# Supplementary material for: Convergent evolution of Y chromosome gene content in flies
Source: Nat Commun. 2017 Oct 4;8:785. doi: 10.1038/s41467-017-00653-x (PMC5627270; doi:10.1038/s41467-017-00653-x)
Supplement: Supplementary file 2 — Supplementary Data 1 [file 41467_2017_653_MOESM2_ESM.txt]

>C.trivittatus-TR3118
AACCAATTGCCAAACATTTTCAATTGGCCAAACTCCTGAACATTTATTTTTGAATGAGCGAATTTCTTTT
TAGTGCCTGCACTTTTAAATCCCAAAATCTCTCCAAAAATATAATAATCATCCACATCCTTCTTAGTAGC
TATCCAGTCGCCTACTTGAATAGTGTCATGCCTTCCAGCGCTCTGTTTGCTGCTTATGTCATTGAGCGAA
AAGTTTGTATCATTTACAAATCGGCGGAGGCGGTCTGCGCTAACTTTTTCCTTGAAATTATTTAAAAGCC
AGCATAAACTACTTTTTTTCACAAATATATTTTTTCCATTGAGTTTGACTTCCAAAAAATGTTGACAATT
GTTTGGCCCTTTTAACCTTTATTTTTTTCTGGCAAAATGGACATTTATATTTCATATTTTTGGTATTTGT
ACAAACTTCTTTTTGATGACGAATTCTTATTTTTTTCGTTGAAAAAAT
>C.trivittatus-TR12036
AGCTTTTTTTGTATTTGACTTTTTTTTTGCTGTCAAATACAAAAAAAGCCAAAAATTAAAAACGGCCTAA
AATGACCTATGAAATACAATTTGGCCTTTTTTCAAACTTTTTTCCAGAGGCCTTACCAACAGAATTAGGG
GGTAGTTTATAAAATTAATTTTCTGTTGGACAATAATTATACTAAAAGCTTCTTTGTCTATATTCTTGAC
TAGTTCTATACTCACATCGCCATCTCTTTGCTAAAAATTGTTAAAAAATTAAAAATAGGGCGTCCATAAA
TGACGTTACGCAAAAAACACTCGTTTGATCCTCTTTATTCCCCAGTCACACAGACTTCTAAACCTTTTCA
TCCGTTATGACGGCATAATCATTGTCTAGGGCCTAATCCCTTAAAAAATATTTTTTGGCCAAAGAGCCAG
TAGGCCGAATGCCAGAGGCTTAAAACCTCAATCGGCGGCAAATTTCAGCTGAAAATGGGACGATGGCGCT
TTGCTCACTACTCGCTTTGGTCCACACGGCTTTTTGAGCAAATCCTTTATCCCTGTGAAGCTATATATCA
TTTTAGGGGCTGTACTTTAATTAAGTAACGCAAAAAACTAATATTATAGAACCCCTCTCCTCTCATGTCA
CACTTAGTCACAAATCACCACCCTTTTACGTAACATCTTGCGGACGGCTTAATTTTTACTAAAATTCATC
TTTTTATGTTCTATGCAAGAAATCCTTTAAATTTTGAGTATTAAATATAATAGTTCAAAAATTGGTTAAA
ATAAATTTTGCGTCATTTTTTTTCGTCCTCTAAGCATTTGGCCTTAAGTGCATTCAGGTAAACGGTCCAC
GCTCATGTTCTTTGTTTTAAATTTGGCACATTTTTAGCGTGAGTGAGTGATTTTACTTGA
>C.trivittatus-TR11088
ATGCTGGCAGATCCGTTAATCAGTTCCAATGCGATAATATCATTTTCATCCAAACTGCTTGATTACATTG
TTCTCGATAAAAGTGAAGTTTTTGCTGAGAACTTCACTTCAATTGTTGAATGCCTAGTTGGATTTGCTTC
AAAAGTACAATTTTTTAAAGATAGACCGCATTTGAATACAATACATCGGCGGATATTATCTGAATATTTG
GCTCAAATACCAGATTTTGAAGGACTTAGTGGTTTGAAATATGAAAGCCTAAACTATTTTGTTGATTACT
TCGTAGATATGAGTGGAAACCCTGGAAACCTTGTTAAAAGATTTACAAATTCGTTGAGGGCGAATAGAAT
GATTTACACCGCCTATACGTGCCTCAATCATTTCTATTATGTATTGAAAAACACCAGATTTGCCAGTAGA
GATTTTGTAAATAATATCTTCGAACAAATTTTTTATCTCAACATCTGTTTGCTAATGGCGGACGTTAAAC
TTCGCCCCGAAAAATGTGTTGCCATTCA
>C.trivittatus-TR7456
AGCCAAACTCTGGCTACGAAAGGCCAGCCGACAATGATTTAACCCTAGAAAATTGTCAAATGCTGTTGGA
TAAATATTCTTATCCTCCAAAAATGATGCCATTGATGATTGCAGTGCTAAATTATGCCAACGGTGACATT
AGTGCTGCTTCAGAACAAATTGAAGAAGGATTGGAATTATGCCATAAATATGATAAGTACATGGAATACA
TTGGACTGAGAAAAATGGAGATGAGGCTACCAAACCCTTTAGCTGATCTGTTTTGTTTTCGATCAAATAG
TTATCAGAATTGGTATGCTCATTGCGCTCATTTATCCCATTATGGCATACCAACGTCTGCGCCTTCAACT
GGGGAGCCAATAACATCGGTTAGCAGCTAGCAAGTGACATCCTTAAGATAAATGCTCAAAATGCCAGACG
ATTGGTAATCAAGAGCAGCTATGTATGATGAATGTTATAAAGTAAACTGTAGCAACTGATAGCATATATA
CAGTAGTACGGTACTGTAG
>C.trivittatus-CL450Contig1
GGTTGAAATTATAAATAATCTCTAGAAAGATATTTGGGAAAATTTTAAGACTGGAAGTTTATTTTCTCAT
AAGGATTTTAAGGACTCAAAGGCTCAGTTATGGGAATCTTTGATGTTTTAACAAGGTGTGGACCATTTGG
CTAAATGCCCATTAGGCCAAAAATCTCAAAATTAAATTTTATCCATTTTAAAGCTATCTCACCAGTTTTT
AATTTAATTTTACATTTATCTCTATTACTAAGCTTCTTTAGCCTAACAGTGAACAGTAGACTTTTTCTTT
TTGGCTGACTCTTTTCGGTTCTCTATTTTTATGGCCATTTCATTTTGACCAATTTTTATATGGGCTTTTT
TAAATCCGAATCATGATTTTACTTTTCTATTATATTTAGATTATATCTTTGAGCCTCTCTCAGAGGAATT
AAGGGTCGTCCCTCGTCCGTGAATAACATGATACAGAAAATGTAACTTTTTCAAACCCTTACCCCAGCCT
CTTTTTCATTCATAAAATTTCAAAATATGTATGGAGCGCCTAAAACATTCATTGAAATTTGTCTTTAGAA
TGCAGACTACTCCTTGGACCAGAAACTGAAATATTTGCTCTTTAATCTCTTTGATCTTTAATCAAATTTT
CGTATGAACTTACTTTAGATTTCATCATAACTGTTCTATTGAGCATTTGTTTTAAATAAAATGATATTGA
ATGGCCGTACCATAGAATGCCCAATTTTGTCGCATCTAAAATTTGAACACAGGATCTCGCCTTTGAATCA
ACCTTAATTGATTTTTTATATAAGCAGATTAAGTAGGCTTTTGGGAACAATTAAAGCAATTACATTTTTT
CTACATGAAGTGAAGAATTTAACACGACGTGCGACATTTTTTGTCACGACCATGGTATAAACTCTATAGT
TTAGAAAAAAAGGGGGAT
>C.trivittatus-TR11017
TGTCAGACAAGCTAGCTTTTTAGATTCAAGCTATTTCAGGTCTCAAGAAAAATTTTTTTTTGTCTTTTGA
AGGTCAAATAAAGATTCAGAGGGTCCAAAAAACCGAAATAGATTGTGGAACATATAAATTTGATCAGGCC
CGTATCTCTGGGAAGGCTGTGGGGGCCGCAGCCCCCCAAAAATATTTCCAGAAGAAGTTGAAAACTTCTC
CTTAAAAAAAATTATTCAGCCCCCCCAAACATTTTCAAAGCCCCCCCCCATAAATATTTTTCAGATACGG
CCCTGAATTTGATACTTTTTTGTCATTTGAAGGCCAAGCAAATATTTAAGGGGTCACATCATGTGCCAAT
AAAGAGACCACCAATTCAAATATGGTTATTTAAATGGTTATCTGATCCATATAATTTTAATCTTTTTTTT
TTGTCATTTAGTGGCATTTTAGAGGACCTTAGAACCAAAATAGAAGCCATGAATTCAAACGACACATAAT
ATTGTGCCAATTGAAGGTTTTAAAAAGATTTGA
>C.trivittatus-TR233
TGGAGTTTACCTACTGTTCTGTTCTTCTCCTCGTATTTTTTCTGCAACACTGTAATGCATTTTCTTGCGT
AAGCGTCCTTGATTGATCTCAGTACTTTGTTCGTGATGTTCCCAGGATGTATAATCTTTTTTCTTCTGAA
AATATTTTTGCTGGTCTCATTGCTGGTATCATTGTTTTCAGATGTATCTACCTCCATTGGAGTTGAATCA
CAAGAATTGTTTTGATAAGAACAAGGTATAATACACTCAATTGGTATAGGCGCTGGTATTTTCAAATGCG
TCACTATACTTTTCGATAGATCCAGGAATTTTGATGGTACTGCATTGCTTTTCAAATGACCTTTTCGGTG
ACCCTGGGTGTAATCGTCATCTTCAAAATGATTTCCACATAAGCACGATGTTTTAAAAATCTTCTTTACT
TGTTGATTATTCTTAGATTCTAGTACATCTATCCATTTTTTGAGGACTTCCGTGTCATCAGGTAGCTTGT
GTCTTCTGATCTTGTGTCCTTTTTTCCAATCTGTCGCACAACCCACCACAAAACATCTCATTTTAGTTAT
TTTTAATTAAATTTACAACCAAATA
>C.trivittatus-TR666
AGAATTAAAAAAAAAATTAAATAAAAGAGAAGCTTCTAGTACAATTTTTTGGGTCATTTTTAGTTCACTC
TCTCTAGGCTGGAATTTTTAGCTGATAATCTTCAAAATTGACCATAAGATAGGCTTAGTAAAAACTTGCA
CCAGTTTTGAAGATGTTCTATGAGGATCCAATAATAATGGAATACTTTTTTTTCGTTTTTTGGGTGTACT
CTTTATAGTCCGTACCGTTTTAAGGCTTTTATTTAATCTTATGAGATCCCACTGATGGTAGATTATTTTT
TTCCCAATATTTTTTTAATTTGGACTGAACTTGTAAAATTTTGGGCCTAGTCCAACAGAAAAACGGTCAC
TAAATGTCTACCAAAAACGTTTTTTTTTAATTTCTTTATCAACTTTGATTCCAGGGCCTAATAGGTTCTT
TTTGCATCGTATTCTTTTCACCTTTTATTCAGATAGGGCCAAAATAAAAAAGGTTAAAATTAAGAGCTTA
GGGCTTAGGGGTCACTCTCTAGGAGAAAACTGAGATACTTGTCAAAAATTGATTACATTTTTTAAATTAA
TTTTGAATCCAGGAACTTTTTTAAGTAG
>C.trivittatus-CL2Contig4
AACATATTTTTGGATTTTTGCCATAGCGGTAGCAAAAGGTTATTTATTACATATCCTTCCAAAAGTGACT
TTTCAAGTGGAGTGTCCCCTAGGGGGATGCCTGGACCAGACATATATGTGTGTGTCCCAACGGTGGGAGT
ATGTTTTCATGATCTCCTGATCAAAAAAGTGTCTGTGCATCCGTCCCTCGCCAAAATTAGTTTGTGTCCA
CGCTACAAGCCACAATTTCCATCCATGAAGCGCTGTAAAAAAAATCATTAATATCCAAAAGTGACAGCAG
ACTTTCACTTTGAGTGTTTTTCTATAAATCAATGCCCTGCCTTTAATAAAACCTAAAAATGAAGATAAAA
AAGAATATTACGAAATGTACAGTTTTTTTCTACTTTATTAATAAGCAGAAAAGCTGTTCGTCCGTCCGTT
CATCCGTTCGTCCGTCCGTCCATCTGTCCTTCCGTCCATCCGTCTGTCCGTCCGTCTGTCCGTCCGTCCG
TCTGTCTGTCCATCCGTCCATCCGTCCGTCCATC
>C.trivittatus-TR6080
ATTATAAAAATTGGGATATAATAAGTGTGACAAAAATATAAAAATTAGGATAAATTAGGAATGAAAAATA
TGATGATGATTTAGATAACCCAGCACCAGAAAAAAATAAAAAATAGGATGATTAAGGACTGAAAATTAGG
GATAAAACAATGGGGATTAATTAAGATTAAAAATATGATGAAAACAGGGATAAATTGAGTATGAAAAAAT
TAGGGTATTAGAGGACTGACAAAATGGGGATAAATAAGGAATGATAGTAATGTCGATAATGTAGTCTTTA
AAATCTGATTAAAATGAGAGTAATAGAAAAATTGTCAAAAATGAGGATGAAAGGGGTATACAAAATTAGG
GTAATAAGGATAAAGAAAGTCGGAAAAATTTATAAAATAGGGATGATTAGCAAGGAAAAATATGACAAAA
ATAGTCAATAATGTAGCACTAAAATAATCGATAATAATAATGGAAAAATGAGGGAAAAATTATAAAAATT
GGGATATA
>C.trivittatus-TR1112
GATAAGTTGGTAGAAAATGAATCAAATTTACCCAAGGGCAAAGAATTGACGAAGAAATCAAAAATTGTCG
AAATATTGCCGGAGAAATACGAAAAAACACTGAAGAGAGACGTGAAAACTATGGAAAGTGATGAAAAATA
TTTGGAAAAAGACGGAAAATATTCGGTAAGAGACGAAAGATCTTTGGTAAATGACGAGAGATCTTCGGAA
AAGGTGGAAGAATTGCCAAAGGAAGACAATAAATCGAAAATAGTGGAAATATTACCAGAAAGTCACGAAA
AAACTATGAAAATAGAGAACAAATATTCGGAAAATGAAGAAAGTTCTTCGAAAAGAGACGAAATTTCTCA
GAAAAAAGACAATAAATCAAAAAAAGTCGAAATATCTCCGAAAAGTACCGAAACATCACCGAAGAAAGAC
GAAAAAATTATGGAAAAAGACGAAAAATATTTAGAAAAAGACAAAAAATCTTCAGAAAGAGGCGAAAAAT
ATTTAGAAAAAGACGAAAAATATTCCGAAAGAGAAGAAAAATATTTAGAAAATGACGAAAAATCTCCGAA
AATATACG
>C.trivittatus-TR11454
GAGAGTTACAATTACGTAACTCAAAGGGCTGAGGGGGAGGTCTTGGTTTTGTTACGAAGAGGAAGGGGGC
CTGACAATTTGTTACGCAACAACTTTATTTTTTTAAGTTTATAGATTAAAATACTAAAATACCTTTCAAA
TACAGATATTGATTAAAATTGGTAAAAATTGATAAAAAGTGGTAAAAAAGGGTGAAATTTGTAATAATTT
AAAAATTGTAAAAATAGACGTTTTTTAGGAATGGCCGGTCATTACCGTAGATTTGTTGAAAACTTTAGTC
AAAATGTAACCACTCTAGCAGACCTAATCAAATCTCGTGGGAAAATGGGATGGACGGAAAATTAAATGAA
GGACATGCACATTTTTATATTTTTTTTTATGAACAAGAATAAAATATAAAAATTTAAATATTTGGCCACA
AATGCAGATACCTCTTATGATCAGGAATGAGCAATGAGAAATGTGCTCAGGTAAAAATAGCTGACTGTGC
TCTTAAAAAACTAAAAAAAGGCTCAAA
>C.trivittatus-TR7837
AATAAATTCAAAAATTTGTTAAATTAATAATTTTTTAAGGTCTCAAAATTAATTCCTGATGCAAAATAGC
CCCTCAATAAAATATTAAAGATGTTTAAAAGGCTTCGAAAATATTTTTGCTAAGATATCTACCCTTAAGG
GTAACTACTGCGCCACAAAACCATTTTTTTAATCTCTTCAAGTGAAGGACATGCATAGAAGAATTTTTGG
GTATATTAAAGGGGAAAAAACAACTGTATACACTAATATATTGATATTCTGGGCCCACTATGTCCGTTAG
CCTAGGTCCAAAATATTCAAATTTAGCTGCAAAGTATCAAAAAAATTAGTAAATAAAATTGGAAAAAAAC
ATCCATATTACGATTTTTTAAATCTAAATGCTAAATTTGGGATCCCAACCCTAAGAGGTAAAATTCCAAA
AATACTGATTTAAGCTAAAATTGCAACCAAATTTCATCAAAATTTCACAAAAAATACA
>C.trivittatus-TR12169
AACAGAAAATTCTAAAAGTTCCTGGCCACGACGGGATTCAAACCCGTCACCTCGGTTACGCAAGTAACCG
AGGTGAGTGTAAATTTTTAGCGTACATAAACATATTAAAAATTGCATTTGCTTACATTAAGAACAGATGG
CGCAGTGATCGATTATTTCGATGATTAACGCCGTTGTCCTATCTTGCAACTATCTTAGGACCCATTTTTT
GGGTCCGGATCCACGGGCATCTCCCATTCCCCTCTCCTAACCCCTCCTTCAAAATACCGCCACAGCAGGC
GGTCCTCGAGAACAGATGGCGCAAAATATTTAAAATGAGACATCTTTATAGCCATTTTTGAATCCACATA
ACTTAATTTCATTTCAGTTAAGCAATCAAGGATTTTTTTTTTTGTGAAACTTAGAAGATGGGTCTAAGAA
TTGTCTGTCATATTACACGAGAGAGGATTTGTGACAGAGTATAACACATCGCAAATGTCCAATTATTGCA
TTACGTAATG
>C.trivittatus-TR8489
GGGGGAGTGTAAACTATTGTGACGTCACAAAATAATCTTAAAATTTCGGTCTAAAAAAAAGGTTTTACTA
AAAAATCATTATTCCAAGATTACAAAAAATTATTCAAAAAAGAAAAAATTAAAAAAAAAAAATATTAGTT
AAATAAATCTATAAAAATACAAAACAAGTCAAATGATATTAGTTTTGTTATATACTACTTCCCCTCGCAA
TTTTATTGAAATCAGCGCCAAAACAGAGGAACGTTGGAAGGTATTTAAAAGTTAAAGTTGATTGAACGCC
AATATAATTATACAGATCAAACGGTCAAATGCTTGTCGAAAAATGTCAAAAAAAAAATTTAAACTTGCCT
CATTATAATACCCAAAAATTAAATAATTCGTCAAAAATTTAAAACCATAAAATGCATTTCTACTAAATTA
AAAGACAAAATCATACTTTCATCCTATTTTTA
>C.trivittatus-CL107Contig1
AATAACAATAAAGAATCTTCTCCGGTCAATGATGAAATTACTATGAGTGCAGCTCCGCCTGAGCACACCA
CCTCTAGTTCAATAACTCTTCCAAAAAAGATAATTGTACATCGTCATCAGTTTTGCTCACCCGTGTCGTC
TCCCTCACCTAGTGATCGAGATAAAAATTGGAACGATTATCATCGCAATCGATCTAATTCAAACACTTCA
AATGCCTCCGAAAAAACTTCAGCAGATCTTCAAAAGTCATCAAAAAAAGATCTTGACTACAGCAGCGGTG
CTGTAATTCTATCCAGTATAGATGTGATTGACTCTATGTCGAGCCATATAGTAAAGCCAAGCTCAATGAT
TTCCACTAGCAGTGTTCACCCAGCAGCAGCTGCTGCATTACATTATATGTATCCACCTAATTTATCAACA
GCGACTAGTGCGCAACAAATTCCACCGCATTTGGCTGCCTACTATCATCAAATTTATAGTCAAGCTATGG
TAGCTTCAGCCTACGCATCAAAGAGTCCAATGTGGACGCATCATCTGTCAATGTATCCCCAAGGACCAGT
GACGTCCCTTTCCTCATCAGTCCCTGCCACTTCACCTCTTTCTTCTGGATTATCTATCGGAAAATTGAAC
CTAAATGGACCATCGACAAATCCGTGGGGCCTTATGCCGCCACATCATATGTCCGTAGATGAACCTGCCG
CTGATTCTGCAAAAGAAGAGCCAAACTCTGGATCTTCTCCCACAACAGCCAACAATAACTCTCCTCAGCA
TTACTCAAGACAATCTCCCATTCTCAATAGCTACAATCACCAAAACTCTCCGTTAGGTTTTAATCGTACG
TTGACTCTAAATGAGTCCTCTAGTAGTAATAACAATAAAGAATCTTCTCCGGTCAATGATGAAATTACTA
TGAGTGCAGCTCCGCCTGAGCACACCACCTCTAGTTCAATAACTCTTCCAAAAAAGATAATTGTACATCG
TCATCAGTTTTGCTCACCCGTGTCGTCTCCCTCACCTAGTGATCGAGATAAAAATTGGAACGATTATCAT
CGCAATCGATCTAATTCAAACACTTCAAATGCCTCCGAAAAAACTTCAGCAGATCTTCAAAAGTCATCAA
AAAAAGATCTTGACTACAGCAGCGGTGCTGTAATTCTATCCAGTATAGATGTGATTGACTCTATGTCGAG
CCATATAGTAAAGCCAAGCTCAATGATTTCCACTAGCAGTGTTCACCCAGCAGCAGCTGCTGCATTACAT
TATATGTATCCACCTAATTTATCAACAGCGACTAGTGCGCAACAAATTCCACCGCATTTGGCTGCCTACT
ATCATCAAATTTATAGTCAAGCTATGGTAGCTTCAGCCTACGCATCAAAGAGTCCAATGTGGACGCATCA
TCTGTCAATGTATCCCCAAGGACCAGTGACGTCCCTTTCCTCATCAGTCCCTGCCACTTCACCTCTTTCT
TCTGGATTATCTATCGGAAAATTGAACCTAAATGGACCATCGACAAATCCGTGGGGCCT
>C.trivittatus-CL111Contig1
GAACGTAATGCAAAAATATAAAATATTGCATTTTTTGTATCAATAATAGTTTTCAGTGCAAAAAATCTTG
TAGAAAGTAGAAATAATATAGTATAAATAAAATCAAGAGAATTCTTTAATTGTGTAACGGTAAAAAACTG
AAACATCATTAGAGGCTTCTTTTTCGATGTATTTTGTTTAATAATTCCCTTCACTTATCTAAAAATGTCA
CAAAACTAAATTATGGCCCGATATGGTAAAATAGTAACGCTCTGAAACTCGTTACGAATTACTAGAATGC
TCCCAAAGGTTTAAAATTCTAAATAAGTATTGTAACAAATACCCTTGAAAGCTCGTAGCGTAGGACTTTG
AAGGATGGTGAATAGTTGGTTAAAATATCTTCTTTTAATCAATTTAATTTTTAATGGCGAATGCAAAATA
GTCGTGTTAACCTTAAAAAATCTTAAAATAAAAATAAAATATTTTTTCTATTTTTAACGAGTGCTCATAA
GCATTCCATATATCTTCTTTTAATCAATTTAATTTTTAATGGCGAATGCAAAATAGTCGTGTTAACCTTA
AAAAATCTTAAAATAAAAATAAAATATTTTTTCTATTTTTAACGAGTGCTCATAAGCATTCCATATATCT
TCTTTTAATCAATTTAA
>A.gambiae-TR578|c0_g1_i1 len=681 path=[659:0-680] [-1, 659, -2]
GTAGCATTCATGCGTTAAGCGGGTATGCGATAGCATGGGTGCTACAATATCGTTCAACCG
CTCCACCTTTTGCAGCACAAGCGTGCGCAGGACGGACAAGCAGGGCAGCATGGCAAACAG
ATTTTCAATGATGGAGCGTGCGGAGAACATCACGCAGCGCAGGAAGCGTAGCTGGCTCCG
GTTTCGTTTGATAGCGGCACAAATACTGTTCACCGCCACCCACCTTGGTGTTCTGCACGG
CATCTCGATCTTGAGGTATTTGAGAGCATGCAGGTCTGCGAAGGCCGGCCAATTGACGGC
CACCGAACCTACCGTAAAGTTTTCCAGCCGCGGCAGCTTAATGTTCGCGAACGAAAGGGG
CGTAGTGCTGTACAAAATTTTCAACTGGCGCAAGCCGGGCGGGTTCGCTTACAAGCGCAA
TGGGTTGCCGCTGCACTCTGCCACGTTAAATATGTACAAGTCCTCCAGCAGGACACACGA
TTGCCCGATGGCCTGCAGTACGTCCAACACGGTATAAAATTGCAGGCGCAGCTTCTTTGC
TGCTGACTCAACTGCCGGGAAAAAAACAGTACCTTGTGCAGTACCTTGCTCAACTGTAGG
TGTTTTAGTGAACGTTGGCTTCAACTCGACCTCTATTTCGTGGCTTATGATCAGCTGCTC
GAGCTGCTTCAGCTGCCAGTA
>A.gambiae-TR535|c0_g1_i1 len=522 path=[999:0-521] [-1, 999, -2]
GCGCTCGTGGTTAGTTTCCAGTACGGTACGGTACAGTGAAGGAGCTTCAGCACGTCCATC
TTTGCGATCGCAACCGATATCAGTTTGGCGTAGGTCGGCTAGTTCATCCCCAGGCCCAAG
TTCAATTCGACCAACTGCTTCAGCCAGCGCGGCGCGAGCGATGCGCACGTCACCGCTTGC
AAACATGATGATTCGTGATGATTATGCAGCTGCAGTTGCATCCTGCGGTAGGGGCGCTCC
GTGTATTGGAGTATTGACGCTGCCTCTATGATCCTTTCTCGATGTTTGACGAATTCATTC
ATGGCAATTTCGTTTTCACCAATGCGCACCATAAACCGTTTACGCTGGTCTAGACCAAAA
AAGCGTCTACCAAAAATAGAACAGCTACAGTTAGTAAGTGAAACGATATCGTTATCAACA
GTTTAACAATCTCTTAAAACATTTAAAAGGATATTCTACATCACAGTTCTTACCTAAAGA
TACGCTTAAGCACATGTACGCATTACTAAAGAACGTATATAG
>A.gambiae-TR386|c0_g1_i1 len=543 path=[1041:0-542] [-1, 1041, -2]
GTTTTTCAATTAGACTCAATGAAATCGGCCAATCCAGAACTGGAAGTTGCCTATGTAAAG
CATTTCATAATCGCTATGATGCTTCCAAAGAAAACGTTAAAATACGATATAAGGCGAATT
CAGTTCAGTCATTTTGCGCAGCATAAACAAGCACAGCTCAACAACGTTTTGTTAGAGAAG
AAATCATCCAGCCATGTTTTCGCAATCAGCCTGTGTACAAGTTCACATAAAAACAAATGA
GCTGCACACCGCTGTTGTCGAGAAAGTAATTCTTGCCATGATATCGTCCTGCAGAACGGA
CAACAATCAGGCCCTCCATAAGCTGCTTCACGTTGCGGTCTGCGAAGAGAATTATAATGT
TTGACACACCACCGTCACGAACATAGGGTTCTGTATCACTCGCCGGTATAGTGTAAATTA
GATATAGGCAAGTAGAGGAATTAGTGAGCTGCCGCATTATTGATCGCCTTTTTCCTTAAA
AATACGATTCGCCCGCTCGAATAAAAACAATTAAAATATCATAAGATTTTTTTTGCTCCT
GGG
>C.albipunctata-TR1463|c0_g1_i1 len=392 path=[370:0-391] [-1, 370, -2]
AGAATACATCATCCATAAATCAATTATCCCCAAATAAATTATTATTATAAATTAATTAATTAATTTTTTT
TTTATTTTTTTAATCCTTTGAATGTGTCCGTGTTAATAATATTATCATTGACGGACACATTTAAATATTT
TATCAGTATTGGTCCCCCTCAATTTCATCTCATTAATACAACTAATTAAAAAGTTTTGCCTTGTTGCACT
AGCTATTTTTAATTACTTTTTAAATCATTTTATATATTTGATATTTGCAAACAACAATACATAAATACAA
ATGAATTTTATTTTTTTCGCCTCGACTATGTAGGACTATGTCCTTTTTCAACAGGTCTAGGTGCTATTAA
TTGACTAATAATACACTGAAAACAAAGAGTCATGAGAAGTAT
>C.albipunctata-TR6947|c0_g1_i1 len=359 path=[673:0-358] [-1, 673, -2]
GGTCTCAAAGTGTTTATAGGAATTATTTCACGAAAACGTGTTTGGAATGTTATCAAAATTAAGTGATTCA
ATAATTAATTACGAATATTTTACTCACCTTTGAAGTTGATCCAAACCAAAATGAAAGAAACAGATACTGG
AAATGTGGAAAGTGGACTGTTGGCTTCGAACGGAATTGCAAGTTTAAAAGCAGGACGTACTTGGTCAAAA
TGGGGGGAAAATATTGTAAAACATTGGCCCGAATATTCGAAACTGGTTGCAGTTTTGTATATTCTTGCGA
TGATCTGGGGAATTCTTCATTTTCTGGACATAGAAAATGTAGATCAACACACTGGCCTCTTCGCCTTACT
ATTTGGAGC
>C.albipunctata-TR9549|c0_g1_i1 len=404 path=[382:0-403] [-1, 382, -2]
ACAGATTTCATTGCCAAGATTAGACAAGCATAACTGCCTCACCATTCCATTCTCATTCATTTTTCTCTGT
ATCTATGGAGTGTCCATATCAGCAAGTACTTAATGAAAGGTCCTAGGTTCTCTGAAATCTGTCAGACACA
CAAATACAATTTAGGACTGTAGTTGAATGTAACGAATGGAAATCCAATCTCTAAACCTTTGTATAAAATA
TGATATCAAACTCCCAGGTATTTTTTCTAATGAAATTTTACAATTAATTTTTTAAATAAAATTTTATTAT
TCAAATATGTTAAACCACGTACAATCAAATATCGAAATATAGAATTGAATAATGACACGTTGGTTCTGGG
GATCGAACACACGAAATTTATATGCGAATCGACGACTTTCCCCTGGTTATCAAG
>C.albipunctata-TR3828|c2_g1_i1 len=473 path=[451:0-472] [-1, 451, -2]
CACTAGTGAAAATTTTGAATTTTTTTTTCATTAGTGAGAAAAAGAAATCCATAACCTACAAATAAATTGG
TCAAAATTTCGACATCAATACAATTTACAATTCAATTCAAACCTATCAAATAGAACCCGAAAATCGTTCA
AATGGAGACCGTTATGCCGAATCAAATTATTTAATTAGTTTTATGTGAATTTTTAAGAAAACTAAAAAAA
ATTATATCTTGCTCGGGTATAAAATCCGATTTTTAGATCGGAAACGATTAAAAAATTGCATAACGACTCG
TATTTCACACTGAATTCTTTGTTAAAACAGCTTATTTTCAACTCTTGCTTGAAGCAGAAATAACTATTTA
ATGGAACTTAATTGATTTATAAAATGATTTGAACAATTTGCAAGTTTATTCAAGTTATGAAAAAAAAATT
CGAAACAAATTATTTAAGTGAAACAAAAATAAATTTTGTGCAAATTTAACTAG
>C.albipunctata-TR8530|c0_g1_i1 len=410 path=[775:0-409] [-1, 775, -2]
AAAAAAATTTATGCATTTTGTTTAATAAAATTGATATTATGATACTAAGATTTTGTTCTGTCAAAGATGC
TTTTATATCAGAAGTGATTTTTTTATTACTAAAGTGTAGAGTAATATTTCTGATTTGGCAGATCTGGTTA
CTAAGTGAAATTTTCTTTCATATTTGGTCAAAATGTTAAGGTTTGTTAGAAATCCGCATTGAATTCTTGA
GAACACGGATATGATGAAAACAAAATTCGTGCAGATGCGAATCTTCGCAACATCCCTGATGAAGGTGATA
TTTTCTATGTGTGAGTAAGGGAAAACATTATGTATTTCTCTCCAACACTTTGTGGAATAAAACAAGAACA
ATGTGAAGGAGAGAATTTTAATAATAATAGTACTTTACAGATTTCTTTAAACCACTTGTG
>C.albipunctata-TR4047|c0_g1_i1 len=895 path=[2020:0-387 2021:388-401 2022:402-425 2047:426-627 2011:628-651 2046:652-683 2050:684-694 2018:695-707 2019:708-894] [-1, 2020, 2021, 2022, 2047, 2011, 2046, 2050, 2018, 2019, -2]
GTGATGTGATCAAATTGAATAAATAACAACAGACAACGTGACTCCTTTATCAATTCAAAGAAGCCATCTT
CGCAAGCTCCATTCTTCTATCGTTAGTGATTTCTACAGAATTATTGTTATTAGTTGCACTTTAATGTTAA
TAAATTATAAAATAAATGTTAAATTCAAATTTAATTGCTATTTGTATTTTTGCAAAATTATTAATAACAA
CAGTTTACTTTAAAAGTAATATTGATTAATAAATTTACTTATAATTTTATTCTTCAATCGCAGTAAGTGA
AATTCAAGTTCAGAAAAGGAGGTGTATTGTGCAACTTTTCCTCTCCCTTCTTAAATTGGGCCAGTCAATT
TTAGTTCGAAAAAACCGAACGCGAAGAGAGAAGAAAAGTTACACAATACACCCTCGGCTGTGGAGAAAAT
TTATTTTTCACTGTTTTAGAACTCAAAAGACAAAAGATTTCACATTTTACTTATTTATCAATTTATTTAT
CATAACAAACACCATTTACTAACTTGATTTGCTCAAAGAGATTCCATCAATTCATTTTTAAGCAATATTA
ATAATATAATCCAAAGTACTGGAAATAAAAAGGACATTTGAGCAACATTTTAAAGAATCGTCAGCAACTG
CATCCCATTCAGGTTCAGAAATCGGAAATTATATTGAATTCTTCCATATACATATTTAGTCCAATTTGAC
ACAACGATTATTGTACAGAGCAAATATTATTCTGGCTCACCACACACAACTTCCACTATCTAACTGTCAA
AATCACAGCAAAAATAATTGAATTGACGTCTTATATCAAATTTTTAGTTGTAATTTGCAAAATATTTAGA
GATTAAATTGCAAAAATAGTTATACGTTAGTCATGTGTAAACTCTAAACTATTCG
>C.albipunctata-TR8825|c0_g1_i1 len=355 path=[665:0-354] [-1, 665, -2]
AAATATAGTCACAAGAACCCATTTAAAATTTATATTGCTACATGGAAGCAAAGAACAAATATTATATTAG
TAATTGAAATCAAATAATAAACAACATTCTAGTACAGTCATATATCCGCCTCTATAATCGAGTGGTAACG
CATTAGACTGCTCTTTCGAAGCCTTGGCATCGATTGTTGGGTGAGTCGGATTGACTAGTTCTTTTTAAAC
CAGTCCAAGCAAATGTTTTGAAATACTGTATTTTAGAACGGAATGCCAGCACCGTTCGTTTAATTATTCC
TGTTTAGAATAGATTGCCGACGTTTTGTATAATTGTCTAGTTTTTATATAGTATTGTAGATGCGGTAGAC
GATAT
>C.albipunctata-TR8210|c0_g1_i1 len=909 path=[887:0-908] [-1, 887, -2]
GTCTGTGTTCTTTAATTATTCATTTAATGTGGGGTATTCCAAAGTTATTTGTTTCAAATAATAAATAAAA
AAATAATATAAAACATCTAAATTACCAAATTAGTACAGTTTTATCTAAAGAAATATTGAACCTTTTAATG
CCCAGAGGCTATCATCATCTTTTAAAATATCTTAAATGGAAATTTAGAAATATTTTGAAAATTGTTCGAT
ATATAGCGATTGAAATGATGAATTCGGGAAAAAAAACAAAAACTACTTATTTGTTGGAAATCGTTTTATT
AAAAGTTCAAATATGAAACATTTGTAGTTTTTAAAGCTAGCGGCCTTTAAATCAGGATCACGATTGGCAG
ACATAAAAATCCAAACCAGGCGCCTTCACTGCAACTTTACACCCAACATATTTGAATTAGGTTCATTACA
AAATGTATAAATGTCAATGTTCCATATTTTGATATCTTAATTTAACATCTGCTTAACTATATTAGATATA
AAATTTATATGCAAATTCTAAATGTTTGTATAAGTAATTGATAAAACATTTGTTTTATGTTGGGTAATGT
TTTGTAGTGATGACGCCTGGTTGAGAAATTTATATATCAATCCTGATCAGGCCTATAGGCCCATTAACAA
TGAGAAGTCGTAAAATCTATAAATATTATATATTTTGATTTGTTTTCGGACACGTCTTTCTTAAAGTTAT
CTTTATCTCTCTTAATTCAATAAATTTGGGCATTACAGGGTTAAATAGTCCCTTTTATAATTAAAATATT
TATTAACAATTTAAATACATATTGAAAACCTATTATCTATGAAATGTACAGTTATTAATGTATCTGCTTT
GGAATACCCTTTAAATAATACAAGAAATAATTAAGGCTTTAACTTGCTTTCGGAGAAGAAATTTGTAAT
>C.albipunctata-TR8384|c0_g1_i1 len=361 path=[677:0-360] [-1, 677, -2]
GTAGAGGATCTTCTTATAAAAATGAGCAATAGTGTCATAATAAAATCACATTTTTTAATTAATTTAATGT
GTACTGTAAGATGATTATCAGTATTTTTTACACGTTTTTATTTTCATTCGAGCTGACTTGATTGAGGTTG
AAACTCCCTATGTCGCCTACAGAAATTAAATAGGAAGCTTTTTAGAGCAAGTAAAACAAACAATTTTACA
ATAGAAGTGAATAAATGGTTTTTAAGGGAGCTTAGGAAAAATTTTGAAAATAATACAGCTAAAGATTTGA
TAAATAAGTACACGCAACTGCGAGAAATTTAATATCATTCTAGCATAGTCTTATTGGTCTAAAATATGCT
TCAATAAAAGT
>C.albipunctata-TR7591|c0_g1_i1 len=531 path=[1017:0-530] [-1, 1017, -2]
TGTTGCTGTGTACAGTTGGATGCTTGCACTTTACGCTCATTAGTGTCACATTCTTCTACATTTTTCATTT
TTTTTATTTTATCTTTACCAACCAAAGCTAATAAGAACTCATTTAAATTTATGCAAATTCATCAGACTGC
ATTTTTGCCAAGCGCAAAGCATTACCGCATTGGATGACTTTATTTTTGTAATAATGAACAAGCATGATGG
TTTGATAGTAGGTTAAGGGTTTCACTGACAGGGGCAAAGGGAATGTGGGATATTGGTAGATTAGATTTTA
GATTGTATTGAAGAAATTTTAGATATATTATTATATCTACGTCGCAATGTATCTATGTAAAATATCCTAA
AATAAATAAAATGGCTTTTGAAGAGGCAACCGGATACGTTACAACTTCGGCTATGAGGCGGGTATTCATA
ATATATATAACAATGTTAAAAAAACGTGTTGAAATATGACGTAGAAAATAAATTTAGTAATTATTTTATT
GAAGATAATTTAGAGTCTATGTTTTTCTAAATCTGTCCAAA
>C.albipunctata-TR1448|c0_g1_i1 len=580 path=[1115:0-579] [-1, 1115, -2]
GAGTTTTAATTGTACTTTTTAAAATAGAAAACTAATGTTTACAGGTTTTTTGTTTAAAAACTGGACTTTA
CACATGAGAAAGTCATACAATTTTTGTGCAATCCTACTTAAAACATATTTTAATGACTTTTAGCACTTTC
GTAACGAAAAGTTTTCACCATCGATTTGAGTTATCATACTTCACCGCACTAGTGAGAATTTTGAATATTT
ATATCATTATCGAAAAAAAGAAAATTTCGCGTCATTTTTAGAAGAAAACTGTACAGTTTTTAATCCAGGC
CGTTATAACGATCAAATAGTTTTGGAAAGTCGTTTAAATAGAGACCGTTATAACAGCAAATATTTATTAA
TTAATTTGACGTGGATTTTTAAGGAAAATGTGAAAACATTGTCTTGCTCGGTTGTGAAACACGTTTTCAA
ACTCGTAAAAGATGAAAAACTCGCATAACGCCTCGTATTTGACTCTCATTTCCTCGTTAAAAAACGGCTC
ATTTTACAATCACAATCCAATAGCATGCGTTCATTAAAAGTATCACATTTGAACAAGAAATAAATCATTT
TATACATTTGATGCGTTCAA
>C.albipunctata-TR2489|c0_g1_i1 len=348 path=[1021:0-113 1024:114-308 1016:309-347] [-1, 1021, 1024, 1016, -2]
GTTATGATGATCGGGTCGATGGAAGGGGTGTGGCTGGGGTTATGATGATCGGGTCGATGGGCCGGAACTC
CTTCTTCACCTCTGCATCGCCTCCGAACAGGGGATCGTTCAAATTGTTGCTGGTGCCCTGCTGAGCGAAG
CTCGCACTCAACTTCCTCGCCTGAGCATTGGGCGTTCGCAGATAATTGGCCGGCAGCTGGTGGAATTGAC
GGCTTTTATTGGGCGCCTTGTCCGCTTTTGTGGCAGCCAATTTATCCTTCAACGTTTGCTGTAACAGCGC
CTGATTCTTGTTGTTCTGCTTCCTCTGCTAAATGTATGCGGCAGCAGCGGGTGCATCTTTGGGCTCGA
>C.albipunctata-TR5582|c0_g1_i1 len=490 path=[935:0-489] [-1, 935, -2]
TTGGGTTATTATAAAACATTGTTTATAATTTAATGGCAATTCCGTAATTTTATCAAAGAAAGTGAACCCA
AATTTGGCTAACCAGAAAATCTTAAAATTTTGAAGAAAAGTTTCTTCAAGTCTTTCATATGGATAGGTTT
TGTCTGTAATGGCAGATTTATCGATGTTACCTAACTAAACGAAAAACAACTATATTTCAAAACTTTGAAG
AAACTTTAAAATTTGAACAAAATTACGCCGGGAAGTAAAACATGTATTTAACTGTACAAAATATCAAGAA
AAAAAATTTCATACATGGAAGGCTTAACCTGATTAAAAAAGGAAATGGAATTATTAATATTAAAAATAAA
AAATTTAAATTTACATCGAAAAAAGAAACTATTCACATGCAGTTCATTGGCATGAATAATGTCCTATTTT
TTGGAAAAAATCCTTTATATTCATATTTTCATATGGATCGGCATACTTATTGTCCCCGTAAAAATTTAAA
>C.albipunctata-TR4054|c0_g1_i1 len=1871 path=[4062:0-89 4075:90-188 @4081@!:189-1530 4039:1531-1548 @4082@!:1549-1719 4079:1720-1736 4076:1737-1764 4071:1765-1779 4061:1780-1870] [-1, 4062, 4075, 4081, 4039, 4082, 4079, 4076, 4071, 4061, -2]
AAAATCCCTGATAGAAGTAATATTTACATAAATATCCATCACATTGTTAGTGTTCTGTGGTGAAAATGAA
GTGTGTTTTGATTGTGTGATAATTTGAATGCATTGTAAATGTAGAATTCTTTGTTTAAATTGGCAAGATA
ATGTTTATGAATATTATCCCATACTAGTTCCAGTAGAGGGTTAAAATTGAAAATATATTTGTTTTTAAAT
AATAAATATAATGGGTTATATTTTTACATAAGACAAAAACAGAAAGCTAATTTTAAAATACCATTATTAA
ATAAATAATTAATTATAAAAAAGAATATTTTTTCACCAATCAAAAAAACAAAAGTTATCTCCCAATTATA
TAATGAAAAAATTTATTTGGAAATACAAAATTTCAATGAACAATTAAATTAAAGGATATTTGTATTTTTC
AAAGTTTTAAAATCACACACTTAATTGTATATTTTAAAAATTGATTTAAAGTAATTAAATTTTCATATAA
AATAAGATTAATTACAGGGTCAAGAGCGAGGGACGCCGAACACACGCGCGAAAAGCTTAGCGCACTAACA
CCTCAAATGAAATGATCGTGTGAAGAAAAGAGGAAAAGATTGTAAGCGAAGAGATTCACTTTTCTCCTCT
CTTTTTTCAAAGGGCGCCACACTCAGCCTACTCTGAGCGTACTTAGTCAGTATTAAAATAATTTTTCAAC
CGATAAACTCACTCAGAACTAGCTGGGTATAGTTCTCTTTCAAAGAACCCTTTCTGCGAAGAGAAGAGCG
CTTAAAATACAACAATGACCCTCAGCATGTACTGTAAATTGGCTCTCTGTTCCGAGAAAACTGTTTTTCT
CTTTACCCTGAATTCATTGAAAATGATACTAATGAACTATTTAAATTTCGTAATCAAAATTAAAATGTAC
TTTATTTTGATCACAAAATGAAAGTTATAAAATAAATTGATGAAGTAACAATTTGTATACAGAAATTTGA
ATTATGAAAAAAATGTTTACGCACAAAAATTAATAATGATAGTCATAAATCTAATTCAAAACATAGGGTT
TAATATTAAAAAAGGTAGTTTAATATTGAAGAAAGAATATGTCTTTAAAGATCTCAATGCTTATTTAATT
TTTTATTAAACAAAACTAAAATTTAGTGACATTTATCAATTATTTTGAAGGAAATTTAATTTAATCTTCA
TTCTTCTTTCAAAGTAAAAGGATTTAAGGTATCAAATTAGACACACCACAAAAACGCTTTCATTTGGGGA
ATTTCGACTAAAAAATTTTCATCAGGGTCAAGAGCGACGGGCTCAAAGAACACGCGGTCGCAAATTTTCG
TGTAAACACTTCATCAAATGAAAGTCTAAAGAGAAAAGAAAAAAATAAAATTGGAAGAGAACAGTTTGAA
CTTAACTGCTCATTTTTGAAAGGGCCATACACCGGGTGCTCAGTCAACATTACAAAAATTGTGAAATGAA
AGTGTAAAGAGAAAATAAAAAAAAATGATAGAGAAGAGTTTGAATTTCTCTGCTCTTTTTTTGAAAGGGT
CCCACACCGGGCGTGCTCAGTCAACATTAAATAAATTGTTCTACCGATTGTTGTTCTACCCGCGCGCCTG
AATGTACCGCTCTTTCAAAAATAAGCGTCCAAAGCAAAGAGCGTTTAAAATTCAATAATGATCCTTTGTG
CGCGCTGTTAAATGGGGCCTTTTTCTTAACCCTGTTTTTTGTTCTTTTCCCTTGAATGAAATTGCAATAA
CCATTTGTTTTTTTTATAAAAATACTCTTTTTTTGAATATTAAAATTATAATCATAACCAAATAATTGAC
AATATTTAATTAAAAAACCAAATAAAATTTTATTTTAAGATAAGGTATGGG
>C.albipunctata-TR1239|c0_g1_i1 len=399 path=[778:0-209 779:210-233 780:234-398] [-1, 778, 779, 780, -2]
TTTTTTTAATAAAAAATCAGGATTTAAAAAAGTTAAAATACAGTTTTCAAAATTTGATTTAATGTGTAAA
ATAAGATTTAAAAATTAGAACATTTAGTATTTAAGAACAATTAAAAAAAAAGTGTCCACAATAAAAATTT
ATGAAATTTTGTGAGTTGTGAACTAAAGCCGTCACAAATTGGTGTGGGACCCTACCTTCTTTTGGGAAAC
CACTACCAGATATTGCCCAATAAAAACTAATTTCCAAAAAATTTAAACGAAAATTTCGATTAAAATCGAT
ATGTTTTAAGTAAAAAAATCAAATAAGGATGTTTCATCTCACAATGAAACGCAACGGAAACATAAAAAAA
TTCCTCTTTGGAAGGGGAAAGTTACGTGCATTTCAGTCACTTCCCATGA
>C.albipunctata-TR5527|c0_g1_i1 len=392 path=[739:0-391] [-1, 739, -2]
AATTAGTTTCATTATTATTTTATTTTTTCGAATAATATCAATGTACCATTGCGTGTAATAAAAAAAATAT
ATTTTGTATATTTCGATGAACTCATGAAGACACTATTTGCGGCTTCTATTTTCTGATTGCATTTAACTCT
CGTTTTCCTCCAGACGACTTCTGATATAAATGCACCAATTATCAATTTTGAGTTCCTAATCGCGCAAAAT
TACGTTAATTAAAAATTATATTTCTCAGTAATTTCCTTGCCGCAGATAATTCAACATTAAACTGTTAGCG
CGTATTCTATTTACACGGACACAAAAGAACTTTTGACTCTATTTATTAAACCCTTCTTCAGAAACCATTT
AGATTTCGGATCGAAGTGATCGAGAACGTTTACCGGAAGTAA
>C.albipunctata-TR5133|c0_g1_i1 len=387 path=[365:0-386] [-1, 365, -2]
GATTTCTTTAAACCACTTGTGCTATAAAAACGATTTTGACAGAACAATTTTAAGAGACATAATATCAATT
TTGGTAATTTGAACTCAACGTCGTCTAATACTCGATAATTCGAAGTTGCACATTTGTTTTTGAAGCATTT
CAGATGCCATTTCTCTAAAAAAGTTACTGAGCAGCAGCATTGATATTTGGAACTTTTCCTAATTTAAAAT
ATTTAAAGGGTCCCCCGAGTTTCGCATTATCGCGAGACGACTGTATGTTATTCCCATTCAATACAGCGAT
TTATCTGAATTTAAAATCCAACTTCTTGTATAGTTTTATCAAAATCTTCAAATTAACATATTAGTTTCTT
TTAACTGAATAATCTATACCAGGGGTTCCCAAACTGT
>C.albipunctata-TR1824|c0_g2_i1 len=456 path=[955:0-409 956:410-455] [-1, 955, 956, -2]
AATACGGCCTAGTCAAACACTGTGACACGAGAATTTTATTTATTAGATGTTAATTTTGTTTTGAGACCAA
TGAAAATGCTGATTTGACTTCATACATAATTTTTTATTTACATTAACTTGGGTATTGTGAAGGACCTTAT
GTTAAGAGCAACTTTCCTTTTTATTTTACAACAATAATGTGTTCTGCCTGACACAATCATGTTGTTATTT
TAAATATAGCAGTAGAAATTCAACACGCTCATCAAAACTTACATCTTTTACCATTGGTGATCGTGGATGA
GAAGCTAACAAAACTTCATTTGCCCTTCTGTATATTAAATATTTGCATATTCCGGTTTCGGTCCCGTTAC
AAGTCTCAATTCTACGGTATTCGGTCCATGTTTGGCCTTAATAAATCCCAACTGCTTATCTGTAGGAATA
AATTTTATATTCAAGGTATTTGAAATGAAGATTTGA
>C.albipunctata-TR9962|c0_g1_i1 len=334 path=[623:0-333] [-1, 623, -2]
CTGTAGCACAAATAACCATTATGATATTTTTTCATTTTTCGAAACCAATATTATCAATCTTAAAATTCAG
CTACTGAGAGATATATTTGAGAGACTTCTTATGCAATTTTTATTTATCTAAATACCCCATCAATAGATTA
TTTAAGATATTTCTTTAAGAGTAGATATAGGGGATGCGATTATTGTTTTGACAAGTGCACGAAAAGGGAC
TTTGGCATTTACATGGAACTGATTCAAGTATTTTTAAATCCTTTATGATATTAAGTTGCAAGTTGAGAGC
TATAATCAGTGTCAATTTGAAGTTCCTGCGACATCTGGTTCTAGATATATCAAG
>C.albipunctata-TR67|c0_g1_i1 len=452 path=[430:0-451] [-1, 430, -2]
AATTTAAGTTCCTTTTTTTGCAAAGGATAAAAAGAAATTTATGATACCGAATAGACGAAAAACTTAATTT
CAACACCTTTTTTACACTCATTTCCTCATTAGTAAATAACAGACCTTATGTTATTGTAGTACAATTAAAT
TGCACTTAAGTGGTTAAAATTGATTGAAACACAGTAGACGCCGTTTATTAAAGACACTCTGGGACCGTGA
TGATTTGTCTGTATTAGACGATTGATTTCCAATTTATTTATATGCTTTTGATCCGCTCTGTTCCAAGATA
TTTTGTCTTGATAAACGGATTGTTGTTATTATCCGCGATCTTACTAAGTGGATTCTACAGTATATTTTTT
CTTCAAATCATTATAGTAAAGTATCGCCATGAAGAAGAAACGGCAAATTTTTCACTGGAATAATATTTAT
ATTTCGACATGGCACAAATACTATTACATAAA
>C.albipunctata-CL102Contig1
TCAATGGTATTTTTGTTGATTCAAAAAAATTTAATGTAAATTATATCAAGTATTTCTATCTTAGCACTCA
TTATTAATAAATTTGTGTCTAGACCTATACTGCTCTAGTGTGCGGTCGTGAATAGCCGGTCTAATAAACA
CTTTTATCCTATTCCATCCTAATTCTTCAGGTAGTTTGATAGTAAAATACTTTACCGGCAGCAACAATTT
AGTTAGAACCGGAAACTGTGATAGGCAGGGAGAGTTAGGGCGATATACAAGAAGGGCGTATGGCTTTCCA
TCATACCTCCGCTGATACGTTATCGTACATCGTTACAATGATCTTATTCAGATATTTATGTATGAACAAG
GGCTATAATATCCGCTGTAAACTTCTATGCACAATCATCCAATAGGCCAATAATCTTTGATCCAAAAATC
TGACCTTCCAAAAGTATGTAGGTAAATCCATCTAGCATATTAGTTTCTTTTTTCATACATCAATAATATA
ATAA
>T.minor-TR7942|c0_g1_i1 len=410 path=[388:0-409] [-1, 388, -2]
ATATCATGCCAGTCGGATGACTTCGTTCCACCGGGCAACCATTTGGAACTATTCAAAACCAAGGAGTCGA
CGCAGAGATTACAACATCGAGAAATCGAGTTCGTGTGTGAAGCCAAAGCAAAAATATCATCTCAGTCAGT
CGGTCAGACGCGTTGAGCCATTGCGACTTATCACGGCACACGACGAAAATTCAAAATTCATTGCGATTCA
ATGTGGTGTCTTCCATTAAATCAGTCTTAAAACAACAAATCAAATGTAACACTTCGTGGGATATGACATT
ATTACAATACTATGATGAAGAAGAGAGATAGCTCACCCTAATAGATAGATATGCATTCGATAGCAATTAT
GCTAGAAGCATGGAAGACAAAGACCAAAGAAGCAATGGACAATAAACTAGAAGTAAGGAT
>T.minor-TR1562|c0_g1_i1 len=495 path=[945:0-494] [-1, 945, -2]
GGTGAACTTGCCAGGCGAGTCTGTGGTTTTTTTCAATATCGACTTGGGCACAAATTCCTTAGTAATCACT
TTCTTGACGCTCGAGCTCTTCTCATTTCTTGTACGCACAAAAGATACCCGACCGCGTTGTGGTGCCTTGG
GTGTGGGTGAACTGGGCTTATCTGCACCCTCGGGATGTCTTTCGCACGGACACTCCGCCGACACATTGGA
CGGTACTTTTCCCGTCCCGTTTTGAGTGGGAGTGAGGCGGCTTTTGTCGGCGTCCGCTTTCATATTGTCC
AAAGCCTCAACCGAACGGACCACATTCTCCAAAGACCACCAACGCGCTTCCGATAAGCCAGCGAAACGCC
CACTTTTGGCTACACTCGAGGGACTTGCAGTTTTTTGGACATTTCGATGAGACATTTTCGGGGAACACGG
CCAATCTTTTGAGAAATGACAGAGCAAGAGCAGTGACCCTAAAAGAAATTCGTCACGTCAATTGAGGAAT
TTGTC
>T.minor-TR5266|c0_g1_i1 len=709 path=[687:0-708] [-1, 687, -2]
AAACAAATCAAAATTTAATTGAATGAAATGTACTCCAATCAAAAGTTGGCCATAATGCTATTAATAGTAC
ATATTTGTATTTGTACTTTATTAATATATTTTCATATGACCAATACGTGCTTACATTCCTTATTAAGTTT
GATTTCAACAATACTAATGGGAATTGGTATAATTGTTTATCGGATTCTGCGAGGCATAGCTACACGTAGA
GTGAAATATTTTCATTTAATATTGCAGACTACCGCTTTTATAATACTAATAATAGGAATGATAATTTCAA
AGGACGACAAAACTGATAATCATGTTCATCCAATAGCAGGATATGTTATAATAGGCGCTTTGCTCGTTCA
GCATATTCTGGCTTTGCTCATTTTTACATACCTTTATGAGTATCGCCGTCTTCGGTTATTGTTTGCCCCT
TTCCATGATATATTTGGTATCTGGCTTTTCATTTGTTTGGTTGGAGCATGTTTGGCCGGAAATTACTCGT
TAGACGTGAATGAAGTCGTTATTTGTTCTAACGAAAAGCGTCTTTTCAATTTCTTAGCTTACATGAATTT
TCTAATTATTATATTAGTTGTATTGTGTCCATTTTTTGAGTGGGAACTGGTGGGATACATTTAAAAAATT
GATTTTAAAATATAAATATCTAAATTGATTTTGACCTGGATTGAACAATGTTTGAGTAATAATTAACTAA
CTATTTAAA
>T.minor-TR242|c0_g1_i1 len=493 path=[1012:0-197 1013:198-211 1014:212-492] [-1, 1012, 1013, 1014, -2]
GAAATTGCTGTTCGTTATTATCTTTGGTCTATTAATGCTTTTACCGTTATCAGCTCACCTAACGCTGATC
TCACTCTGACTTGTGCTGTAGCTCACAGTACAGAAGGTGATAGATTTCTTGTCATCATTGATTTTAAGAT
GTCCTCCTTTGGGTTTCACTGTGCAGTAGAACATGATGATTTCGTCCACACTTATGGCACTAATCACTAT
TTTTTCATTTTGCGTTTGCTTATGGTTTAGAAATACCCAGCATAATTGATTGTTTTAAACCAAGGTTTGT
CTCTGGAACTCTGGTATTCCGAGAAACTTGCGGTATCTGTTACGTTTACACTGTTTATTTGATGTTTATT
CAAAATCATATCGATGAGGTGCTCTGAGTTTTTGTGCGTTTGATAGCTTTGACTGCTTCGACAGCTTGGG
CTTCTAAAACCTCTTACTGGTAATTCTTCGTCAATCTTAACATTCATAGCCTTAATTGCCAAAATCCATT
AGT
>T.minor-TR3320|c1_g1_i1 len=713 path=[1564:0-339 1565:340-363 1566:364-364 1576:365-404 1574:405-535 1560:536-559 1561:560-712] [-1, 1564, 1565, 1566, 1576, 1574, 1560, 1561, -2]
CGAAAAACAATTAATTTTATTTACACAACTATATACCTTTTAAGTACAACAATAATATTATATTCGTTTT
AAAAGTAGTTGCTCTTTAAAGTTATTTCACCTCTTACCCATACTGTTCAATTAAACACTAAAATTCACTT
TTATTAATATTTTAAAATGTAATTTTTTGACTACTGCTGCCGCCGATGTTTTCTCTATCAGGAAGTCTCC
AAGAAGCAAAGAGCGTCCTTCCTTTGTGACGGCCAAAACGCACACACACTTCACAACAAAAACAAGTCCA
AAGTTAGAACAACATTTTTATATTCCCACATTCTCACACTTCAATTAGATTTTGGAAATGCACCGCTGTA
CTGTAACTCTCTTCAAGCAAAAATTCCATTACAAATTCTCCGATCAACAAGATCACCGTCATCGGTATTA
ATTACGAACAAATAATAGTTCCAAATGGAATTCATCCGACTGGCATGATATTCTGTTCTCGTCCACGATC
CTGAAAGCACAGTTCGCGAACGAAAGGTGTGAGCTGGTGGTCGGCTGGGTGAATGCGGCAAACACAAAGT
CTTCAATGGAATTTCAGATGCTAATCTAAATGCAAATGGGGCTATTCATTCGATTGAGCAAAACTTCGAA
ACACTATCGGGGTGTGGAAAATAAAGATAAGACATTGTTTTAGCACATGCACGTGGCCGTGACAAAGAAG
TGTGTCTGCTAAG
>T.minor-CL76Contig1
TAAACATCTCTGCTTCTCAAAATTGTTACTTGTTTTAATTTATTAAATACTGTTTTTTGACATTAAAATA
CAAAATGGCTTTATCATTTGACCAAATTCCAAGTGAAGTCGAAATTGCACTTGAACCACCGAAAGGACCA
ACTGTTGCTGAAGAATTAGAAGCGGCCCAGAAAACCCTAGAAGAACGGACAACCAAATGAAAAATCATAC
AGCCATTGAACAAAGCGCCAAAAATTGCACCGCGACACACCTACAGGTTAATTTGTGTGTGTCCCCGCTA
TAATCCTACATACTGTTGCAAGCACTCAGGCAATGTGATCATCGATCGCGATGTCCTCACAAAGGACGAG
CACATTTGTTACCTGGCCACGCCTAAAAGTAACTTTGCGGCGCGTCGCAACCAACCGAAGTTCTTTCACA
AGCGCTCGATCATGCCAAACTGCACGTCGCGCATCGAGTCTTTGGCGATTCCCGACATAAAGCGCGTCAA
GGAAAATCTGGAGCAATTCAAAAACATATTGAACGACAGACATTACGCTTCGTTGACCACGTATCTGGTC
AAGAAACCCGATGTCTCGTGCACCTCCATCGAAACGGCGTTGAATTACATCGAAGAAGAGCGCCGCTTAA
AACGCGTGGCTAAGGTAAAGGAAAAGCGCCACTGCAATAAAATCCACCGAAGCATACGTCGCAAGCAACG
TAAGCAGATACGGCGAA
>T.minor-TR2517|c0_g1_i1 len=368 path=[346:0-367] [-1, 346, -2]
GTGTCGGTGTGCAGGGCGGCGGCGGTGTGGTTGAGCGGCCGTGTGGGGATCTGCTCCTCGAGGCGGCTGA
TGTTGTCGACACGGTTGCGGTACTTGATCCACCAGATGTAGGGCTCCAGGTCGGTGACGACACGGCACTC
GAAGGTGGCGTTGCGATGCAGCAGCACGGTCTGGTTGGAGGGGAACTTGTCGCTGATGATCGGCTTGGAG
CGCAGCCGATCGAAGATGACCACCTGGGTGGAGTGCTCGATGCAGCCGTGCGGGTTGCACAGCCGGCAGG
TGTACACGCCCGAGTCGTCCGTGATGACGTCCTCCATGTAGATGGCCCACTTCTTGAAGGTGACCCCGCC
GATGCGCCGGCTGATCGC
>T.minor-TR4096|c0_g1_i1 len=691 path=[1337:0-690] [-1, 1337, -2]
GCGAAACAAGCGGTGAAGAAGGAAGAAACAAATGCTGACGAAGAAGTAAACAATGATGAAGTACAAGAGG
CATCGGTTGCCGAGATAAAGAGTGAAATTGAGGAAGAGCAGAGTACGAAGAAAAATGATAGACGTTCTAA
GAGAAATCGTACAAAGTTGATAAAGAACAACTCGATCGTAGTGGAAGAGAACGTTGAAGGTGAACAGATC
GAGCAATCTTCGGAGGTGGTGACCGTGAAGGAAGAACAAATTGCGGCAAAAGAGCCAGTTGAAGAGTCAG
TTCAATGCGAAGCTGGAGAGGAGAAAAAGTCTGAAAGCGAAGTGAATGGGGAAAGCGTTGAAGTGGCTGT
TGAGAAGGAAACTGTTGATGAGCTTTCGAAGAGCGCCGTCAAATTTGGTTCGTACCTGCAGGCGTACCAG
AATGACCTCGACGATTTGGGTCTCAATCCGTTGAACGAGGTCAACGAGAACGTCGAGCAGCCCGAGACCT
ACGAAGACATGCCCACCCTACTGATCGATGACATCGGAGACGACAACCCGCGCTCCCCCAACCATAGCAC
GGACACATTCAATGTGAGCAACGGCAGCATCGCAATTGTCAATTCGCCACCGCACCCGCCTGCAGGTGAT
CAAGATACCGACTGTGAAATGATCACTTTGCAAATTTCCGATGACGAAGAAGACGAAGGGG
>T.minor-TR2537|c1_g1_i1 len=453 path=[431:0-452] [-1, 431, -2]
TGGGCGTGCTGGTAGGCGAACTGGGTGCACGAGTTGATGACCGAGCGGCAGAAGCGCGGCTCGCCGACGC
TCTCGCCGCGCCCGTTCAGCTGCCACACCACGGAGAAGGCGAGCTTGTCCTCGCCCGGCAGCAGCGAGCA
CCGCATGCACAGCTCCTCGGGCAGCATGTGGCCGACCTCGTTGCCCAGGTAGATGGAGGTGGCCCGGCCG
CGCACCAGCTCGTCCAGAGCGCTGTTCTCCCCCAAGTAGACGGCCACGTCCGAAATGTGCACGCCCACCT
CGAACAGGTCGGCGCCCAGCACCTCCAGCGACAGGGCGTCGTCCAGGTCGCGCGCCGTCAGCGGATCGAT
CGTGAAGATGCACTGGCGCCGCAGATCGTCGCGCTCCGCGATCAGCCGCTCGGTGATGGCCACGTCCTCG
TACGGCGGCACACTCTCCAGGTTCTGGTAGAAG
>T.minor-CL166Contig1
GACGAACGTTCGACGTTGTGCTCTTTGAGGAAATGAGGGACTTTTTGCTGAATGATCAATTCCCAGTCGA
CGAACGTTCGACGTTGTGCTCAGTCGTTCTGGATCAAATTCGAAACTTCACCGACCAGGAATTTTATACA
TCCAGTAACCTTCGGGAGTACCAAAAAGTGCTGGCAAATAATCTGACCGCATGGATTCACAAGTTCATAT
CGAATCTGAACATTCACGTGGCTCCGCCCAAGCCGCTAGTCGAATCGGCACCATCGCAGACGTTCCTGCC
AATTAGCGATTATATATCTTGTTCGGAGTCAGTGGAAGAGGAATGCCCACCGGACGTTGATTTGGATAGC
ATTGAAGAGGTTTTAGGTGAATTCCTCATGGAGACCGAAGGCAACACCGAAACCACAATCACGAATTACA
ATACCAACCTTTAATTTATTAGCTGATGAAGATGATAGTACGATCATGAAAACTATGGTGATGATAACAA
TGGTAATATACATGGCGTTGTGACAATAGTGATTTTGAACACATAATGATGATGCTAACAATTGTGGTAC
GAGTTACGTGTTCGTTTCTATTTACATGCAGTCATGCTCTATATATGGAGCTCTACGTAATCTACGCATT
CGCATAAAATATAGAGTACCATGATGATTATAACCACATTGAACAGAGCAAAAAAAATTAGAGACCATGA
AGCCGCCAAACTACCATAACGATCTATAAACGCTGGTTTGGCCATTTATATGTTCTTATATACCTCTTGA
TATTGTATACTGTATAAGGTTCGATTTTATATTAGTTTGTTTTGTTCTCATTTTCTCTCAACCAGAAATA
TCAAGAAAAATGGGGGAAAAAAACTCATAAAAATAAATAAAAAAAAGAATTGGGGAATCAAAATAGGCGG
ATGTTAGAAATAAAGGAAAGTATGTGGTTAAAATCTATTTATATTTATTTGATGGGAAAAATTAATAAAA
AAAGACTTGGGGAATCAAAATGGGCTGATGT
>T.minor-TR3185|c1_g1_i1 len=442 path=[839:0-441] [-1, 839, -2]
TTTCCAAATCCACAAACTTTTGAGCAATTTGAATGAACTTCGTATCCAAAAGCTGGAGAGCCTCAAGACG
TTCTGTCGAAAGTACACTACTGCGGGCAGTCAAAACAACGAGAACACCACAGAAAATCGTCAGGAGTACG
GCCATTATGTCGCGCGGTTCGAAAACGACTGATACGATTCCAGAAAACAACACACAGTTGAATTTTAACA
GTTGAATTTTAGTTGAGTAAAGAACAAAAGAAAACCAAACTTGTGTGCGGTGTGTTTATTTTAGGTAAAC
ACGAAATTTTAGCTTCATTGTTGGTCAATGTTGCGGCGCAGAGGTGTTGGCTGAAGAATTTCCCGTATGT
CTGTTCAAACCGGCAGAGTCTTCCAGCGTAGTCCAACGTTGAACTTGTCGTCCTCTTGGGGTAGTTTTTG
CTTTAGTTTACACAGATCGGAA
>T.minor-CL55Contig1
CAATATTTCTACTCGATATATGTCTATATATCTAGAACAGTAGTTCCACCTCTACCATTATTGCTAGGTT
CGTTAGCCGCAACGGAGTTGTACCCAGAGATATTGAAGTAAGAACGGTCATTCAGATGAGTTTCGGACAA
GAGCAGGACGTCGATGTTGCTTGTTTAAATGTGATGTTTCACTATGGATTTATTGGCACAAAGACCGTTG
GCGTTCCACGTAGCTTATCTCAGTAAATAGATATATACATTTTTGCTTTTGTTGGAAAATTTAGTACATA
TTTCAAACACACAAGCGAGCTAGGCGCGCAAGCACCAAACGGATATTATTGTTGTTTTATAACAATGCTA
TAGCGTTCAGATTTTGCACGCGAAGCAAATTGTTTATAAAACAGCGAT
>T.minor-CL11Contig2
AAGGCTTTTGTTTTTGTTGGTTAAAATAAAAAACACGCAACGAAGCATAGTTCCCACAATTGTTTGATCA
CATCGAGATCTGAAAAAAATATTGCCATCCAAAACACATTACACCTTAACCAGTTTCTGTTTCTTGCAAA
ATGTTTGAGCCTGTTTATTGGACTCCCTCCAGAATTAATGTGGTTAATTCAGGTTATCATTGTGCTTTTT
ATAATCCTTTATGTTTGTAGGAATTGTTTAATACTTGTTCGGTCCGCTTTATACAATTAAAGCACACCCA
GCCCAAATGGGCGGTAAATATCCAAACTATGATATAAAAACATGTATATGTGCACAGTGCAGTCATTGTA
CTGTAATGGCCTTCGGATTTTAGGAAGTCGTCATCTAAAAATGTATGATTAATTTGCATTACACACTGAA
AGCATTTATAGCCAAACTGTAATAGCCACGGCACTGAATATAGGCCGCAATATTTTCGATCGCCACTAAT
TAGTGTACCATGCAAATCAGTCAACTCAAAGCGATCGTCGCGCAAGTAGTCTTGCAGTGTTTCCGTGCCA
ATGAACAAGCCTCGTAAAGCGGCCAAACATAGAAACAAGTTTAAGATCTGTAGTGATTCGTTTTCCTCAA
TCAATTGTAAATAAAATTTGCTTGTTATTATAGGTGTTCCAAAATATCCCATCTCTTTTTTCGTCACGAT
TGACGGCACAAAATGAGTCCACAAGAAAGTGAGTTGCACCGCTATGTACATGAAAGCACATTTCCAAGCA
ATTCCTAGAGTTTTCGAAATGTGTTTGGTCATTTTTATTTCAATTATTATTTAAATTGATAGAAACTATT
AGAAAAAAGGAAACAAATGGAAGTATTAAT
>T.minor-TR3123|c0_g1_i1 len=2723 path=[5635:0-988 5636:989-1012 5646:1013-1384 5645:1385-1993 5633:1994-2017 5643:2018-2398 5641:2399-2422 5642:2423-2722] [-1, 5635, 5636, 5646, 5645, 5633, 5643, 5641, 5642, -2]
AGAAATGAACATTATTTTGTTAAAAGTAAATTATTAAAATTGAAGTGTTAAAAAAAAATGAATTTTGATT
ACAATTTTAAATTTTGGGTTTCTACCAAGAAAGATTTAGAAAAATTGATAAAGAGGCAAAATGTTCTTAA
ACGCTTGGAACCAATATCTGATCAAAGACTGACATTTAAATTATTTTCGGAATTATATGTGTTATACAGT
GACTTAGTCAACAGATTGGGATATCTTTATTGCTACACTTTTCAAGTTCAAAAAAGGAAAGTTATCAGAG
AACTTCTACATTCGTCATCAAGAAGATTATTAGAATTAAAGAATGAATTGAAAAACATTGAGCTAAGTGA
ATATGTTTACGTTGATACATGTCTACTATCAAGAAAATTAACTCCTTATGATCTCGTTATTTGGAGGTCA
CCAAACTTTTTATATCGAAGACCACCAGAATTACAAAATCTTATTTACGAGAATAAAATCAGTCAAATTG
ATGGTGACATGGAAATATCCAAAAGTATATACAACACTGATAAAATCAAAATTATTCAATCACATGAACG
AGCTCGAAAGTGTCGCTTATATCTTGCCAATATTAAACATGATTTAAAGTATATTAAAGTTGAAAAAATA
CCTAAAGTGAAATATAACTTTAATAAAAATTTGGAACAAAGTACCAGCATTCCTGTCAAACGAACAATTT
TTAATGTGGATCTGTATAAGACTGAACAATGCCGGGATGTATCAACAAAAATTTATACAAAATCTATCTC
TGAAAAAGAAACGGATTCAGCTATACTGTTAAAGAAGCGAAATGACGCTGCAATAAAAATTCAAAGTAAA
TGGAGAGAATATAAAGCAAGATTTCTTTTGAAACAAAAATCATCTTTTAAAAAAGTTATATATGGCTTCA
AGGTACAACGGCGTTGCATCAATGCCAATCAAAATGAGACTTCCATAATTGATTTATACAAAACTGAACA
ACTGAAAAGTAAATACGATGAAGATTTTTTTAATTTAATAACTAATGAGCGGACTAGGCTTTTGCAAGAA
CGTGCTCCTTGGATAATGGAAGATATTTCAGACCATATACGAGATTGGTTTCGAGCATTTTATACTAAAG
TTGGAGACTTTCACCCGTATCCTGAAGTATTAAAATCCGGAACTGTGTTAGTTTTATTAGATGAAACAAT
GACCGTTGAAGAATTTAAAGAAAATAAAGATAAAAAAAATATGAGTAAAGAAGAAAAAAAAAAATTAGCA
GAAAAAAATAAACTTCTAAAACAAAAAGAAAAAGAAAAAATCAGGAAAGCAAAAATGAAAGAAGCAAAGA
GAAGACAAAAGATGAAAGATGCTGGAATATTCGATATAGCCCACGATTTGCAAACTAATAAAAATATAGC
AAATATTGAAAATAATTTGAAAGAATATGCTATGGACTGGAGACTTATTGATGAATATCTAAATAAAAAC
AGCCCCATTAAAGAATGGGTTACTTCAAGTGAACTGGCTATAATACATCGTGAATTGAGAGTTTTGGTAG
ATGAGTTTATGAGAATTGAATATGAACTATTACGACGAGCTCTTGCTGCGGACTTAAAAAAAAAATATAA
GCCATCTAAACAAAAAAAAATAGCAAAGAAAGGAAAGAAGAATAAAAAATTGAGAGATATAACTGCAAAT
CGTACATTGGAATCTCTATATAAAGAGCTCAAAGATGTCGGAATTATTGAAAACTATAACAAAAAATCGT
TTCCTGACTTTATTGGAGATTTCAATTTTGTAGCAGATAATTATCGAGATGAAAATAACTTAACAATTCT
GGGACCATCTAAAGGAGATGTAAAAATGGTTGTCCAGGATTGTTTATTTGGAATGGGTGAATTTTTGGTA
GAAAAGCCAAAGGCTGTCTGCCTAATTGGACCCTACAAAAATGGAAAGAGACTTCTTTGCAGAATTATAG
CTTCGGAAATAGATGCAGTTATCTTAAATATTAGTCCAGAGAATACTGTTCAGTTTGCTGGAAATATAAA
ATATTTCTTAAATATTGTTATGAAAGTTGCCAAAGCTTTCCAACCATCCATAATTTTAATTGAAAATGTT
CACAGACTTTTTTGGAAAAAGGTTCCAAGTTCAGATGAACATTTAAGTCCAAGGCTTCTTCAAAACATAT
TACTTAAAAAAATTATTAAGCCCCTTAAAAAAGAAGATAAAGTAATGGTTTTAGGTACCAGTGATTCCCC
GTGGACAGCTAAACCAAAACTTAAAAAAATTTTTCAAAAAATTTTGTTGATTCCCAGCGGTGATTATGGA
TCAAGTTTTTTATTGTGGATGGAGCTACTTGAAGAGTATACTTTTAATAACATCGAAGATAATGTTATAT
CAGCATTAGCGAAAGTTCTTCAAAAATACAATTCTGGTGATGTTTACAACAATGTAATAACAACTTTAAA
TATTCAAAGGCGAATGAAAATTAATTATAATCCTTTAATTCCAATGGAATTTCTGGACTTTTTTCTAAAC
AACAATCAACCTCTTTTTCCAATGATGCCAAAGTTAATGGAAAAATACGAAAAATGGTTCTATAAAGCAA
ACAAACTGGGTAAACAAAGAATAAAATTTTTAAATAAAATGAACATGTTAAAAGAAAAAAGAAAAAAATA
AAAAAAAAAAAAAAAAAAAAGAGCCGGCCTGTAATCGCTCGATCCTCAACCTAAAATTAAAAT
>T.minor-TR6373|c0_g1_i1 len=864 path=[1683:0-863] [-1, 1683, -2]
ATTTCAATTATTGAATGTTCAAAATTGACTAGTAGATATAGAAAAATTAATATTTATTTATGTACGGAAG
TCAAATTATTGCTGGCTCTTTGCTAATTATCTACTTGGGAATCGGAGTAATATTATTTTTTTTACAAAAA
CTATGCATGCATTCGTTTTTCTGCTTTCTCGGTACTTTATTGGTTGGAACCGGAACTATCATATATCGTT
TACTACGATCTATTACAACCAGACGAGTGAAATACATTCATTTTCTAGTTCAGAGCATATCTATAACTTT
ATTGATGACTGGAATTTTTATATTAGATACTAAAAGAAGTACTCATATACATTCCCTAGCCGGGTACGTT
ACTTTTGGAGCTTTTGTTGTACAGTACATTTTTGCAATATTCGTTTTTACTTATTTGTACGAGTACCGAC
GATTAAGACTGTACATAGCTCCATTTCATGACATTTTTGGAATATGGCTCTTCATATGTCTCGTTGGGGC
TTGTGTCGCGGGACGCTATGTAGAAGAAGAAGAAGATATAAATAAACATTACCTTGTCAATATTAATTTA
TTTAGTGGATTGGCCTTTGGTATTTTTTTAATGATCATTGGAATAGTTTTATGTCCATACTTCGAATGGG
AATTGATTGGATATATCTAAGTACTATAATTTTTAAAATGGTTTAAACTTTTTAGATAACTATATACTTT
TAAAATGTAAGTCAATCCTTTAATAGCTTATAAATTGAATTTATGGAATTGAGTATACTATATGAACGTA
ACTACCGGAGTTTGCAGAGGATCAACGACATTCGAATTATGAAACTTATATTTCTCACAACAACAAAATT
GTCATATGATATGACGAGAGATCG
>T.minor-TR7367|c0_g1_i1 len=387 path=[365:0-386] [-1, 365, -2]
CTCGGATACAGGCATGGCGGCAGCACGGCGGGCAGGGGAATGTTGTTGCGCCGCAGAACGACCAGATGCA
TGGCGGCGGTGAACTCGGCCAGACTCAAGGCCCCATCGCGCGTCACATCGCAGAGTTGCCAGATGTGGCG
CAGTTCTTCGACGGGAATCCGCGACTTCTCAAAGAAAACCCTTGCCACATGGCCGGAGAGCAAACCGTTG
GCGTCGTGTTGCACAGTCTTGAATTGCTTGTAGTAGTAGTCGCGCTGCTCGCCGGTTATTTGGTAGATAG
AGTCGAGCACGGTGTCGTTGTCCTCGTCGCTGCTGTGCCGGTCGGAGGACTCCTCCTCGGTGCCCAGCAG
CTGGCGGTGCTCGTCGCCGAGCAGGCCGTGCCACAGG
>T.dalmanni-CL69Contig1
TCCTCTGACACCGAAGTAGAAGTGACACAGCCGACGGGCAGCAGCGATGCAGATTCTTCGTCAGCCTCTA
CTAACGTCAGCAGGCAGCCTGATGCAGAGTCTGGACCCTTACAGCCGCAGACGACCAACTCGGAAGCCGA
ATCTAGTCCCACCAACCCTTCTGACGACAAGGACTCATCTGTCGGCAAGAACGCTTCTGACGGGACCGAC
GCTTTGGGCGGGAAGAACGCGTCAGACGGGAAAGACTCTTCTGACAGCGAAGTAGAAGTGACACAACCGA
CGGGCAGCAGCGATGCAGATTCTTCGTCAGCCTCTACTAACGTCAGCAGGCAGCCTGATGCAGAGTCTGG
ACCCTTACAGCCGCAGACGACCAACTCGGAAGCCGAATCTAGTCCCAGCAACGCTTCTGACGACAAGGAC
TCATCTGTCGGCAAGAACGCTTCTGACGGGACCGACGCTTTGGGCGGGAAGAACGCGTCAGACGGGAAAG
ACTCTTCTGACAGCGAAGTAGAAGTGACACAACCGACGGGCAGCAGCGATGCAGATTCTTCGCCAGCCTC
TACTGAAGCCAGCAGCCAGCCTGATGCAGAGTCCGGACCCTTACAGCCGCAGACGAC
>T.dalmanni-CL492Contig1
GTACTTTGGAGGTCAATGCCCCATTCTTCTTTTTTATCATGCAAGACAAAATTGAATTTCTTTATCGCAA
AAATTTCGACAACAAAAAAAAAGTCTATTAAATTGGAACAAAAAAATTATAGAGAATGTTGGGCACAAAG
CCGTTATAAATTATCCAGAGACATCCAGAATAAATCTCAGAGTATTCATTAACAAATTCCAGGAGTAGAA
ATGTGAACTTGAGGAGAATTTCTTAGGAAGTAATGCGAAATGGTGTCTGTTTGTTGATGCCGTCTTTAGT
GTGCAAATTGATACTATAATAGCACCATTCTTACCTCCATTCATCAAAAGCATTGACCATTTAAAAAGTC
TTATAAATCAAGCTCCACCTTTTAAATCTTGATTCTAAATGCACGATTACACAATTATGACTGTTGCAGT
AAATCTGTAATAATATTACTGCACTTCGTGCTTAAAGAGTTTGGTGTACCGACGTTACTGGGTGTGAGTG
ATGACGAATTTCTGCAATTTAAGGGAATAGTGGAAGAAGGTGATAAAAATGATTTAACCTATGTATTTAA
GGTGTGTCATTCGTCCGAAGACGAAGATGCCGGATGCACAGCTAAAAGCCCACCTCCTGGGATCAAGTTT
GCTTATTTTGGTTGTAATCCAAATAATTTGTTTAGAGTTTTATGTGATGGATTGAAGTTATATGAAAGCG
ACAGCAAGTACAGTGGCAAAATACGTTCAGAATTGCTAAAGGATATTTCTGAAACATCATTTAGTGGCAA
ATTATGTAAGGTCCTAATAACATGTGAATTCATTGATGCGCCTGGACATGTAATCGCCACATTTAATGAA
GAAACCAATTCCACTCATTTTGATGTTGAACGTTCGCACATATCTAGATGTCGTAATCTGTTGTTCTTCA
GTGAAAAACCCATTCCAATAGAAAAGCGAATCTTGGGAAGTAACTACCTGACACTAGTAGGAGGTTCTTT
CCTTTTGTGTGTCTCTCTATGTTGGATGTATAAAAGAAATTCAAAATCATTGTGGACACATGCAGGGCA
>T.dalmanni-TR11246|c0_g1_i1 len=372 path=[350:0-371] [-1, 350, -2]
TGAGCATAATGAGCCTCCCCCTACAATGGATTGCATAGATTAAGATTTACAAAAGAATCTAAATGGGCCT
CATAATAGTTTTTCACTACATTGTAATAATCATATATTACTGGTACCCGTATAGGGCAATATTTAGGTCC
GAAACTTAATATGGTTTCAACCTCAAGTGGCACATAATATGTAGTCATATTTGTAAAACCACCAGGTACT
ATTTTAGGATACAATTGTATATTGTATTCGGTAAGAGGCATTATGCCAGCATACAAATTAGGTTTAGGTG
AATTTTTATTTGACTCAATAAAAGGTTCCAATATGTTTAGTGGAAAGTTGGAGTTGGTTGGCGGCATAGG
ATCATTTGCTTGGGCTTGGGCA
>T.dalmanni-TR12456|c0_g1_i1 len=540 path=[1035:0-539] [-1, 1035, -2]
AAAAGCGTGATATTAATGTATGATTTTGCACAAGTGGTATTAAATGGGATCTTAGCATTTTGGGGTCTCT
ATCGCTTGATCGTTCTTCGTCCGTATGATAGCCTACTTTGTATGACTGTGCAGAAAAACAATACTGAAGC
GGAATTTGTTGAAATTCATATAGTTCTTGGTTATTTACTAATGAAACTTTTGGATTTGTTGGATACAGTT
TTCTTTGTCCTGCGTAAAAGTTCAAAACAAATAACATTTCTACATGTGTATCATCATATAATGGTTACTC
TATCTGCGATATACTTTTGGCGTTATGTTCCTGGTGGACATGTTCTTGTAGCTATGATACTAAATAGTCT
AGTTCATGTAATTATGTATTTCTATTATCTTATGTCTGCTCTTCGGTTAAAATACGTGAATGTTGATGGA
TTAAAACGGTATATAACACAAATTCAAATTATACAATTTATTATATATATAATATCATATGGGATAACAT
TTTTCATTGAATGTAACTATCCACTATGGGGGAAAATAGCGGCTTTCTCA
>T.dalmanni-TR2630|c0_g1_i1 len=673 path=[1861:0-99 1879:100-145 1875:146-160 1877:161-344 1855:345-366 1873:367-435 1853:436-672] [-1, 1861, 1879, 1875, 1877, 1855, 1873, 1853, -2]
AATTTATTTAGAGAGAATTATTATATCTGTTCTTTAATTTTCGCTCGTAATGATACTTCTTTTTAGACGT
CACTAGTAAAATTACTTCATTGATGTCCGTTTTTTTTATCACTCCTATTAGTGCTGCAGGACGCTAAGCT
TTCAAAGAAACTACAGTCACTACTGCAAAGTGAAGTGAAGAAGATTTTCTGATCCAGAGAGAGGTATCCA
TATACCTATTGTATCATAAAGCAAAGCCATTTCATTTTCATTACTTCAAAGCATGTATGGCTGCTAACTA
GAACTGCTGCAATTCCTATACTTCTGTTATCAATTTCTTTATTCAGATATTTTTCATTAATAATCTTGAT
GTGGCTTTTATCTTGATGTTAAAAACGTAACTATATTCACAGTTGTTTTGCATTTATGTGGAGTTTGTGT
TATGTTCACCGAACATCCTACTACGAGCCCTAATAATTAGCAAGAGCCCTTATCTGAAACCATTACGATT
ATAAGAGACTCCATTAACGAATGTATTGACTTAGTAAAATCCAAATCTTTTACTTATTTATATAAGTGAC
TGCTATTTTGTGTTACTCAACATAAGTAACATTTTGAATATCCGAAAGTAATCATGACAATTCATGTAAG
TTTATGTATCCTTAGTCCAGCAGTGTGAGACTCCAATAACGAA
>T.dalmanni-TR6646|c0_g1_i1 len=768 path=[1491:0-767] [-1, 1491, -2]
TGAAAGAAAAGTACATTTAAAGAGAAATTATAGTAGTTACTTACAAAAAAAGCCATAATATTGGGTTATC
CTTGTATATCTTCACCTTATATACAGCATTCTACCCCAGCTCGTATGCATCTATTAAAACAATTTATAAA
ACCATACGAATTACATTCAGAACCTTCATATCCATATTTGACACACATTACTCCTAAACCTAAACAATAT
AATAAAAGTATTGTTTTTAGTTGTGAAGAAATTTCATTCTTCTTACGCTCATCTTTAAAAGATTTATCTG
TAGGATCTCCTACATTTTGTCGTTCAGATACATTATTTACCTTATTACATATGTCACTTCGGTCAATAGG
ACCAACTAAGCATCTATCTTCAAAACATAGGATATTATTAACCACTTGTAAAACTTGTGATATAGGATTC
TTATGCACGGGCAAAGGCATACCACGTGAAATAATAGAAGATGTATTAAAAGACACACGATCACCAATGC
ACCAACATTCAGTAAAATATAATCATCTGATATCGACACATCCTGTAGAACTACCCTATTCATCTAAATT
ACAACCATCCGAACAAATGCAACTGTATAAGACGATATATGTGTCAATGGGTTTGGAATGGGACCCCAAC
CAAAACTACGAATTGATTCCTCGCTTTATAGCACGTAGCTTGGATGCTTATTTGCAACGTTTCCGACCAA
TATTACCTCTTAATAACACTAAAACCCGTAATACCGGTATGAAAATACCTCGTGCCAATAAATATGCG
>T.dalmanni-TR8004|c0_g1_i1 len=1815 path=[3585:0-1814] [-1, 3585, -2]
AGTTTTATTTTAATGTTGTATGATAAAGCAAATTTCATTATATAAAACATGACTAGTGAACAAGAAAAAT
CGGAGAATTTTAATGGTACGGAATATGAATTAGAAGGTCGTGATATTTCTGAAAGTGACAATGCAAACGA
AATAGTTTTCACTGAAGTGGAAAATGAGGATTTTTCACGATTAGGCGACTCTTCAGAAGATCCAGATCAA
AAACGATGTTACATTGAGTACTTAACTCTTATAAAGGACATTAAGTGTCAAAATGAAATCATAAACAATA
TTAAGGAGCAAATAAAGAGTTTTTATTGTGCAACATTAAAAAAAGTAACTGAACGTGAGGATAAAAAATG
TTTGCGTTTAAACTTAAGAAATGAGATAAAAAACCTGGATCAGATGATAATTAAAGCAATGAAATTACAA
AATTGGGGTTCTCATCGCCATTATCATGACTTACCATTAGCTACAACAATGGATGAAGATAACATCAAAT
GTTTAATAGAGAACAATATGATAAGTAATGTTAAACTTATGACAAAAAAAAATAAATTTCATGGACACGA
GAAAAATAATACAGGAAAAAAATGTGAAAAAATATGTTCTACTTGTCTTTCAGAAAATAATTCGTTAAGA
AAATTGAAACATAAACTGAACTGTATGCAGATTTTAGTAAGTAATTTAAAAAAGAAATTTAGTGCCACAA
ATAAAAATTTAAAATCAACTCAACATTTCGAGAAAAGGAAGAGTGAAGCATTGTGCTGTCAGGATAAAAC
AAAACCAACTAATATTCAAAATGCTTTATGTGTGACAGCAAAAAGAGAAATATTAAAAGAAAATTATTTA
AATCTTTTGTCGGAATATATAAAAAAAGACGTTAAACTTAAATATTTAGAGCGCCGGTTAAACAAAGAGC
ACTCATCAAAGAGTGGCACAGGATCTATTTCTAGTGTGGAAGAGAATCTGAGAGATAAAATAAATAATTT
TAAAGGAAAACTATGTGAGTTAAAATGCGTCATGGTAGAACAGTCACAACAACTAGAAAATTATCGTGTC
AAGTATTTAGAAGCGCAGCAAAAGGTTGAAGAACAAAATAAAACTCTTGACAGACTTAATATTACTAACA
AGACTATTCAAAATCAAATTAATGATGAAATGAATACTGTACGAAAGGAATTTCAAATAAAAATAAAAGA
GTTACTTCGTTATCCAAAACTTCTTGAAAATGTAAGACTGAAATTACGTAACACATACAAAGAAAAGGAA
AATATTCAGGAAAGATTAATAGTTATCTGTAAAGAATTAAAATCTTTAAAAATGCAAAATACTCAGAAAA
ATGATAGTACAATAAAGACACAGATATTGAATTGTCAATCTGAGCTAGTACAAGTAAAAAGTAATATCGA
AAAGATGGAAAAACTACGTGATGGTTATTACGAAGATCTTCAAACGACAAGAACTGACTTAGATAGTTTG
CGATCTGAGTCAGCGAAAATTATTGCTAGTATGAAAGAACGAACTGAAATGATAAGAAAGAGTCAGGAGG
ATCAAATTATTTGCCTCGAAAAAGAATTAGCACTTTGCCGTTCACAAACATCACGATCTGTTACCGATCG
GGAAGGGATAATTCGTGAAATGCAAACCCAGTTAAATGTTTTATCACAAAAATTTAATTCAGCCCAAAGA
CAAATCAATATATTAAAAAACCATATCGAATATATTACACGAGAATTTAAATTTAATTCATGTATCTAAA
AACTGGCATGTACGAATCATATCAGTAGTTGCGCCTCACAATAAAGTTTCAGAATCTAATTTTAT
>T.dalmanni-TR2473|c0_g1_i1 len=1945 path=[3915:0-946 3914:947-993 3912:994-1011 3901:1012-1944] [-1, 3915, 3914, 3912, 3901, -2]
TTTATAGTATATGATTACTTTATGAATAAATGTTCAAGTATCTAGGCTCCGTAATAGACATTTTCTTTTG
GTAAAATGACGAGTGAGCAAGAGCGCACGGAAAATTTTGCAAATGAAGAAATCGAATATGAGCACAGTTC
TCAAAAAACTGACGAGTATGAAGAAGAAAATTCGCCAGAAGATGATATTTTTTCTCGCCTTGGAGATTCA
TCTGAAAATTCGGAAAAAAAACTTAAATTTTCGGAATATCTAAGCTTAATAAAAGAAATAGAAATACAAA
ATCAGATGATTGATGATATTAAATGCCAAATAAATGATTTGTGTGCAAACACGTGTAGAACAAGAAGTGA
AACAAAGGATATTAAACGACTAAGAACTTGCATGGAGCAGGAAATAATAAAATTGCACCTCATGAGAGTA
GAAGCTATTAAGTTACAAAATCTTGGATCACGGCGCCATTATTTAGATTTACGTTTAGCAACGAATTTGG
ATGAAGATAATATGAAATTATATGCAGGTTCAACACAACCGATACCTGTGGCCTGTAGAAAAGAAAAATT
AACATCAACTAAAACCCCTTACCGTAACACAAAAAGTAAAATAAAATACTGTTCAAATATTAAAACGATA
TCATCAGATGATAAAAACCTTCTTAATGGAATAGCTGCAGCACTTTTATTAGACAAGAAACGTCTTCAAA
ACACCGACAATTGTTTTATAAATCAAGGTCAGGAATCTGCCGCAAAACCGCGTAACAAAAGTTCTTGCAC
ATTGTGTGGTGAAACTAAAGCACCAAGTTTTGAAACTAAGCCTCAGTCATTGCTTTGCAAAAATATTTTA
AACGACTCAAATCGTTCGTTTCTCAGTCTAAAACTGATGTGTGATAAGAATACTAAGAAATCAAATGATC
ATATTGAAAAGCTGAAAAAAAATTACTTCTATCTGTTAACTGAGTATGCAAAAAAGGATTGCAGCCTAAA
AAGAATGCAAAAAAAGACTAAAAGGAGCTTTGAAGATCTCTCAACAAGATATAAGCCCAGCAAAACATAA
ACAAATGAAATCTAGTTCAGAATTTGAATTATTGGGAGCGCAGATAGCTGAACTTAAAGAGGAAGAGATT
GAATTTAAATGTATAATTAAAGAACAATTTGCTCAGTTGAATGATTTCAGGAATAGGTATTTACAGGCAC
AGCAGAAAGTAGAGGAACAGAATGTTATTTTAGACAGATTAAACTTGACAAATAAGAAAATACATTTCCA
AATTAATGAAGAAATGAATGAAGTGCGAAGAGAGTTTCAGAAAAAGTTGAAAGACCTTTTAAGTTATCCA
AAGCTTTTAGAAAACGAACAGATAAAATTAGCACAAACTTTTAAAGATAAACAATCTCTTCAAGGAAAAT
TGTTAGTAATTTGTAAGGAGTTTAAATCACTTAAAAGCAAGCTTGGCACAATTAAAAATGAAAATTTTCG
TTCACAATTATATAAGTGTCAAACAGAGCTCACCCAGTTAAAAGCAAAACTAATACAGATAGAACAACAA
CGGGATTTGTATTGTTGCGAACTTCAGAAAAGTAAAAATGATTTGGAGATATTAAAAACAGAATCAGCTA
AAATAATTGCTCGTACAAAAGAGCGTACTGATTTAATTAAAAGCAATCAGCAGAAGCACATTAGTTGCCT
GGAAAAAGAATTGGTTCAGTCCCGTGCTACTGCTTCATTATCCTTAAATGATAGAGAGGTCGTTATTCAT
GAAATGCAAGGTCAGCTTAACATATTGTGTTACAATTTTGATTCGGCACAAAAGCAGATTAAATCTTTGC
GAAACCATATTATTTACGTTTCGCATGAAGCTAACAAATTGTGAAAAGGAAAAATTGTCAACATTCTTTA
TTAATTGATTATTAGTCTCAAATAATGAAGGTAATACAGCAATGGGACTTCATAT
>T.dalmanni-TR8559|c0_g1_i1 len=374 path=[703:0-373] [-1, 703, -2]
GCAATGGAGCCCTGCCTAGCATTAATAGTTGTTTCTAAGATTTTTGATTATTAATCCGATTTGTAATTTT
GTTGTTTTATGTAAATAAAACAAATTTGAAAAAACTTTAAAAATTTAGTTGTAATTTTTTTCTTTATAGA
AGAATGTATGAAGTATATTCAAATTTAATAATAATAGCAATTTAAATACATAGAAGTACTTAAAATGATT
AATTAAAAACTGTGAAAGTATAACATATAAATTTTAGGAAGTACGAAATAGGATCTCGATGATAAGCTTT
GCTAACTCTTCAGAGCAATCAATTATATCAGAATTTCAAAATTTGATTTTTTATCTATTAGTTTAAATTT
TAAAATAATATAAAACAAAACCAT
>T.dalmanni-TR13133|c0_g1_i1 len=629 path=[607:0-628] [-1, 607, -2]
TTTTATTACATTATAGTGCTTGGATCTTGCCATTATATCACACATATTATGTCTCATACTTAGCAATAGG
TGGGTTTGTCAATATATCAGACAAGCAAAAATTGTCTCGTCATTGAAAAAAATTGTTTTCCTGTTAATCT
CAGCCAGATCCAAGACGTTCCTTTAAAGAGCTGTATAGGCTTTGTCAAAAACTGAAGCTGATTTTCTTTG
ACTATTCGGTTGAGTTCCAAAGAAGGAAAGTCTTGCCATTATCATAATTTGTAGATAAATAGTTTAAATA
TATGAACTTCAAAAAATACCGATTTGATTCACTTTGAATAGATTTTAGTTACCCATTTACACCATTAAGT
CTTTGGGGGCCACACATGAAAACGCACTAGCGTAATGGGAAGACAACTACAGCGTCCATAGCTTTTTAAC
GAATATTAAGGTTTAACTGGTGTCTTCCAGAAAATATTTGTGCTAAATCAAGAATGTATGACCTGATAAC
TCTAGATCACTACCTGTCACTCACAGATGGCTAAAGAAAAATAGGCAGTATTAATAATAAGGTACTATGT
CGTATCTTGTAACTAATAACTTGCTAAATAAAGATAATGATAAGTATTTGATTCTATATTAAACACTTG
>T.dalmanni-TR4849|c0_g2_i3 len=931 path=[3202:0-27 3203:28-28 3204:29-52 3205:53-63 3206:64-77 3292:78-170 3282:171-231 3294:232-236 3295:237-264 3274:265-441 3291:442-456 3280:457-489 3284:490-517 3262:518-569 3200:570-594 3278:595-680 3270:681-687 3259:688-741 3166:742-930] [-1, 3202, 3203, 3204, 3205, 3206, 3292, 3282, 3294, 3295, 3274, 3291, 3280, 3284, 3262, 3200, 3278, 3270, 3259, 3166, -2]
CGGCCCCTCAATTCCAATGCTTTGATGCCAATTTTATTGATGTCTACGAAACATCAAAAAAAAAGAAGGA
AAGTGGGTTGAAATATCGAGGGCGTAGAGTGGATCCGTTATATTAGTTATAGTTCTTATATACCGTTACA
ACAGATGTCTACAAAATGTCAACAAAAGAGATAAATAATCATTTCAATTAATGAATGATGTTAATGGAAA
AAGTCAAATTTGTGGAAGTGGTATGGGGACTAGTTGTCAATTTCTAGATATAATGAGAAACGTAACGACA
ACAAATCCGATTGGAAGTAGTGCACTTACCACATTCATGGGATCAAAACTTTGTGTGGGATATCCAATCT
TGTAACTGCTTATAACTGAATCATAACTAAAACTGTTTGAGAAGGTCTAGACAAACCGTAAAGATCTAAG
GAATGACACTTATATATACTGAAGCCCTGTTTAAAAATGACGGGCAGCATGTGAAGAGAAAGATTGAATG
ACTGTTTACCACTAAGGCACGCATACATAATGAAGTCTGGCTTTGAAGGTCCTTAAAGGATGAAAATTGA
ATGTTCAAATAAATTTAAAAACTATCTGATTTATGATTTTGCAATAAAGATCCGAACACGACTATTTTAA
AAAATTTGAGACTTGTTTTCATCCTTCTAAAATCATACGCCATCTATTGATGTAACGCTCATCGGGTTCT
ATCAGAATAAGATTTTACAGTGCACTTTGATAAGATCTATGCGAAAAATTTTTTAGCAGGAAGAAAAGAT
TTTAATGGATCGACATGGTTATGTAATGAGTTTCCTGTTAATATATCTAACTGCCTTAAAAAGGGTATTA
ATCTAATATTAATGATAATGCTACAAAAAATATTAAACTTTGGTCTAAATTATTGTAAATTATTATTTTA
CAAATAAATAGAACGATTACA
>T.dalmanni-TR10721|c0_g1_i1 len=509 path=[487:0-508] [-1, 487, -2]
ATAATATAATGCAACTCTCCTGGTTTTTGGAAAAATGTCCAATTCCAATATCTTTATTGGAACAATCAAT
ACAATTTATTTTACTTCACGGTAATTATTTTACCTTTAATGGTAAACTTTATCAGCAAATAGAAGGTTTA
CCTCAAGGAGGTAGTGCCTCAGGACTGTTAGCAACAATATATATAGATTCAAAGTTAGAATTGTATGCCA
AGACCATAATGACCACCTACCGTGTACATGCTTGGTGGAAGTATGTAGACGATGTTCTAGTCTACCTTCC
ACGTACAAATGTAGATTCTTATTGCACTGCCCTATCTAAACTTATAGGTTATAAACTGACATATGAAGTG
GAAACCCCTCATCCACTATATCATAATCATCCTTGCATAAGCTATTTAGATTATAGAATAATACATACAG
ATGATTCCTTCAAACTAGCTCTTTATAAAAAGCCTAAATTATCTAATAGAACCTGTCATTATACTTCACA
CGTACCTCATCATATAAAG
>T.dalmanni-TR8374|c0_g1_i1 len=794 path=[1543:0-793] [-1, 1543, -2]
CCTACCATTTTTTTTTTTTAAAATAAGAAAGTTAATTACAGCAGGAATTCTTAATTGTAATGAAAAGGTC
GAATTCGAAAATGTTTATAGTTATATAAAAAATCTAAATATTGCTTACAGCAATATCGTAAAGGAAAACA
TATACTTAAAAAGTCTTGTGGAAAAATGTACACAGTTTAACAATTCACAGGTTAACTGCATGTTCTCACA
AAATCCAACTTTTGACAAAAGTCAAGAAATTAGAAACTTGAATATATTAATTGAGGAACGTAACTCACTT
CGGCATAAGTTAAGAAGTTTTTGCAGTGTTGATGAAATAGTGAGTAACCTGCACACAAAAATTGTGAACA
CAAAGGAAACTTCAAAAAGTCTGTCGACCAATCTGACGAAACAAGCGAACTACATACATGAATTAGAAAA
TGAATTGAAACAAATGCAATGCTATTACGAAGATAAAATAAGTAAAAGCAAGTTTGACGAGGAAGCCTTA
AAAATTGAATTTGAAGATCTCAAAAAAAAATATATACAAAACATCCAAGAGTCAAAAAACATGCAGACAC
TTCAAACAGAACTAGAATATTTGAGAGACGAATTGGTGTATCGAAATGCAGCTTTGAGCGATTATGAGTG
TCAATACAAGAAACTAATTGATGTGGTAGATGAATTGCGATGTAAGTCTCATAAAACTATCCACGATATG
GAAACTCAAACGTGTGCTGAGTCGATGGATGATTTAGCGTTTTATGCCAACATTACCATAAAAGAGATAA
ATAAGATTCTAAACGGACAGAGGG
>T.dalmanni-TR4930|c2_g1_i4 len=1429 path=[4714:0-94 4836:95-135 4813:136-146 4851:147-149 4833:150-155 4811:156-170 4848:171-184 4832:185-212 4806:213-264 4845:265-288 4746:289-299 4825:300-619 4867:620-643 4870:644-664 4843:665-675 4802:676-733 4711:734-759 4823:760-784 4860:785-819 4854:820-871 4821:872-903 4798:904-993 4731:994-1017 4840:1018-1142 4853:1143-1235 4868:1236-1259 4871:1260-1285 4872:1286-1286 4816:1287-1315 4794:1316-1387 4786:1388-1428] [-1, 4714, 4836, 4813, 4851, 4833, 4811, 4848, 4832, 4806, 4845, 4746, 4825, 4867, 4870, 4843, 4802, 4711, 4823, 4860, 4854, 4821, 4798, 4731, 4840, 4853, 4868, 4871, 4872, 4816, 4794, 4786, -2]
ATGATATAAAATAATTTTAGAATGAAGTTCGTTTCTCAATAGTTTGTTTGTAATTGTTTTAGTAATGTAA
ACCTTTCACTAACTTTTCGGCATCACTAAACTGTGTCAAAACATCAAAACCTTCACGTTGATATAAATTC
TATTTCATTAACATTTGGACGCTCCAAAATTTTTGCTTTAAATCTGGTAGTTTTATAGAGAGATCCCACA
TCAATGGAATCAGTTACTGCATTTGTGAAAGCTGCGACCAAAAAAATATGGGGAGCTGCTGAAGAGGAAA
CAGTGGAAGTAGCTGGAATCAGGAATGAACGTAAACTACCACCGCCAAAAAGTATTTGGGAAGAGAGAAT
AGAAAATGCTGCCCCATTGCTACTGGCTAGTTGCCTTGTGTGGCCAATATTTTGGACACTCAGAGGCTAT
AATTGGAAAAATGCTCGTAATTTAGTTGATTTGCGAACGTATATTCAAAAGACGCACATACAAGCTAAAG
CTCTGACGTTTGGTATCATCAGTGGTGGTATTATACATAATCTCTTCTTCCGTGAGAAAGAACCAACAAT
GTTAAGAAATGTCAACAATGAAAATGATATACACCAGCATCTAATGGAAATCGTACATTATTCGATTTAA
CATTCTATACGAGTCTGTGGTGTTTCCTAAGTTTGGTAAAAGATGAAAGATAGATAAGCGCTTAAGGGAG
TAAAGATTCAAGAATATCCATTCTACTATATTTTTCAGATGAATAAATGCAAGAGAACACAGGCTCGCTA
AGTTGGAATTTTTTGCCATCACGGAAATTTGGGCCAAACTGATAACTTTACATTACTATATACATACAAA
TCAAATGTATTAGCTGATACTAAGGTTCTGCTCTATTCTGCTCTGAATTAAGAAATAGTGTAAAGGATCA
TCGCAAATAAGGTCTTTTCGGGGTCAGAAAATGTTGCTCCACTGCTACCTTTATTGTGTGGATCCGTTAG
GGTGTTTAGAAGTTATAATCGAAAATATGCTTCCTGCATTGTTGGTTGTGATGAATGTTGTTGGCAATTT
GTACCAAAATCTCATTGTTCGAACGTAAATTGTACCAATCATATAACTGTTGTTATTAGCATATATTTTA
ATTCAAGAGGTTGGAACCTAAGACGATATTAGTGCAAATTACATATTTGGTACATGATGTAGAAGACAAA
CAAAATATCTAATCGGAGAGATCTTTGATGTGTGGATCTGGAAACATTTTCGCAAACTGATCATCAAACT
GTTTTGATGTTTATATCTGTTGTATCATTTGAAATATTATCCTACTATTTGAGCACTTCGGTTTTATTCT
TAGCAGTGTATTCCATAGCAATTATATCCGAAGAATTGAGAAACGAATGAACAAAAATTTTCAGTAAAAT
AAATTATAATAAATAAAATATACAGTATA
>T.dalmanni-TR8935|c0_g1_i1 len=438 path=[416:0-437] [-1, 416, -2]
GGCAAAAAAATTATATATTGAGTTTTATGTACATATATAAGATTTGTTAATTGTGAAAACATAATGATTG
ACAGATCAGCAATTTGTCAGCCAGAGACTTGATGTTGACTTGATTGATTGACCGAATACACCTAGACTTC
CATTTGGAGTGGACCTGTAACTATCCAGCCAAATGGAATGTTCACCGTTGAGAATTCCTGTGATTCGGAC
AGCAATGAGCGCTCCCGAATGCTATTTATGGTCCACAACATTTTCAGTAACTCACAATTAGACAACAATT
CGAAGCATGTGCTTTAACAAATGCAGTAAAAAAATTGCATACTGCATACATTATTAATAAAATTGATTTG
CAAAACCCATACTTTGGAATCTATTATTGTTATTGTTTAATTTTAGTTATGTTTGTTATATTATTAAATT
CACCAAATCGACTTTTGA
>T.dalmanni-CL466Contig1
TTTTTATATTTTCCACTACAATAATTCAGTTTTGTTTCTTGTTGTGAAATCGGTCACAAAATGAGTTTTT
CTTATTTACGCTTTTGTATGTACCATCTCTCCCGAATGCGTCCCTTCTTAAATTAGAAAACTATTTTGTG
TGGTAATGACATTTTTAGTTATTTTAATAGTATTTTTAGTAAGTCAGTTTCATATTTATATCAGTTGAGT
TCATATAGAAATAAACCTCAATTTTGAAAATTCTGGTTGTTGCATAGGCTATTATCGCGTTTACTTTGAT
TTAATTTAAACTGCGCTTTATTCAATTGACATTTTAAAATATTCAGTTCACATTTGCTTCTGTGCATCTC
TTTTTCAAAGTATTTCTTGTTTTCGTTTAATATATTTTCTAAATCGTTAATATATTTGGTTTGATTGTTT
AATATATTTGATAAGCTTCTGCACAACAAGTCAGCTTCCTTAATTTTTTTTTCCAAATCAACAACCTTAA
CTTCAACAGTACTAAATAGCGTATTTTCGGCATTTTTAGATGTATCTGCAAAGTCAGAAAATTGACGAAA
AGTTGAATTTTCTAACAAATCTGACGAATTTCCTTTTAAAATATCATTTGAATTAAATTTCATATGTTGT
GAACATTTCTCAATTAAAGATTTTAATTTACGATTTTCGTCTTGTAAAATTTCATATGGCATTAGAGAAT
TGTCAGCGATTACCGATTGCTCCATTCCAACATCACCATTGGAATCTTCGTTGTTGTTTCTTAGTGACTC
ATCTTGAGGAATCTGTTTTGAGGATGTTTTCGAATCCTTTTCAGCTCCCGCTATCGGTAATTTTTCCTTC
ATATTCTGTTTTGAAGACGTCTTGGAATCCTTTTCAGCTCTCGCTATCGGTAGTGCCTCCTTCATGTTCT
GTTTAGAGGATATTTTGAAGTTCTTCTCGTCTATACTTGTTATTGGTAATGACTCCTTAATATACTGATT
AGAGTGCACTTGCGGATCCTTTTCGGCGACACTTGATGTTAGTGGTAATTTCTCCGTATTACATTCTTCC
AAATTTTTTGATACCAAGTCCCTTAGAAATTTAGATTGTTCATATTTATCCAAAGTCCAAGATCGCAAAT
CTTCTGATGAGGTATACTTTTTTAAGATAAGGCATTTTTTAAAACAAAAGTTGGTTTTACTTTCACTTAG
GAATGGAACGGTAAAAAAATATTTTTGCGTTGAAAAAGACATGTCTTATGTATAAATAAAATAACCGCAA
CTA
>T.dalmanni-TR2983|c0_g1_i1 len=412 path=[390:0-411] [-1, 390, -2]
TTTTTTTGTTGTGGTGAAGAGGTGGAATGCTTTATGCACCGTCAAACTGACCGTCGTCGGAATGGTGTGT
CCGACTCCTTAACATTAATATGTAGTATACTTCCTAAAACGCCCCTCTTCGGCGAGACTTATTCCCCCTT
GGAACCGCTTTCGCATTACTTCGAGGGAGATCTTTTTTATGTTGGCATTTCAAACCACGCTCTTGTGATT
TTCGATCTGCGTTCACTTTTCCACCTTCACTTTTTCTCCGCATTTTCTTGGTGTATTTCTTCGTTTTGCG
GACATGAATCGTATATGACTCTATCGTTCTTCAAGTCTCTGGGTCACTCTCATCTTTCCCATTCTATTTT
CTGGGTTTATATGTTCAATCAGTGCCATTATCTTTTCTCTACTTGTGAGCCACCTATTACAG
>T.dalmanni-TR6579|c0_g1_i1 len=1956 path=[1934:0-1955] [-1, 1934, -2]
ATAAATTAATTAATTTGTAGAACTATTTAAGACAATTCATAAGGGTGAAATATAAGAAATTTAGACAATA
TTTCTTGCTACAAAATGGCGGCATATACAACAAATCGTAAAGACGACAATATGGACTTAAAAATGATAGT
ACCCAACCGATTAGAGTTTCATGCATTATTTGGTTATACACCACTATCTAACCACCTTTTATACGATCAA
TTATGGACAGCAAATTTTCTAATAGAACAATTGGATGCAATAGTGGACATAACCTATCACGACAAATTAT
ATCAAAGGCGTGTAAACCGTATGTCTCGCCGAGTGTACATAAATGACTTAAAAAAGTTCGAAACTGTCGT
TAAAAAAGGAAAATTCATATATCATATGATAAGAGGCGCAAATAAAACCGAACTATTGAAGAATACTTTT
ATAGTACTGGAAGATCTGAAGCGCTTGTATCAAATATTGCCACTGTCATCATTTGCAGAGTATTTATACT
ACCGCATATGCATGTTACATAATCAAAGAAATTTTTGCAACTATTATATTAGTGTATTGCAATTGCGATA
CAAAAATGCAATGTTTCAACGAGCCGAAATTATTGGTCGAATTCAATATGGTGATGAACGTTTGATCGAA
GAAGATCTAAGATGCTCCGAATTTCGTAAGAAAATAGAAAATTCATTGGTGCGTTTACAAGCAGTAAGAT
CCATAAATTCTGCATACGCAAAGATATTTAAATGCATAGATTATGAAAGAATATTTTATGACGCAATTCT
GGGTTCGCTTACCAGAGATATTGAAGATCAAACGCACTTTATTCAGAACATTATTTTTCAAGGTGTTCCA
GCTATTGAGAACCTTAAAGTTATTATTACGAAATATAAGGTAATGGAAACTGAATTCAGACTGGAAGCAC
AGGAGCACATAAAAATGTTGACAATGATTAAAGATGATAGCATAGACAAACAAGAAACTCAGAAAAAAAT
GCCAATCCCAAGGGATGAAACCAATGAAGGAACCAACATTATTTTCAAAGAAAGGGAAATACCAAAACGA
AACACATGTCAATATGTTCGAGAAACTCCTAGCATGATGACTCTAAAAAAAGAATTAGAAAAAATTGAAA
TTGTAATCAAGAGAGTTAAAAATTCCACCCTTAGTTCGAGAACAAATGAAATTATTTCAAGGATAAAATC
GCAATCTGTAGACAACTACAAGCTCAAAAGATCAATACGTTTGGAAAATATGGGACTTAATGTTTTAAAC
AGAAAAATTAAAATTGCAGTGGATTATGAGGCGGAGCTAACCCATGACTTATCTGTGGATGAAACTAAAC
GTCTCAAAAAAATAATAACTATAAAGGAAGAAATTGTAAAAACTATAAATGAAGAGGCAAATGCAATAAA
AGATATGAAAAATAGAAATAGAGCATTTATTTTGTTAAGGGTTACACTCTGGAACTTGCTTGAAATTGTG
AGGCACATTGATGGCGCACCACTTACAAACGAATTGATGAGGACTCCCTCTTATTTAGAACTACCTCTTT
TGAAATTTGATATGTTTAATATGGGTTCTATTCCACCAGCTTATTTCAAAGAAAATGTATCTGATTTAAT
GGATTTTCTTAGACGAAAAATAGAACTGATTACAAAATCATTACCGAAAACAGTAGCTCAAACAGTTATA
GATGATAACGTGCAGAAATATGAAAGTATATATTTAGAAAATTTGGAGAAAGTTGAAAGTGTTCATGATA
AAGAAGAACAAAAAAATGATATTGGTTTATTGCAAGAAATTAAAGGAAATACGGTTCTACTAAACCGTAA
TCACCTAAAACAACAAAGCATGAAAATTGTGGAAGAAAATGTCAAGAAAGAAGACTAATAAATGTTTACA
TATTATAATAGAAAAACAATTTTTTCAGTTGTACTAGTTAGAAAAATAAAATGTGTTCATAAAGAT
>T.dalmanni-TR557|c0_g1_i1 len=1239 path=[2433:0-1238] [-1, 2433, -2]
AGGCATTATGCCGGCATACAAGTTGGGTTTGGGTGAATTTTTATTTGACTCAATGAAAGGTTCCAGTATG
TTTGGTGGAGGGTTGGAGTTGGTTGGCGGCATAGGATCATTTGCTTGGGCTTGGGCATTGTTCGTGTTTT
TTGACGTAGGTAAAATAGATACTTTGTTTTTTACCACATTTGTTGAGGGTAGTATTGGAGGGTTTGTGGG
TTTTGATACCTGCTCCTCTATAGTATCGAATAAGTTTGAAAGTGTAGTTGAATTATTTGAACTGTTGGGT
TTCATTATTTGCGTCCGGCTTGTTAATTTTGTTGTAGATTCATTCAATATTCTGGATTGCACATCAATTG
CGATGTTTGGTTTTTGGCGTTTAGGTGAAGGTAAAGACGTATTTGGCCTTGTGGCATTTATGGGATGATA
GGAAGTTAATGTTGTATCAGGTAACTCAAACATTGATGAATCGGAATCATATATTGTGATTATATCATCT
TCTTTATCTTCTTTATTTTGATGATGAGAGGAATCTGGTATATGCCTTTTATGAGATGATGTTTCTTGAT
GATTAATTAGATGACTATGTATAATTGCCTTGGATGAAGTAGGATCATTAATTTGGTTGATATCCATCAT
TGATTTATGTAATTGTGATGTGTATTGGTGTCTGTCTTGTGTGCTGATGTTGTGCTTGCAGTCTCTGGCT
AAATCTTGGTGCTTGAAGGTTGTTTTGCTTCGGATGCGATAGTAGTTATAGTATTTTCGAGTAGTAATGG
TTTCGAATATGATATTTGTTCCTGGTAATGATTTGGATTACATATGCGTTGATTTTGTGCGTTCGTTTAT
GGTTTGTATACCAATATGTACAAGCGCGCAATTAATTTTATGAATGCGTAATTTAATGAGAATTGGTTTC
GCGGTACATAATGGGATGGAAATATGATACATGAATTAGCATGCAGTGACTATGCAACATGGATTTTGTA
GTAATTAAGGTTGGAACTGTGTTTGTAAATATAATGACTATGCAACATGGACTTTACATTAATAAAGGTG
GAACAGTGTTTGCAAATATTTCTATCATATACATGTCTTGATTTGTAATAAAGTGAGTTGTTTAGGATAA
TATACTAGATTTTGGTATAAGGTGGATGACAATATGTTGGCGGCGATATGCATACGTCTGGATTGTGTTA
TTATAGCGTTGGTTGGGGAATGGCTATATAATAATTGGCGGTGCAAATA
>T.dalmanni-TR2554|c0_g1_i1 len=1043 path=[2065:0-772 2073:773-946 2072:947-1042] [-1, 2065, 2073, 2072, -2]
ACTATGAAATTTATACCTATTACATAGTTTAAGATTATATTAGTGAAGCATTTGTGCATATCTGAAGATA
CGACTTTTGACATTCTTTATTTGCTTGAAATTTAAATCTTGAATCTTGTTTCTTGAATCTTCATCGAATT
GCCTTTCCAATGTGTATTCGTTTCGTATTCCCGGAATTTGACGTAGATTATCAAGATATTCTTTCGCTTG
CTTAATGTCCCGCTCTAGCTTTGAAATTTTTTCTTTTAGCATATTTTCAGAAGTTGTGCAACACAAATAA
TTCTTGCAGGTACAGCATTTCTTCACGTCTTCGTTTTGTACTTTGTGATCTTTTAATATTAAATGATACA
AATGTCCTGGATTAAGTTTTTCTGCAGCGTAATAAAGTTTCTTATGCATATGTAATATTTCTTTAAAAGC
AAGAGACTGAATTCCTTGATGTAGAATTTTGTGGCATAGAAAATAAAATCTACATTTTCTTAAATTTGTA
TTACAAAAGAAGCAAAACGAACATTCTTGTATAAAAGTGTCCAAAACACATCTTAACTCATTAATAATTT
TACCACCGCTACTCAGTTTAATTCCCATTTCAGTAGCATTATTTTTAATAAATTCTTCGTATGGGTCTAA
TTTTTTAAGCTCTACATTTGGTTTATATTTGTTTTTTAATCCATTATTAGCAGCTGTATTGTAAATATTT
TTATTCATTTTTACAGTTCCCTCGGATGCCATATCAGCCTTTAATTGTTGTTTTTTGTCTGAAGTAAGTA
ATTGAGGTTCTGATAAAATATTACTCTGTAAGTCTTCAAGTTTGTCAATCCGCTTTGATAATGGAGAACT
TTTAATTTCATCTGCTATATTATTTTTGAAGCTTTTGCCTTTTAAATCCCTTTCAAATGATGCAGACTGA
ATTACAGGTGTTGCGTCTTTAGCCAAACCGCTGGTATCTTCCTGTGATCCAAAAATATTTACTGAACTTC
TTGGGGCATCATCTTTTTCAGACTGAATAACAGCTGTTGGGTCTTTAGCCAAACCGCTGGTAT
>T.dalmanni-CL291Contig1
AACGGACAACGAAACTTTGGTCCTCGTTTTCATCTTGACCCAAGTTTTCGCAGTTATGGTATAACAGAAA
ATTTGGATGCTCTTAACGATAAAATTCAGCCAAATAACATAATAGGGCTACTTACAGAAGAAAATGACAG
TATCAGAGAGGAATTAGAGAAATGTAAGCAAACTAATAGTAATTTAAAAGAAAAATTAACTAATCACTTT
GTAACGTTGGAAACCTTGAGTGAAAGAATTAGTGTTGTAGATTCTTTAATTAAAGCGGGTGGACAAGACA
ATCTTACAAAAAAAGAAAATCTAATGAATTCTATGGATTTACTTCAAGATATAAAAGATTTTCAAACTAA
GAATGGTAAGTTATCACAAGCACTTAATGCTTTAACACCAGATGGTACAGATAAGGACCACATTTTTGAA
GACATCTCCGAAAAACAACCATTAAGTGACTCCAATTATTATAAAAACAAATTGGATAGCAAGACCGATT
TAATTTCAAATAGAGAACCTTTCCAAATTAAAGACCCTACATTTATTTTGGACAAAGATCCTGAATGGAA
CAGTCTCAATATGAATTCAGCAAACAAAAGAGACTCGGAAGCTATTGGTGGTCATGTTTCTGAACTTAAA
AAGGATGATATTAATGAAAACAATAGAATATCTAAATTACCAACAAAATTTGATACCGAAACTTTACCAC
GTAAAGATGCTTCCGATATAATGGAAACAAAAAGGAAATATGACAACACAAATGCAGTTAAAGAAGTATC
ACCACAGAATATTTTAACTCCAAAAAGTGGACAGGATTTCGATAATAGCACTGCTTTAAATAATGGGCTT
ACAAACAAAACAAATAATATGGGCGAAATTTCAGTAAACGAGAAAGGTGAGGAAAATCCTAATTTGCAGG
AAGACAAAACCCTAAGAAAAACGGATACTAGAAATTTAGAAGGTTTCCCTAATAATTTATCTGAAAATGT
AGTAGACAATAAACTACCTAAAACGGATTTAAAAATACCTAAAAAAGAAGAATCTTATCAAAACGTAAGT
AGTGAATTATCGCCACACTCTAACATTGCGAATGTAATTGACAGTAAGCCCCAAGATCCAATAATTGAGA
GTAAAAATATGCCACAACAAAATAATTTAAAGGATATGAAAAACAAATCTGAACCAAACAAACTTGACGA
CCCCACACAACATAAAATTAAAACCAAGCAACAAGAAATAATGAATACTGAAGACCCAAAGCGGTATAAA
AGTGAAGCCAAGCAACAAGAAACAATGAGTACTGAAGACCCCAAGCAATATAAAATTGAAGCCAAGCAAC
AAGAAAAAATGAGTACTGAAGACCCCAAGCAATATAAAAAGGAAGCCAAGCAACAAGCAGTAATGAATAC
TAATCCCATTGATGGTGCTAAGCCAGAAATAGAGCTTAAACAGAAAAGTGATAAACCTGATTTGGAAAAA
TCAAAAGATCGAAAGTTTATAGCTAATGATGTAGATGATCCAAATACAAACTTAGATAGTAATAATAAGT
ATGTGAAGGAAGACTCCAAACTTGAGGATTCTCCAAACACCACAAAATTAGCAACAAATGAATACAAACT
GCAAGGAAACAATAAACAAGAAGGAATAAGAAAATCTTTAGAGCACTCTCCTAGCAAGAGCACCGTTATT
CCAGATTCGGGAATAACGCAGGATACCACAAAAAACAAAACTATTAAAACTGAAATTCCAATTTCGGCAG
ATTTAAGTAAAGAAAAAGAGAAATCACCTAAAACAGCACAAGATTTTACTAAACCTTCTAACGCTTCGAA
TGGGACTAGTAAACTAGATTATAGTTCAAAACTCAATGCTAACCAAAATAACGGAACGGATTTTAAACAA
AATGATGCCCCAAGAAGTTCTGTAACTATTTTTGGACCACAGAAAGATACCAGCGGTTTGGCTAAAG
>T.dalmanni-TR9833|c0_g1_i1 len=366 path=[687:0-365] [-1, 687, -2]
TGAATTTAACAAGTTATTTATATATCATTCATTTTTATAATTTTTTTCTTAAATCTATTTAATTATATTA
AAGATGTGTTCCAGTATGCATTATATGTCAACATTAAACGATAACAAACATCAACATTTGTGTGCAGTAA
AGTAATGCCGGCAGAGAAAAGTTTCAGCTTTTGCTGATATTTGGAATAGTGACTAGTGAATTTGTTTTAA
AATAAACATAAATGATTTTAAATTATAAGTGTTTTTATTTATTTGCCTTTACAAATATAATAAATCAAAT
CCAAATGTAAGGTATAAGGACAGTTTGTTTTGTTTTCGTTTGTACCCTACATTCATTTGGGTAAGCAGTA
AAAGTTTTATTATCAA
>L.trifolii-TR14583|c0_g1_i1 len=722 path=[1399:0-721] [-1, 1399, -2]
GTTTCCTGTAGGAGCCATATTTTGGATGAATTACACTTTAAATATTCATTAAAAAGAAGCCTTCTGGATA
AACCCGATAGCGAGAGGACATTCAACGAAGAAATTTCAAAATTATCCATTGTGCACAAGTTTTTGAAGAA
TTGCATCGTGTCGTGATACCAGTTGTATCAACATGTCAATTTTCTGTTCAATATGAGCCGACAACGCAAC
ACTGCTGGACTCGACTGTCTTATGTTTATCGCTGGTATTTTGAATAACGTTGCTGATGTAGTGACTACTG
TTATCACGGCGAGTACCAGTCACTTGCGCAAACGAAAGGCCTGGAGTGATTTTATTAAACGAAGTTTTAT
TTGTAGAAATGGTATTTGACACATTTTTACGCGTGTTTCCATTGGCTGCAGTATTGGAATCCATATTGCT
ATTGCCATATCGTTGTAGAAAGTATTGACAAATTGATAAATTGTTGGCGGTGTGCTCGCCACCGCAATTG
CAGCACTTGAGCTTGGTAGCTTTACTTAGCGTACGCGGGCAAGTGTCACGAAAGTGGTTATCACCACACT
TGACGCAGCGGTGTGGATGTTGGCACCCACCAGCTGAGTGGCCAAAACGTTGGCAGTTTTTGCACTGCAT
GACTCTATTTTTTTTAAGTACTTCGAACTTAACGGCAACATGATCCAAGTATTTTATGCCAAGTAAGAGT
TTGACATCAAAATCTGGAGGAA
>E.hians-CL624Contig1
AGTCGTCAGACTAGGTTGAATAATTTAAACGAGTTGAAAATAATTTATTTTTTGTTTTTCTTTTACAAGG
AAAAATATTTATAAAATAATCTCTTTATAAAGAAGAGGCATTAATCAGAATGGCATCAGTAAAAGGGGCA
AAGAGTTCAACGGTACGTCGGGAAAAAAGCATAAAAAGTCAACAGAGAGGTTTTAAAATTTATGCCGTAA
ATTTTCATGGAACTGGATTAAATGCAATACGGGATCGGTTCATTGATCGCATTAATGATGGCCTTAGGCG
TCACGTGTTTGTAATTGATATGCTTGAAGAAGAGCAAAAACAAAATGATCTGCTGTCACGCGAGGAAAGT
TTAACACAAAGTGGACGTTTGACAGGGAAAAAAAAAGCAACTACGCGCGCATCATTTAGTGATAATATTG
GTGTATCTGGACTATTAAATATTGCTTTGAATGCAATTCGCGATCGCCAACGACGATATATGGAAATAAT
GATTGCATTGGAAAAAGAAGAGAAATTTGATTTAGTGTCGTATTTGATTCGTGAGCCCAGCAATAAAGAG
ATAAAAAAGCGAAAAAGTGAAAAAAGTATCAAATCAAAAGTCAACATTAAAGATAACGAAAGAGAAAATG
ATAAAATTCGTGAATCAGGCACAAAAAAAAAAATGAAAGAGACAGAAGAATTTTCTAGTGATATAACTTG
CCCCGATGTTGTAACTTCACAACATAATATCGTTGGAAATCCAAAGTCTATTATGAACCGCAAGTATATT
GATGATGACCCTCAACCCGAAATACTCTACATCGTTCTAATCGGAAAATTCAGTAATGATTTTTACAATG
ACTTAATCAATGCAGGCCAACCATTACAAGCAGTCATTAATTTTCTACCCGAGGAAGGAGTGTGGGAGAG
ACTGGCTCCACGCTTACGAAAATCACATTTAATTAAAGAAAGCATACAAAAAATACAGAATTTTGTTTGT
AACTTCCGACAATCCTCAGTAACAAAATCTGTTGGTGTTCTGCAAACACAATTACCAATAATCTCATTTT
GCATGGCCAAGAAATATCAAACTGAAATATTTAATGAGCTCACGTGGTATCTTTACGATATAGAAATATT
ATTGCAACAATATTATCTATATTATTTCGAGTTTTTCCAAATTGCCGATGTTGAATTACCAATTGAAGTA
AGTCTTTTCGAATTGTTAGAAGCAGCTTCAATACTCAGCATTAATGGTCATTATATGTGTCGACCTTTGT
TGGGAACCGATGACACTGATGCAACGTTTGTTATGTACATTGATATGCTACTGAATGCTGTCGAAGAACC
TTTTGGATACCTCAATGAAAATGATATAAACGTTTTTTCAGAAGGATTGACTGATAGTACTACCACTTTA
AATAAAGCCGTTGAGCAGTATCGTGTAGGTTTTCAAAGTACTACTAAAATTGAACGATATGATCGTTTGT
TCGTTGAGGAGTGTAATACACTTTTGACGTCATTAATAATGCATTCTACATCATTGACCTTTAGAAGCAT
ATTTCGCACTGTTCTTGAATACAATTTATTGAGAAAGTATACGTGTACTTCTTATATATGGGGAACCATA
CCTTTTAAGAAATTTGATGAAGATTACGAAGTTTTCACCTTACCACCATATGCAAAATTTTATGCCACAG
ACGATAGCGTTTTGCAAAGGTTGAATAAACTTATAAATGAATTTGAAGACTATGAGGTTGATGAAATAAA
GCCTGGGCATAAACTTTATTATTTCCGTCGCACTTTCAACGAAATTTTTGAGCATGAAAAACGAATGGTT
ATTCCCACACGTTTGTGCTTCCGTGATTTTACAATTTTTCAAATGGAGGAATTTTTACAGAATCTTGTAA
CACCTGAACTCAGAATAGCTTTAAAAGATGCTGGCCTAAGTACTCAGGACAAGCGTAATATGGCCCTAAA
TGAACAGCTTAAAGAAATTGATTCACGTATTTTTATACGCCCTGAAGCCTTAAAAACTAAAATGTATGCA
TCTGAGGGTGATATACGTGCGTTTGGTGACTGTGCTCAAAGCTGTTTCTTAGAAGAGTGTGCTCCTGAAG
AATATGTAAAAAGAACACAATTCTCTGATCATGAAAGTTTTAGAAGCAATGAATATGTTGGTCTCCGCCC
TGGGATATCAATGTTAAATGGTTATAATTTAGAAGATATTAGACAAATAATACGATTCAAAACATCAAAG
TATTATTTCGAAGAAGGATTTTTTAAACTGTTTGAGGAGTGCTGGAACTTTCATGATGTGAACCGAGTTC
TTGAATGGCAAATAAATACAAATAAAATCAACCTTGTGGCTCCACGCTCTAAAACAAATTCAATTTCACA
TACTATAAGAATAACTACATTGAATGATGTTACATTACGGATTTTAAATGTTGAAGAGGAGTGCGCAAAA
ATGATATTAAATTATCCAAATGGCTTAAGCATTATTTATTTAGGTAATTACATTGAACAGATCTGGTCCC
ACCAAGAAACATTTTCTAATGAAAAGAAGCGTTTTAATACGCCTTACGGTGCCGTAATAGTTTATTATCT
AGATGCTAAAATGATAACCATTATGCGCTATAATGGTGAAGTGTACCGGCTTTATCAATACGTCCCTGAA
GGAGAAGAAGAAGAATTTAATGAACTAGATGACTTTTCAAATATTGATGATAGTTCAAGTCACACGAAGT
CATTGAATGGAAAAATTAATTTAGAATTTAAAACAAATTTAGATTCAGGGCACAGAAAAAAAGGGAAAAA
AGGAAAGGGAAGTGAAAGTGAAGGAAGTAGAACCGATAGTAACGGAACTCAGATTTCTGAACCCGAGAAA
ACATTTGCAGAACAATTAAAAGAAAGTATTGCATTTGAAAATGACTATTTAACTTATCTGGCGAAAGTAT
ATAAGTTGAATTGGCTGTACGTTAGCGTCACTACTAGTGATGGACGAATTATCAATATTTCTGGAAATGG
AGATATAACAGCTTCAAAACCTTTGATTATCAATGAGTGGCATGATTATTATTTAAATGAATCTTACACT
GAGCGTAGCGATTGTGTTCGATTAATTTGGGATTGTACTACGCTTAAGTGTTACCATGCGGATGGGACAG
TCATAATGACAAATACTCAAGAAGTCCTCGAAAATATTTATGAAGACGAGTTTGATTCAAGAATATCAAC
AAGTTCATCCCATGAACGCATTAATCTATCCGAGGCTGATGGGGAATCACCAATGGATAAGCAGGGGAAT
TTCCCAAATGCGCATTCTACGATTGGGAAAAGGGGTTTATATTTTCCTGGCAAATATCTAAACAATGAAG
ATTTTGAGGGTGAACTAGAAGAGACTCCAGACCCACGCTATGTAAAAGTGTCATGCACTACATTTATACA
ACATCATGTTAACTATGGTTCTGTTTATATAATATGTCAAAATTACTACGCGGAGAATATTGAAGTTTTC
ATTGAGGTATGGGCATTCGACGGAATTCGGCTGAATGCCAAAAAATGTTTGGAGGTTAGGGATATTGACC
ATGCTGGAACTGAGAATTTAGCTGTTGAAAGCGTGGAAGAATTATTACCCTTCACAGAGAGCAAATCAGA
AAATGATGTCTACTGTCATCAATCGGCTGTTTTGACAATATGGATTGGGGATTTTTTCTATTTGTATGTT
ACCGAAAGAAAAGTAGAATTATGCTCATTAATTCATCGCTACAATGACGAATATGAAAGATATTGCGATT
GTATAGATTTCTGTTTTGATTTCAAAAGCGACTTAAAAGAACTGTTTCTTAAGTTTACCGACAAGATTGC
CCGTTTTAAAAATTATGCTGGCTCACAAGCCAAGGTATATTTCTTTCTGGAAAAATTAATGAAGAACTGC
GGTCGTCAGGGTTTTGAATTCATTGACGATGTGCCACCACTGGGCATATACAATTTTTCTGCAAGTAATA
CGATTACTGAGTTCACACCAATTAAAACCATAAATGAGCGATTTGAAAACTGTTTTAGTTGGTTTTGCAA
AGATATGGCCAAATTTCCACGATTCTCCGAAACCAAAAATGAAAATAATGTATTCACTACAACGGATTTA
TTCCCATGGGTTTTCCGTGCAAATTTTTATGTGCAAATTCCTCGTTTGTTGAGAACTACCAACAAAATCC
ATTTATTTCTTCAACCAATGGAAACCGTCAATTTTAAAAAATTACGAAACCATTTTAACGAAGCAGTGAT
TTATCATATTCGCCCACAAATCCGACTTGAATTACGTCGTTATATTAGCTACATATCCTGGAAAATTCGA
AAACAACAGCATATGCGGCGATTGTTAGTCGAACAACAGAGGAAAGGATTGTATCACGCAATGTTAAGAT
ACAAAGAATTCCCAAATTATTTTAACTTTATGGACGATTTTAATGGAAAAACTGAAGATATTGATTTCTT
CGAATTTATGCTTGAACGTTGTCATGAAGGGGCATCGAAGGATAAAACATTTCCTCCTTACTTCCCAAGA
GATGACCGAAAAAAATGTTATTGCCCAAAATATGTTGAGAGCCTGGTACCACCGAAAAAACGTGGTTGCT
GCAAAAGTGCTGAATGCGTATAGAGAAAGAAGATATGTATATTTTTATATCATAACGTATATAATTTGAA
ATATGACAATTATATAAATAGATATATGTGTATGTGATAATAATTTTATGCTTAAATATTTCTGATTTGT
TTGAATAGTTTTCTATTAT
>E.hians-TR1001|c1_g1_i1 len=345 path=[323:0-344] [-1, 323, -2]
AAATAGTTTGTTTTATGGTCCGTTTTTTCTGCTCTGCTTTGATCTTGGCCGTGTTTGATCTTCGTCTGCT
TTATCCAGGTCTGCTCTGGTCTGGTCTGGTCTGGTTTTGTTAGTCAGATTTGCATTCAGCGATGAGTTCA
TATAAGGAATATTTGTACACATTTGAAATCACCAATAACAGATTAACAAAAACAACTAATTTTATGATAT
TTTTCTCAATATAAATAGCAATGCATCAGAAAAGTTCTTCAGAAGTACAACAAATAATAAAGATTATATA
TGCAAAAATAATAAAAATTACTTTTGTACACAGCCTTTATAGAGAATGAACCGTCATCAATTATT
>E.hians-TR18873|c0_g1_i1 len=366 path=[687:0-365] [-1, 687, -2]
AGGGTTCTCATTGGACACTCCTAATTTCGTCGAAAAACCTAGAACATTTTTTCCTTGGTCGAACACAAAT
TGGCATGGTCTTAAATTAATTTGCTGCAAATGCGTGATGGCATTTGTCTCTTCTTCCAGCAATTCAACTG
ATCTACATGACCCATGTACGTAGTAATATGCCAAAGGGTGCGTCCATTATCTACTTTCTAAGCTTTGAAC
CATTACCACCATAATACTGTTCACAATATTTACAGGACGCTCTCCATTTCCATAATCTTCTAGACCTACT
TTTTATCAAACCTGTTATCATATTCTAATTTACATTTGAACGACATTTCGTCGCAGGAAACGGAGACAAA
ACGCTGTTTTTCATGG
>E.hians-CL425Contig1
GAAATAAATAGGATTAATTTGAAGACGGACAAAGAAAACTGTGTTCAAAAGTAAAAAATTTCAGTTTCCC
AAAAAAAATTTATAATTTGGTATAACTGAAGATATAAAGCAGGTCACTAAGATCGGCCAAGAAAAAATTT
TATTTTAACCGTACCAGAGCAGACACCAAAATTAAAGCAGACCAAGACCAAACCCGGCCAAGATCAAAGC
ATAGCAGAACAGACCCTAAAAGTAAGAATTAAAATGTTCGTGAACCATCTAAGTTCACTTTCTTTTTTTT
TTCAAATATTTTTCTCTAGTCGCTTTTATATTTCTGAATCATAGCAAGCTCTGTTTGTTTGGTTTGGTAT
TGACACTGACACTGCA
>E.hians-TR17117|c0_g1_i1 len=347 path=[649:0-346] [-1, 649, -2]
TGGCATTGCGAAAAATTACGCCTTTGCAATTTACCAATTCTGGACAGTCTTAGTTGATCGCTTCATTCAA
ATGAACATGGTACATCTAAATTGATCGTTAGCTTGCATAGGCCTGGTTCAAAATATAGCACGAGCTTCCA
ATTCCACCAAACGCACAGCAAAATCTTCTGTTGGAGAATATTAGCTTTTAAAATTTGTTTGTGACAGTTC
ATCAGTTCACGCTTGGGCCATGATCGTTTTCGATGGACCTTATGCTTAACAATCCATTTCTTATAACCCG
TGATGATTGTTTAAATCGAAAAGATGTTGTATTCCATAATTCCAATGCAACGCCACATACATCTTTG
>E.hians-TR10871|c0_g3_i1 len=980 path=[10111:0-763 10137:764-864 10126:865-880 10127:881-979] [-1, 10111, 10137, 10126, 10127, -2]
AGTCGTCAGACTAGGTTGAATAATTTAAACGAGTTGAAAATAATTTATTTTTTGTTTTTCTTTTACAAGG
AAAAATATTTATAAAATAATCTCTTTATAAAGAAGAGGCATTAATCAGAATGGCATCAGTAAAAGGGGCA
AAGAGTTCAACGGTACGTCGGGAAAAAAGCATAAAAAGTCAACAGAGAGGTTTTAAAATTTATGCCGTAA
ATTTTCATGGAACTGGATTAAATGCAATACGGGATCGGTTCATTGATCGCATTAATGATGGCCTTAGGCG
TCACGTGTTTGTAATTGATATGCTTGAAGAAGAGCAAAAACAAAATGATCTGCTGTCACGCGAGGAAAGT
TTAACACAAAGTGGACGTTTGACAGGGAAAAAAAAAGCAACTACGCGCGCATCATTTAGTGATAATATTG
GTGTATCTGGACTATTAAATATTGCTTTGAATGCAATTCGCGATCGCCAACGACGATATATGGAAATAAT
GATTGCATTGGAAAAAGAAGAGAAATTTGATTTAGTGTCGTATTTGATTCGTGAGCCCAGCAATAAAGAG
ATAAAAAAGCGAAAAAGTGAAAAAAGTATCAAATCAAAAGTCAACATTAAAGATAACGAAAGAGAAAATG
ATAAAATTCGTGAATCAGGCACAAAAAAAAAAATGAAAGAGACAGAAGAATTTTCTAGTGATATAACTTG
CCCCGATGTTGTAACTTCACAACATAATATCGTTGGAAATCCAAAGTCTATTATGAACCGCAAGAAACAT
TTATCGTTAATTCTAAGCAAAAAGCTCTTACCCAGGAGGAAGTATCCAGTTTTCCAGTAAACAAAAAGAA
TTTAATCGGTTGCATCAGAAAAAAACGCCCATTAACTACCACGAAGTTAAAGAATACAGAATTTTACGTT
TAATTTAATAAAAATTAATATAAAAATATTATATATACATCAAGAAAATTTGTTAGAACTAAGGTAGCTT
>E.hians-TR14387|c0_g1_i1 len=416 path=[394:0-415] [-1, 394, -2]
GAGTATATAGATTGCAGGTTGTGCATCATCAAAAACACTGATCTCTTCAGATCCGGCTGTCTGTCTATCA
GTACATCGGATTTATGGCATGCTCAGTTTTCCGTATATATTTGTTTTCTGAGTTCCCAGCAGAATCTTTG
TGATGATGAATCAAAAGCGGTGGCTTTTCGGTATTACGGCAAATATGACCTGGTCAAGACTTCAGTGCTG
TCAATAAAAACTACTGCTTTGGAATTTCTTTTCGAAGAAATTTTATATACTGCACGATCAGATATTGGTG
AAGGGTATCCAAACTATGGCTTTGCCAAAGAACATACACTGGCTTCTCTTTATACAGCCAGTCAGGCTGT
TGCATATTTTGAAAATAAATAAAAAATAATTTAATGCAAATTTAAAAGTGTCTTTTCTGAGACTCG
>E.hians-TR12364|c0_g1_i1 len=340 path=[635:0-339] [-1, 635, -2]
GTGAGGCACGTACATCCCACAATACTTCCTGGTACCAGTGCAAAAATGGACAAAAGCAAGACGAAGACGA
TAAAGAGCAGACCTTCTTCAGGCGTAACAGATGGACAAAGAAACGACAGGCATTGAAATTAGCTACCGGT
GAAATATCACAGGAAAACTGATGCTGAAAAATTATGGGCACACGTAGCAACATTCGTCGTAAGAGTGCTA
CGTGACAAAAAGAGAGACCTCAAGACAGACGTGCCTCGACGCAGGTTAAAAAAACGAGTTCAGTAAGAGT
ACCAGCTCTATTTTAAGTCATGCTGACCTAGTTCCGCTTAAGTGCTTATTGGTAGACGAT
>E.hians-CL517Contig1
GACACTGACACTGCATTTGTTTTTCAGACTTTTATTCTGTCTCATCGGTTTGATTTAACGAGCTTTAAAT
TATTTTTTTTTTACAATTTTACACATTACTCTAGACGGGCTTAGTACAAAAGTTAAATATTATTATATTT
GTCAATATCATCTATGTTATTAGTTGTACTTCTGAAGAACTTTGTTGGTGCATTGTTTTTTATATTCATA
GAATTCCAGTTTTGTATGAGATATTTTTTTATTTGTTAATTGCAAAAGGATATGTTTATTGAAAAATATC
CAAAAATTTTTTGTGTTTTGTAAATCTGTTATTCCTTATGGCTCATATAATGTTATTGCTGATTGCAAGT
CTGATTAAAAAAATACTTGTGACGGTTTACTCTGTTCTGAAGCCATTTTAGCATAAACACATTCCGGACG
GGGGCAATACAATTTTGTAATGACGGGAGGAAATTCAAGTAATTTACATGTTAGATGTGAAACACATTAT
CAAGACACCAATACCATATAGCACAAATATGAAATAAATATGATTAATTTGAAG
>P.variegata-CL1002Contig1
TTGACACCTTCCTTTTCCTTCCTTGATCGTATTGTGTCGCATATATCTTTGCTCGAATGGACGCATTCGC
GTGTATATAATACACCTTTGCCAATTTCAGGATCGTCCATAGCGGTAACAGAGCAACCCTCTGCATCTTC
GCATTCTTTAAGGTACGATTCATCAACTTTTTTGTCACAGTTTTCGTCAGTTCTACCCATACATGCGTAA
CATTGCAAGCCCCATACAGCTTGACATACAACACTGACAAAGATCACGATATTGAAAAAAAGTTTTCATT
TTTCAAACTTATGATATTATATTTATATTATTATATATATGTATTTTGTTGTGATAAGTTAAAGAATGCT
TTTAAGTTAGAAG
>P.variegata-TR14581|c0_g1_i1 len=342 path=[320:0-341] [-1, 320, -2]
ATAATGTAGTTATAAATTAATATTATGATTTAATTTAGCTTTTTGAAATAAAATGTTACATCTCTCGACT
TAGCAATGGCTCTCCGCTCACATTTTGTGTTTTATGTCCATCAGCTCCCCCTTAGTTTGGACAGTGTCGT
TGCTATCATTGTTATCACCCGACGCCTCAAATCCATTGAGCATGGGTACATAACGCTCGAAACCAGGTGG
AATACGGACGGGTTTTAAAGAGTAACGTTGGAATGTGTTAATATTATTTTTATCTATCCAGGGCTGTGGC
AATGCATGTTCGAATTCCACATAGGACTAGGTTGGTGTGTGTGTTTTTGAAGAGCACGAAAA
>P.variegata-TR18029|c0_g1_i1 len=345 path=[645:0-344] [-1, 645, -2]
AAAAATAACTAAATCTATAATATAAAAATGAATCGCAAAATGTGTTGCTACTTACAGCGGTACAACCAAA
ATTCATATTCGTCCTCAACAGTGACAAAGTCATGTGGAACTACAAGTGTCTTATCACTTAACAATGTCCG
AATCTGAGTTGTCCAATATACAGCAATTGACTCTAAATTTTTAACAAATTCGCGGTCATGAGCAATATCA
GCACGCACGAGTTGTTTCATCACGTACGGTATGTATAAAACCGTCATTCCTGCCATCTTATAATGCATAC
CCGTAAGAAATGCAAGAAATTTGTCTAATGCTTTGCAAAATCGCAGCTTTACGCTTTCGCTCCAT
>P.variegata-TR27574|c0_g1_i1 len=323 path=[601:0-322] [-1, 601, -2]
TTTTCCATTTGTTCGCGTTCTTCGAGAGACCACCTCGTCCTCTTTGTTTTGCCGAAGGGAGATCTGCTAC
GACGCTTGGGTTTTGGGAGAAAATAATCTTCATCTTCATCGGTTGCAAAAGGGTCTGACTCATCCTCATT
ACTTTCGCTGTCTATATGTACGTCTGTATTAACGTTTATGCTGGGACGCTTCAATCTCAATGATGAACTT
TTTCCTTTTGTAAGAGGAATTGAATTGTGTGCTTCATTTTCTTTTAAAGAATTGGTTTCACCATCATCGC
TTAATACAGCTGCAATCACTTCATTTTGTTCATTTGTAAAACG
>P.variegata-TR6288|c0_g1_i1 len=3026 path=[6032:0-1277 6033:1278-1301 6034:1302-3025] [-1, 6032, 6033, 6034, -2]
GTTATTAAAACCATTAAAGAATAATAAAAAAAAAAAAAAATCAGAAGAGATTCTACGAAAGGTTGGAGGT
GCCAATTATGGATCTTGTCAAGTATGCGGTAAAGAAACGCAAGGAGATGACCTTTGCAAAGAATGTAGTA
CAAAAATACGTAACGTTGTGGATAGTTACATGGATATGTCTGGCAGTAAGTCGAACAATCAGGGATTAGT
TAAACAAGTTCCATATAGAAATTCTCTAGAAGATGAGTCATTTAGTGTCATTGTATTAGAGGACCAAGAT
AATAACAGTTTTTTAGAACACTTAGCCCATGCACTGAACAGAAGTAATTCTAATATGAACGATCAAAAGC
AGGGTGAACATAGGGATCTTATGTACAATTTAGGTGATACTTATTCTGGTGTTGAACCTGACTTTGGAGA
AAAAAACAAACAAGATGTTCAATCAGGATGTTGCTGTTCAAAAACCTACAAAAGCACCAGTGGTCCTGGT
CAAGAATCAAAATCGTTTAATAGAGTTTCTGATAGTCAGCAAGATCAATTACGGATCAAAAAAAAATTTT
TTGGTAGGGGTGATTTTTGCAATGGAGCGAGTGGCTGTTGTTATGGAGGCAAAAATTTGAGTCACAAAGA
TCGGCAAGATGACAAAACTTCACGAAATTCCATTGTTGCTAACAATGGCTATGAAAATGACTTATATAAA
AATCATGTAATTGATAAGCCAATTTGTTTTAAAGGCCACAAGTGTTGCAATATAACAGGTGGCGGTTCGC
GTGACAAAATAAAAGATAAGATGGGTGCAAATTCAGCAATCCAAAATAATGTAAATGTGGGAGAATTGGA
AACTGAGCAATATAATAACGAATCTGCAGCACCGGTCCAAATTAATTCATGTGATCCAGATAACTGCAGA
AAAAAATACCTTTCTTTAAAAGACGGCTCTTTCAACAGTACAAATATAACAAGTTTGCTTGCAAAAGCAT
TACAAATATTTATTGATAGCTATCAAAAGTCGTCTCCGGTTGATAAATCAGTCAAACGATCTTCTCGGTC
TGATCCAATTTTAGAAGCAAGCCAACAAGAATCCTTTTCTTCCCAAGTAAATTCAGCTCCCCAGTTTAGT
TCGCGGCCAATACAATCACCTATAGCTCGGATATCACATGTCGGAAATCAGGGTTCCAAAAAATCCCGTC
AGAAGTATTCTCAACGCAATGAAACTATACAATCATATCAACAACCATTTCACCAAGGACATTCAGATCG
TCCTTCGCATCCATATTTACAATCGTCACAATCTTCCCGACCATCGCAAGTTACCCCTGCACCACCAAAT
TTGAATCGGTCTTCACAAATTCGTCCACCTATAGAAATGCCCCGTTCATCTCATTCAGCTGTTCCTTTTG
TACCATCTGTATGCCATTCACCTTCTCATTCTCCAATTTCATCTGACAATCGTTCAAAGTTGGTCTCTAG
GATCAAACCTACCAAATCATCCAATGTTTCAGCATCTCGTAATGGTATCGATGTTGGATTGAGTACAACT
GGTATAAACCAAAGACAAGCCAGTGTAACCAGCTTTAGTAAAAGAGGACTCCAAAATATCACTAAAGCAA
TTTCGAAAGCGTCCAACTGTATATCAGGCTTTGTAAATCAAAAATATTCAAAAGATACAAGCACAATTTC
AATGCCAAAATTAAGATGTTCCAAAGAAACAAGTACTACATCGGTTGCCAGGTCAAGAATGTTAAAAATA
CCTCGTAGAAAAAAAGGAAGTCGTGGGTTTTTTAAGGGTGACGAGCTTGTATGTCCATGTTGTTTGGCAA
AACTTAGAGTTGGAAAACCATGTCGAGCATTTTCTAATTCGTTTCGTTTTGGAAGAAATATAAAAAAACA
GAAAACTTGTAGTTGTTGTAATAGTTGTGGTGATAAGTCCTCAAATCAATCTTCAAATCATCGCGACACT
ACTGAAAGCCCTCCCAAAAGAGCTTTAGATGCGCATTCGAAAGTTAGTGGAAGAAGTTGGCGAAGAAGTG
ACAGCTCAAGACGAAGCGGCAGTATGGAAAGCCCTTCAAAACGCAATCAAAAATTAATAAATGGACAAAA
TGGAGGGCGCGAAAGACATGGAAATAGCACCAATATAACCAGAAGATTAACATCTCAGTCAAATGGAGCG
TTAATATCTTTTTCGTCAATGCAGTCTGATCTATTTGGGACTAATCACAAATTTGGGTCCAATGTAAACT
TAACATTTCATCCCAGACATAAAAGTTGTTTTGAATATTCCGTAAATCAACCATATTTCGATACCAGCGC
AAACGGACATAATAATGACAAACATAGTTATGAATTTAGTCACGATCCCTCTTCATTGCAACAAGTAAAT
AATAATCAGAATAGAGACAAAGTAATTCCAATCAAAACACTTGAAAACGATTTTGGTGGTATCGTTTCAG
GAGGTCCTGGCATTCATAGTACAGTTGGAGAATATTCAACCAAAGCGGGTAGTACTGACGGAGCCGTAGA
AACTGGATTTTCCGAAAGAAAATTACACAATAGATGTAGTGGATCATGTAGCACAGTGCCAAGGAGAACC
TTTTCCCCACATTCACAAAAAAGATATAAGGGAGGAGAATGTTTATATAATAAAATCAAACTTCCCAATA
CAAAGTTTATGACAAAATCAAGTATTCCAACCCCTGGTAAAAATTACAAGACTAGTAAGATGCACTGCCC
ATTGAAATACTTAATCGCTGGCACTGCTGCTCGCCAATCCCTTGTTAGAACTGCTGCTGGAGTGGCTACT
TATAAAAAGATAATTTAACTAATTAATGTTAAAACTTTCAAAATAAGAAAATCGAGAAAATGATAATATC
TATTTTTAAAGCCAGCCAAAGATATAAGAAACTAAAAGTTGTTAAATATCGGCAAAAAATTTCTTTTTCC
AAGCTAGGGAAGAATTATAACGGAAGCTCACAGAAGGAAATACACGCCTTTATAAATGTAGCTTTGTGTG
GAAATAATTAAAAATG
>P.variegata-CL542Contig1
AAAAATAAATAATTCTGTGAAAAAAAAAAAATATAACTAAGAAGTAAAATCGATATTAAAGAAGAAGTTA
AAATCAGAATTAAAATGGCTTTCTCAACGCAAAAGGAGTTTTTCCATGTTCCTTTTATGAATGATTCTAT
CGACTTTGAGTGTCACAGAGCTTGTGTGAAGTTAAAGAATTATAACTCAACTATTGATGATCGTTGCTGG
GCTGAAGACAAAGACAAGCAATCAAAGTTCGTTTATGATTTAGTAGTATGCAATACTCCGATTGGCCAAC
ACAGAGGAGATCTTCCAGGATCTATTATTGACAGCGACAATAAAGCAGAAGATAGATCAAATAATAAGCG
ACATAGATTTTCTTCTCCTGTGTCTGGTTATGGCCGAGACGGTAACCTTGTTGTAGGTGATAGCGTTATT
AATGTCGCCAATGTGACTCTGAATCGTATGGAAGATATTTTAACACGTAATTATACGTTGCAAAAAAAAC
TCGAAAATTCTAATGACCGTCTGAAAACGGCTAACATTGAGAACGAGGAAATAAAGAAAATTATGAGGCA
GCGGTATAATCCTGAGCAAAGCAGAAACTTGAAAAAAAAAATAAAACAATTGACTGACAGTGGTAAAATT
GACCAGAATGATGAAACTGAGTTAATGGGAATATATAATACCATCGAAGATATGAATAAGGGGTACGATA
TTTTGATGGCTGAAAACAGCAGCCTTAAGAGGTTGATTGCAAAACAGGCTCTCAGATGTAATGCGTTCGA
TAATATCAAAATTGATCCAGAACTCAGTTCCAATGTTCCCTATCTCCAAAAGCAAATTGAGAATCTGCGA
AAAGAGGTTATTATTTTACGAAAAATGGAGGATGAAATAATGAAAGGAAAAATGCCAGGGGAGTATGATA
TTGAAAACGACATAAATGACTTAAATGTTATTATAAAGGAACGCAATATGTTGCGCGATAAGTGTAAGCA
GTTGGAATATCTTGAAAGCCAAATTGTGAACTTGCAGCGCTTAAACCAAGAAGCGACTAATCATTCTGGT
AACATGTCAGATGATCTCAACAACCAGGCTAAATATATTAATGACATGGAAAATGAAATTCATAATATGC
AGAAATACTATGAAGGTGAATTGGAAAAGGCAAAATTTAACCAAGAAATGCTGAAGTGCCGCTGTGATGA
ACTAAAAGAGGAGTTAATGATATCAAATTGTCATGCTCAACGCGCAGACTGCTTGCGTACGGAAATTGAT
GTGTTGCGTAATGAGCTCAGAAAGCGTGATATTGCTCTGAATGCATATGATTGTCAATACCAGCAGCTTA
TGGATGTTGTTTGTGAGCTTAACAAAATCCATGGAGGAAAGACTGCAAAGTGTTGCCTGGACAATGCTGA
GACGCAAACATTATGCGGAGAGGTTGGCGAAGACTTGGCGTTTTATACAGGCGCCACGCTTGAACACATT
ATGAAAGAAATCGCCAAGCATAGTGAACAAGTACATGAAATTTGTGGATGTGTGGATGGTCAAAGCAACG
GCAATAATAATCGGTTATCTCGAGATGTCCTTAGTTTTGATGACTGTATTAATGAACTACAACGACTGAA
AAATCTTACTATCAATTTACAAGAACAACTGTCTGCTAAAGACCAGTACTGCGATGCAGTCTGCTCTAAT
TGGAATGATGAACTTAATATATTGAAACTTCAAAATGATCGTTTGAGTGCTGCTGCTATTGAACAAGGAG
AAGTACTGAATAACATGGGTCAAAAAGTAAGAGACATGGATAGAGATTTAGCTCAAAATACAGCAGAGAC
TCGAGATATGGATCAGAACATTCAAAAGTCTCTTCAATTGGTACAAGAGATAAGTGACGTCGCATTAAAA
AACCAAACATTAAGCGAGAAAATGAATGAATTAAGTATTAGAGACGCTCAAAAGCTAATTGAAAGCCTCA
AGCGCCAATTGGAAGAATTGCAGGAAAAACAAAATTTATGCTTAGAAGAAAACACTGCAATGAGTCAAGA
GCTAGCTAAGCGTGGTGTGGATCCAGAAGCCATGAAAATAAAAATTAAGAAAGAGCTTGATGAACAAAAA
GTTCCTGAGAAACCACAAGAACAACCAATAAAATCAACGGTACCTTCAAATGAAAAACCGTTACTTACAA
GTGCTCCTGAAGTTGAACGACATGCACCTGTTGATAGTTACAAGCAAAAACCAGGTACATCGACAGTTCA
AGAAGGGGAAACACCGACTGTTTCTATGAGCCCAGAAAAAGATGGTGGTAGACAAGATGCAGTACCCGAA
AAAAAAAGCGATGTTAGTAGTCCTATTACAAAACAAACAATTGATCGTCAACCATCACAAAGAGAAAAGG
AACTAAAAGATGCTGGTATTGATGGTGATAAAAAATTTACTGGTGCAAATAAGGCACAAGAATATGAACC
TGGAAAAAAACCAGAAAAAGGTAAAAAATCAGAGTTAGAAAAAGAAGAGGAAAGTAAAGGTCAAACTAGT
ATTGTTAGCCTCCGTCCCAAATTAGGTGAATCAAAAAAACAGGACGATAAGCCCTACAAAGACGATGTCA
AGGATGGTAAAAAAATAATCGATAGTACCCCTATACAAAAAGATACTGGTAGTTCTAGTAAAAAACCATA
TAACGATGTTATCGGTACTACTGATCCTAGTCAAAGATTGGATGAAAAAAAGCCTTTGGAAAAAGGAGGA
ACTACAAAGGAAGATGATTCTTATCCTAGCAACAAATTACATGGAGTAAGTAACCAAGAATATCCAAAAT
CGGAAACAGATGCAGTAAGTAAAAAGGAACAGCCAAGACCTGGACCAGATGGTATACCTAAACAAGAACA
GTCTAGTATAAGTAAACAAAAACAGACAAGACCTGAACCAGGTAAATTAATTAAAACGGAAACGTCAAGA
CCTGAACCAGATAAAGAAAGTAAAGACGAACCTAAAACAGAGAAAGAAAGTAAACAAGAAAAGTCAAAAC
CTGAACCAGATAAAGAAAAGAAACAGGAACAGTTAACACCAGAAGAAAAGAAAATAAGTAAACAGGAACA
GATACCACCTGAAGCAAAGATAATAAGTAAACAGGAAGAGTTAACACCTGAAGCAGAGAAAGTAAGTAAA
CAGGAAAAGATACCACCTGAAGCAAAGATAATAAGTAAACAGGAAAAGTCAACACCTGAAGCAGAGAAAA
TAAGTAAACAGGACCAGTTAATACCTCGACAAGATGGAATAAGAAGTCAAGAAGATAATCAACTTAGTCA
GAGGCCAGAAGAAATACGCGAACAGGATATAAGAAGACGTAAGCCAGAAGGAACTGGTGTTGTGACCAAA
AGACAGGAAGATAGTGTTAAAACTTTTGCAAAAGATGGTATGGCAAAACCGCGTAAAAGTAAGGGCATAT
CACAGAGTCGAGGCGAGTCAGCAGTATTAGAAGGACCAGAAAGTGAATTTCGAAAAAAGGCGACTATTGT
CGAATCTGGTCCTAGCAGGCAAAAGAAAACACTTGAAACCCATCAAGATTCTCCAAAGGAATCACCCAGA
AACAAAGATTACACAAGCGCAGAATACGGCCAAGACGGTCAAAACAAAAGGAGAAAACATGGTAATAAAG
TGGAGCGACAAAATATCCAAAGGCCCGAAGAAAAACATTATGAGCAATTTGTTTCAAAAACGGCAACTAC
TCTATCTGCTGGGGCTGTAGATGGTGTAGGTTTGGAACTTGAGTTACGAAAAATTCTTGACATGTTTATC
GACGAATGTGGATTTTGTTTTTGCAAATGTCAAATACCAAAAAGTCGATTCTATGCTATATGCCATAAAT
TGTATCATCAAGGTCTTCATACACTTGATTTTAAGGAACTGGCCTATATGCACAAGAAAATATTCACAGC
TGCTGAAAGTATTTTACCCGGTTGTTTATTTAATATGATTTTCAAGGAAATGGAACCAATTTTTTCACCA
CCGAAACGACAGCGTTGCTGCACATGTCGAAGCACTTTATGCTGCGATAGCACAGAAGAGAAACTTATGA
CAAAAGTAATTCAATTGGAAAATGATATTGAAACTGCAAAACTATGTCTTCAAAACTTAAAGAGCGTGCC
ATCTAATATATCAATAACTGACTTGCGTTGTGAGGGTGGTGATTATGCACATAAGTCAGCAAATCAAAGT
TTATTTGAAGCTGAGAAAAAACAGTTCAATGTTACGAAGGAAAAGAAGCATCAATGTCAGCGACAGTAAT
ATATTTTTTAAAGAACAGTATATATTTTTTTATGCCTCCATTGTATCTCAA
>P.variegata-CL1175Contig1
AGTCAATATTTGAGAAAAATGAATATCTCACAATTTAATTGATTTTTGTACATCTATCAAAGTGTTGTAG
CTCTTTTTCAACAAAGATATTTCAGTTTCATTCAATGGCAATTTCACAATACCAGCAATGCCACCGCCCC
TGCAAATGCATGGCATTGCCATAAAGACGTCTTCCTTAAAATCGTATAGTCCTTTTACATTTGTTGAAAG
TGGTCTAATACGCCCGCTGTTCTCAAGAAAAGCTTTGCATATATCGGCCACCGATAGACCAATAGCCCAA
TTCGTATAACCTTTTACTTTGATGACGTCATAGGCAGAATTAACCACACATGCGTGAATATAATTCCATT
TTTCTGGATCATCACTGAGACCAATTTTTGGTTGAAGCTTACACATCAGTGCCCCACCTATTGCAGCTGA
TGACCAAACTGGAACAGAACTACCACCATGTTCACCAATAATCCAGGCGTTGACATCGCTTGGCGCCACA
TGAAACCTTTGCGCTATAAAAAGGCGAAAACGTGCAGAATCTATATTTGTCCCCGGACCTGTGATTCGCT
CAATAGGTAAACAAGTAACTTTTTGAGCTACCCAAGTCATAACATCCGCCGGGTTTGATGCAACCAAATA
GATAGCATTTGGACTGCACTCAACTAACTGAGGCAAGATACTTTTGATTATGTCTGCTGAAACTTGTGCC
ACATCTAAACGTGTCTGACCAGGTTTTGGTCGTGCGCCCGCTGTTACAACAATAATTCGGGAATCCTTTG
AAGCAGTTATATCACATCCACGCGTCAAACATGGATTATTTATGAATTCAGATGCATGCAGTAAGTCCAA
ACGTTCAGCTTCACACCAGTCCTTTCGCACATCAACCAAGCACAAATGATTTGTTATACGACCGGCCAAC
AGAGAAAAAAACGCAGCCCATACCAACAGCGCCTGCTCCTATAACTGAGATCTTGTTACCCGATTGCAAT
TCAACTTTCTTGAGGGGTTGAATGAGTTTCATTTTCATTGCATTAGTTGTAATATCGCTAAAACAAGCGG
AATGTGCACTTAAACTATGAAAAAGCCTGTTATTCGTTATCGTTTCATGTATTTGATACAGGTTTCCATC
AGGTCTTATTAATTTTATTAACGAAGCGAACATTTTTAGATAAAAGAATTTTGATTATTACACCCAAAAG
TTTCTACAAATT
>P.variegata-CL728Contig1
AATTAAAATGAATAATGTTATAAAATTTTAGAACAAAGAGGAAAAGGAGAAATGAAAAGTAAATATAAAA
CAAAAAAAAAGGGGAAAGGGAAAAAAAAAAAAGAAAGGAGAGGAAAAGGGATTAAAATGAATATGCTATA
AAATGTTTAGAACAAAAAGGAAAAGGAAGAATGAACAGTAAAAGTTAAAAAAACAAAAAAACGATGAAAA
CAAATTAAAATGAATAATGTTATAAAATTTTAGAACAAAGAGGAAAAGGAGAAATGAAAAGTAAATATAA
AACAAAAAAAAAGGGGAAAGGGAAAAAAAAAAAAGAAAGGAGAGGAAAAGGGATTAAAATGAATATGCTA
TAAAATGTTTAGAACAAAAAGGAAAAGGAAGAATGAACAGTAAAAGTTAAAAAAACAAAAAAACGATGAA
AACGAATTAAAATGAATAATGTTATAA
>P.variegata-TR8646|c0_g1_i1 len=361 path=[677:0-360] [-1, 677, -2]
GTGTGACCACTGAAAGAATCCACAAGGAAAATAAAATAACACGCAATAAAATGATCAAAATCGCTCTATT
CTTACTCTTCGCGATTGTCGCTATTCAGCTCATCAGCGCTGCAAGACTGCCATTTGATAAATCAAACGGG
GATGACCCATTGCAATATGAGGATATAATCTTCTCTAAAAATGATGTTGATCTTGAGCTCGAGAAGAGTT
TAAAAGAACTGGAGAGCTCGATTGAAATAAAAACACTAGATGATAATGATGACCCAACAACAATCAGCCC
AATATTTTATTATTACCAACTTAGAAAATTTTGAATTTGAATGGCATACAAAACCAGTGAAATAAACAGA
AGTGAAATAAA
>P.variegata-TR12554|c0_g1_i2 len=397 path=[7426:0-156 7443:157-238 7429:239-262 7430:263-396] [-1, 7426, 7443, 7429, 7430, -2]
CCCGTGACAAGCAGTGCGAGCGAGCAGAACCTCTGTTGGAGAACAGCAGCAATCGGACCGCAGTACCCCA
CCTTGTTCCCGCCTTTTGTGCAGCGGAAGAATTCCAAGAGAGGATGGAAGCAAAAGACAACGTAAGCAAC
ACAACAAACACCGAAGCAGGAGACCACATTGATCCTTCACGTATGGACAACACCAACAGTAGCGAAGGAG
AAACCGAATCGCCTGCAGAACCACTTTTCACCCGTGACAAGCAGTGCGAGCGAGCAGAACCTCTGTTGGA
GAACAGCAGCAATCGGACCGCAGTACCCCACCTTGTTCCCGCCTTTTGTGCAGCGGAAGAATTCCAAGAG
AGGATGGAAGCAAAAGACAACGTAAGCAACACAACAAACACCGAAGC
>P.variegata-TR22403|c0_g1_i1 len=344 path=[322:0-343] [-1, 322, -2]
TATTTTGAAATTTTGTGGATTAAAACTGTTTAAACTGTTTAAAAACAGATGGCAAATATAAGTCAAAATA
TCTTTCTAACCTAAAATAGCCAATTCTTCTCTTCAATTGTCCCTTTTGTCTCGAGTTGGGGGCCCCATGG
CATTTTGCACACTCTGCCAACCTTTGTTACGCTACCGAGAGACACCTGATTCAGAGATGTTCCATTGGCA
GATCCACATTCCAGTTGGGCTATGAGCCCTTAAACTAATCAAGCTCATACATATGTATGTACATACATAC
ATATATAAAGATGAATTATAAAAAAAACTTTAAATTTAAATAAGTGTGGATTATCACTAAAAGA
>P.variegata-TR25932|c0_g1_i1 len=353 path=[661:0-352] [-1, 661, -2]
GTCGTCTCCTCCTCATCTTTGCTAACGTTTTTTGTATTAATTAGATAAATTTTTCGCGGTGGCCTTGTTT
AATAACGATCAAAGGATTTTTATGCAGGTGCAAAACACACCAGAGCTGTTATGGGATAGCAGTTTTGATC
ACGGTTTTGCCTACAGATTCCATAATCAAAGAAAAAAGTTTATATAATAAAAAACTTTTTCCGTTCTTAG
ATCATTCAAAGCCATTGTAACACACCACCTTGCACATTTATCGTGTGTAATGCTCTGTGAGAAACGGTGA
CTTTGGCGCCATAGGCACCTGTTATTTTTAGTACCTTTAGTGCCAAAAGCGCCAATTCCACGTCCACAAT
CCT
>P.variegata-CL273Contig1
AGAAATATAAATCCATTAATTGATATTGTCTACTGATAATATTAATACATATACTTTAATAATATTATTA
ACAGTTTAACAGATAAAGTAAAGCTATAAGTAGAATACATATTAATGCAATAAAGCCACTCAAACTTGTA
CATCAGAATTATCCATGCTCAACTGATGCTTTTCATTTTGAGATTTTCTTCTTTGCATAAAACGATAAAA
ATAGTATTCCTATTTTCTTATTTATTTTTTCTTTTCTTTATGAATATAACTCTATTCTTTATTTATTGTT
TACCACTGAGGTTTAACAAAATATACGAGCTATATTTATAACAGTTTTACAAAG
>P.variegata-TR15734|c0_g1_i1 len=579 path=[557:0-578] [-1, 557, -2]
ATCCATAATTGGCCCCTCCAACCTTTCGTAGAATCTCTTCTGATTTTTTTTTTTTTTGAATATTCTTTAA
TGGTTTTAATAACTTATCTTTTATCTTCCACTCGCGTTTTTCTCTTTGCTTTTTCTCACGTTCTTCCTTA
GACTTACGAACTTTAATTGCTTTTAAAATGGCTGCAGGTACTGTGTTTGAATTAACGCTTGGATCACAGG
TGCTAAGTTCATAGTCTCGACATTGATTGCAGTTTCTCAGAACAAGGACATTCTCTCTCCCTGAATTTAC
CAAAGGATCCGAATAGTTACATTTTTGGTTGTGGTGACCACAAGGCCATACATTGGCTTTCTTGTCATCT
TTTCTTGCTGTAATATGCAACTTAAAGTTTTGTAAGCTATCAACAAAATTTAAAAATTCTTCTGTATTCG
ATTTTCTTTTTACAGCTTCTGCTTGATAGCAGGAACTGAGGTCATGATGTTTTTCGGTTTTCATGATATT
CACACAAGTTCTTTCTGTGGGTGTATGGGAGTTAATGTAATGGTTAATAATTTTTCCGAACCGCAAATTT
GTCATTTTATAAATTTTGT
>P.variegata-TR9390|c0_g1_i1 len=498 path=[476:0-497] [-1, 476, -2]
GCCACGGGCCATTAATGGATTGCTGATGGCGGATTGCTGTGTGTACAAAGATGCCTATTGCTGCTTGAGT
GATGCTTGCGAAGAGGCTGAGTGCTGTACTCTTTTTTTGCTATAGTTTGACTATTTGTTTTTTTTTGTAT
CCGGGCATCTGTCTTGGTTCGCTTGCTTGTTGGCAATTTGTGCAGGACTTCTCTTTTCTTGTCTCTTTGC
GTTTGATCGGTATGACATGTCAGATGATGAAACTAACCCTGCTCCGCTACTGAATGCAGTATATGATCAG
AGATTTTCAGGGTATCTGAGGCGTGGTGTACCGTGTGGGTAGTGTCGTTTTTCTGTGTGCTCCATTCGCT
TCCCTCTGTGGCGTTCTTTTATCGTTCTTATGGGTTAGTATATTGGAGCTAGATGACGCCTTCCTTACTG
TTTTTCAGGCTTTGAGGGGTGGATGAAGATAAAGCAAGACAGGAAGGGAAAAACGCAAGAATCATATTTA
TGCGTAGG
>P.variegata-TR26525|c0_g1_i1 len=320 path=[298:0-319] [-1, 298, -2]
GTGGCCTTCTTTTGCGACTGCTTTGATTTCTTTTGAATGTGCTTATTAAATTGCACACTGATTAGTTTAT
GATTTGTGTGCGGTTGATTTCACTTGACTTTTGCTGGCGGTATAAATAACTTGGGAAGTCACTGCGTTCA
TTCGTTCGTTCGACAATTAACTAAACAAATGACATGTGGTTGAGGCAAATGCGCTTGAGTGATGACTTGT
TTGCATGCTTGCTATGATTGATCAGCATTTTTGCAAATAAAGTAGTCGAACTTGGTTTGAAATATCAGCG
CGCTTTCAACAGGCTCATCAAGTTTGAATTGAAAGCAACG
>D.pseudoobscura-TR5719|c0_g1_i1 len=342 path=[2261:0-171 2262:172-172 2263:173-233 2272:234-279 2270:280-280 2271:281-341] [-1, 2261, 2262, 2263, 2272, 2270, 2271, -2]
CAAGAACATAATCGATAACGATAAACGATAGAATGATAGACAACCTTAATTGATTTCACAAGAACATAAT
CCATAACGACAAACGATAGAACCTTTATCGATTTCACATGAACATAATCGATAAATTATAGACAACCTTA
ACCGATTTTACAAGAACATAATCGATAACGATAGACAATAGAACGATAGACAACCTTCATCGATTTCACA
GGAACATAATCGATAACGAGAAGTGATAGAAAACCTTAATCGATTTCACAAGAACATAATCGATAACGAT
AGACAATAGAACGATAGACAACCTTCATCGATTTCACAGGAACATAATCGATAACGAGAAGT
>D.pseudoobscura-CL182Contig1
TGCCGATCTCGCTCTACGACTTTGAATATAAATACATGCGGAAATATAATACAAGTCACTCGCCTCTGAT
TTTCTGCAGAAGCAATGCTTTAAAGGCCACTATCCTATCACAAATTGATAATGTTGCGGTGAAGTCCATG
GTTTCGGACCACCCAATATTGGGAAAAACCATAGTATTATATGTGAAAATGAAAAAATAAGATTTGATAG
ATCTCACCCCACACTGCAATCCATAGAAGAAAAATCCCCTACTAAGCAGGGGAAGTAAGGAACTAAAGAA
CACAAAGGTAAGACGAGAAGGATTGTTCTATCCCCCTGCAGAATTCAGCAACATGACCCACAAGCCACCA
GTCGATCTCCACACAACTCCAGAGCCCCCATTCGATCACCACGCAACTCCAGAGCCCCCCTCAATCTTCA
CGCAACCAAAAAGCCCCCACTTGATTGCTATATCCGTGCCGGAGGCTTACAAACAAATATAATAAAATAA
TGTTGAACACCAACGAACTCTGAATTAAAAATATATGTTTGATGGAGAGCATCGGCGCATCAGCTAGG
>D.pseudoobscura-TR1287|c0_g1_i1 len=519 path=[1042:0-315 1043:316-339 1044:340-518] [-1, 1042, 1043, 1044, -2]
CAATGCCACTGGCACACCGCAGGACCCCCACCCAGACCCCACAAAACCCAGAGTGGCCAAGGGATTCAGA
CAACACCAGGACTCCGCAGGAACGGACCAACACCCCGGGACAAGGAGGACGGCGTGCACGGTAAGCACAA
ACTACCGACGCCAGCCGACAAGAGGCGACCAAGAAGCCGTCGAGCAGCGCGCGAAGCACTGAACCCGCAC
AGAAGTGGAACGAGATCAGAGGACGACGAAGAGGGCGAAGAGGACGCAGTACATACGCGGACATCCTGAA
GCTGATGAAGGCAGCACCAACGCTCCAGGGCCTGAAGAGCCAGGACTAGGGCATAGGGAAGACTGCCTTG
GGCGAACTTCTCCTCAGGATGCAACAACCGTCTGATCCTGCCTGGACTTGACCTCTGACCCAGTAGTCTT
AGAAGGCAAACCAGGCAGTAATATCTACCCTAGCAGTCGTGAAGCCCATCCAGCAGATAGTGGCGGTCGA
AGGGCCCGATGTAAACGAGCTCACAGATG
>D.pseudoobscura-TR37244|c0_g1_i1 len=414 path=[783:0-413] [-1, 783, -2]
GGCAGCAGTTTTGCGGAATCGTCAGCACCTGGCATTTCATCGAGCAGCGCCAGCAACGGCTGAAAAATCC
ACTAAATACGACGCGGTGAGTCCAAATGCCACATTTTATTGACATACAGCTAATTTCATACAGTCACCAA
TATGTACATACATATATTCCTGTTACTGGCTTTTTAGGCCGAACGCAGGTTGAAAGCAATAATGGTTATG
GATGCGCCTCACTTTCTTTAAGATGAGGCGGTCAAAAAAATTGACCAGGAGTCATGTCGTGGCTCATTTT
GTTGCTTATATTTAAAGCTAAATGTTGTGTGTCTTCGCTGGACTCGTGAAAATTGCTGTTTTTTTTACTT
GAAAATGCATTTTTCTGTTTCTCACGAAAAAAAAGTTTGATACAAAATTTGCGAATTCCAATTC
>D.pseudoobscura-TR18170|c0_g1_i3 len=2319 path=[5977:0-122 5978:123-149 6164:150-226 6168:227-227 6163:228-279 6158:280-306 6169:307-309 6137:310-338 6116:339-402 @6157@!:403-959 5961:960-980 @6136@!:981-1108 5981:1109-1144 @6156@!:1145-1446 5969:1447-1489 6135:1490-1571 6170:1572-1595 6172:1596-1619 6173:1620-1620 6174:1621-1627 6133:1628-1690 6112:1691-1899 6011:1900-1923 6155:1924-1929 6131:1930-1953 6167:1954-1973 6130:1974-2016 6144:2017-2040 6153:2041-2075 6166:2076-2102 6161:2103-2119 6152:2120-2151 6142:2152-2189 6123:2190-2213 6105:2214-2248 6043:2249-2318] [-1, 5977, 5978, 6164, 6168, 6163, 6158, 6169, 6137, 6116, 6157, 5961, 6136, 5981, 6156, 5969, 6135, 6170, 6172, 6173, 6174, 6133, 6112, 6011, 6155, 6131, 6167, 6130, 6144, 6153, 6166, 6161, 6152, 6142, 6123, 6105, 6043, -2]
AAAGAGCACACATAAAATTCACAAAATTCCAAATTCAATTTTAAATTTACACACTCAATAGTACGCAGAT
GGATCGTGAAAATTCTCAGAATCCCTATGAGGCACAGTGCAATCAGGCCCAATGCAGTCGCTCCCAGAAT
TCACAGTCGGCCAGGGATGAAGTGTCTTTTGGTACCCCTCAGCAGCAGCATAGGCAGCAGCAGTCAATCT
ATGACTTGGTGGACAATGTGAGTGTAAAATGCGGAAACTATTGCCAGCAGGCACAGTCGGCCAGGGAGGC
ACTGTCTTTGGGTATCCCGCAGCAGCAGCAAAGGCGGCAGCAGTCAGTTTATGAATTGTTTGGCAACAAT
AAGACCATTGACAGATCTGAACGCGATCTCAGTAGCATGATTGTGGGTCCTGGAAATTCTCAGAAACCCT
GTAGTGCACGGTGCAATCGTTCCCTATGTAATTGCTGCCAGCAGAGAAAGTCGGCCCAGTATGCAGAGGC
AAGTTATGCCTTCTTTCACAACGATGAGACCACCGTTGGATTTGAGCCTGATATCAAGAGCACGACTATT
GATAGAGAGAGTTCCGACGAAGCCTGTATGCCACATTGCACTCTCAGCTGTAGCCGCCTGTCGCATTCAT
TGCGAGGATTAACGCCACCAAAGTATGATTCGGGATACCAGCACTCACTACCGCCCCAGAGGTCTGAAAC
GCAGCAGAGTCAATATTCGAGAATTCAATTCTCAACATGCCCACCTATGAGCCACAAGTCGCGCAGTCAG
TCATTCCAAAGAGGTAACGCCCAGAGGCCAGATCGCCAGCAGATTCAACATGAGTCAGAGGAATTCAAGG
ATATTGAACCGTTTGACGAACCAACGCGCAATCATTCGCTCCAGACTTTTCAAACACCGACACCATCCTG
TTGTCGGAAGGCCATGAATCAGAGTCCCATGAATCAGAGTCAGGAAACTACGCCATATAAAGGGAATACA
CCCGCTAAGCCGGAAAGACCTTATTGCATGGCAAATGCAAAACTAACACTCCGATACGGCGATCCATCCA
ATAGTCAGGTTAACACGAGAACGCCAGTTGGACACAGTACCCTGTATCATAGCAATGCACCAACAAATGG
AGATAGCAATGCATCGCTACCCATCAGATATGTCGATCAATCCAGTGAAGAGGAATGCACGAGCTCGGCA
TATGGCCGCCAGAAGCTCTCCATTGACTTTTCCCAGACGATCCACGGAACGTCTAGTTCGGATGAGAATT
GCATGTACAGCCAACCTAAAACGGCAGAGGAAGCGTTGGCTAGCCGCACCAGAGCCGTGTTCTTCCGTGC
CATGGTCAAGGAGAACTGTTGTAACGATGTGATAGAGCAGACTCTCAATGGGAGCGAGAACTTTAACGAA
TATGCCTTTCAAATCGCCTTCGCCGGACTAATACCTGAGAAGCTGGGTTGCGTCGATCCCATCACCATGC
TGGAGGCAATCAAGTTACGAATCGATTACGAATGGAAGGAAATTCGCAATAATTATGAGAGAAAAGAAAA
CTTAACCAAAACGGAAACATCTGCACAGGATAGAAGTCGAGATCGGTACAAAGATCATTCCAAAGATCGT
TCCAAAGATCGTTCCAAATATCGGTGCAAAGATATTAATGATAGCTTGAGCAGCCAGGAGACCACCCAGC
AGCAAGTGATCCCCAACGAAGATATTAAAGATCACTTCATGCCGAAGAACCAATATGAAGTCAATCAGGG
CATATGCGCCTACCTCAAGGCCGAGAACGAATATCGCGGTTTGCATTCAGATTCGATAGAAGCTGATTTT
AATGTGAATGTCAATGCATTTGAGTCAAATTTTTTTAATAATAACATCCGCATGAACGTTTATTCGGCCA
CAACGGATCCGAAGCCATAGGATAGAATCTGTCCTCTAATGACTGGATCCACCACAGTGAGCTCATTATA
GAGTAGCGAACAAAAGAGCCAGCGCTGGTGGGTAAGAATTTACCACTGTGCTACCTACTCGCATTGTATA
CTCATAATCATATTACAATTTGAGTGCTGGCTTAATCCTGACACAAGATCGATTGGACTGGACAGACAAA
AAAGGAACTACTAGGATTGACTACATATGCAAAAAGGTGCAGAACATGCTGACTAACACCTGAACGAATG
CTGCTGCGTAGATGTAAATACAACAGCTGTTTACCCACCATGATCACCTGGGCGCTATACAGAACCGTAG
AGACTGACCATATCTTCTGTAATATGTCACTTGTTGAATTATAACACGGGCACGTCTGTGCCGATTGACT
ACGGTAGAT
>D.pseudoobscura-CL253Contig1
GCTTTGCATTAATAATATTCATATTCCCCAAAGCCCAAAGACGTGGAAAAAGTCAATCAAGTCGGGGGTT
TTTCAGGGATTTGGAAATATCTACGACTTCCCCACTGAAAGCCAAAGCAAAGCCTACTCCACCCCCAACT
AAAATCCTACTAAATCCTCTTTTCTATGAGATCTAGTCCTCCTTGATTTCTGGCTTTTGTAAAAACTCGT
CAATGCTCTGGCAAAAAAACTGGGAAATTCTCATTCCGATTTAGGCAGTCGTTCTGGCAACATCTCGGTA
GAAAAAAAAAAACCAAAAAGTAAATTTTATTTCCAAATTTTTCCGAAAGAAACAAATTTATTTTCCAGTT
TTTCCAAAAATA
>D.pseudoobscura-TR12262|c0_g1_i3 len=498 path=[1533:0-55 1545:56-87 1543:88-159 @1541@!:160-358 1529:359-497] [-1, 1533, 1545, 1543, 1541, 1529, -2]
GTTTTATGGCTATCGATATGTAACGTTATCGCATGTATGTTAATCGAAATATATCGTAGTCTCCATAAAT
ATTCTCTCAGTACATTATTCGGCTCTAGGTCTAAGCTTTTATGATGTTTTTGGGTACTGTTCTGTGTCCA
CTTCCACGACGAGGGACATTCAATTTTTAATTGCCACACTTTACTCTCTCCCCCTCTCTCTTTCCTGCTC
TCTCTCTATCACTTCCCTGCTCTCGGCTTTGAGGCGGAAATTAAAAACGTTAAGAAAGTCTCAATGTCTG
GCATCTCTGGGAAATGTTGCGTTGAAAAGTGCCACGATATTGGCCGGTGCACGTTGGGGCTAACCATTTT
GCTGTTTGTATGTTGATTTCCCAGCATCGCTAACAAGTTGCTGCCTCGATGCCTGTCAGGGCCCGTCTTC
TGTCTGTCAAACGCACAGCACCCCCTACCGCTCAGCACCTGCTACTGTCCCTGCCCCTATAGCTCCTTCT
CTTCTGCG
>D.pseudoobscura-TR10644|c0_g1_i2 len=1304 path=[4292:0-426 4310:427-545 4308:546-899 4301:900-1303] [-1, 4292, 4310, 4308, 4301, -2]
TTAGCTATAACATTTGGTTTATTTTTCGTAGTTTGTTGCTGAAAGGTTTAGAAAGGCCGAGAGTATAAAT
GTCTACAATTGCCCTTGGCCGAGTGTTTCTGTAGCGCCTTCTGCTCCTGTTCAACATATCCCTGGGTTAA
CGACTCCATCATAGAATAACGCACTTCTTTTTGGAAGAGCTGCAGCTTCTGCAGGTCTTTTTGCAAGGGG
ATGAGGAGTTCGGTGGAGGATCCGGAACTGATTGGCACCATTGACACCCCTCGGATTGTGATTGCCCGTG
AACTGCTGGCACTACCTGTGCTGCTGGTACTGGTTGTGGTTGGTATCCAGACGGGCACGCACATTGTTTG
TCTTTGTCGGAGCTGGACTTGCGACCCATTTTATCTCAGCCTGGCCAAGGCAACAACATACAGGCCAAAA
AACGCAACGAAACAGATCTGACAGCTACTAAAATTGTGGAAATTGTATTGTATTTCTTTTATAATAAACT
TAATCTTGACAACTTTCTCGTTGTTTTTTTCGTTTTATTTGCTCAACTCGAACCTTCTACTGAAACGTTT
CGTTCTCGTGCAGAGTCGCGATTTTTGAATTTTCTACCGTTTCCATTAGCGTGCTACTGGAATCTGTAAT
GACTTTGAAACTCTATACAAAGCTTCCCTTATTCAGAGCATTTTAATAGTTAAAGTAGGCCAGATCTGGA
TCTGTGGCAATTCGTTCCTTAATTACTGACTCGCCAACGAGAGCAACAAGGACCAGAGAACCTGCTTCTT
CAAAATTATTTAGCATACAAATAAATAAATAAACCTCCCCAATCTGGCCCTCTCTAAGAAATTCCGGAAT
AGGATGGGATATTGCTGTGCTTCTTATGCCTGCCCATTTAGCTATAACATTTGGTTTATTTTTCGTAGTT
TGTTGCTGAAAGGTTTAGAAAGGCCGAGAGTATAAATGTCTACAATTGCCCTTGGCCGAGTGTTTCTGTA
GCGCCTTCTGCTCCTGTTCAACATATCCCTGGGTTAACGACTCCATCATAGAATAACGCACTTCTTTTTG
GAAGAGCTGCAGCTTCTGCAGGTCTTTTTGCAAGGGGATGAGGAGTTCGGTGGAGGATCCGGAACTGATT
GGCACCATTGACACCCCTCGGATTGTGATTGCCCGTGAACTGCTGGCACTACCTGTGCTGCTGGTACTGG
TTGTGGTTGGTATCCAGACGGGCACGCACATTGTTTGTCTTTGTCGGAGCTGGACTTGCGACCCATTTTA
TCTCAGCCTGGCCAAGGCAACAACATACAGGCCAAAAAACGCAA
>D.pseudoobscura-TR18170|c0_g1_i12 len=2295 path=[5987:0-122 5988:123-149 6164:150-226 6168:227-227 6171:228-245 6119:246-273 6169:274-276 6137:277-305 6116:306-369 @6157@!:370-926 6036:927-971 @6136@!:972-1099 6056:1100-1111 @6156@!:1112-1413 5969:1414-1456 6135:1457-1538 6170:1539-1562 6172:1563-1586 6173:1587-1587 6174:1588-1594 6133:1595-1657 6112:1658-1866 6011:1867-1890 6155:1891-1896 6131:1897-1920 6167:1921-1940 6130:1941-1983 6144:1984-2007 6153:2008-2042 6166:2043-2069 6160:2070-2087 6152:2088-2119 6124:2120-2165 6106:2166-2189 6082:2190-2224 6083:2225-2294] [-1, 5987, 5988, 6164, 6168, 6171, 6119, 6169, 6137, 6116, 6157, 6036, 6136, 6056, 6156, 5969, 6135, 6170, 6172, 6173, 6174, 6133, 6112, 6011, 6155, 6131, 6167, 6130, 6144, 6153, 6166, 6160, 6152, 6124, 6106, 6082, 6083, -2]
AAAGAGCACACATAAAATTCACAAAATTCCAAATTCAATTTTAAATTTACACACTCAATAGTACGCAGAT
GGATCGTGAAAATTCTCAGAATCCCTATGAGGCACAGTGCAATCAGGCCCAATACACTCGCTCCCAGAAT
TCACAGTCGGCCAGGGATGAAGTGTCTTTTGGTACCCCTCAGCAGCAGCATAGGCAGCAGCAGTCAATCT
ATGACTTGGTGGACAATGCACAGTCGGCCAGGGAGGCACTATCTTTGGGTATCCCGCAGCAGCAGCAAAG
GCGGCAGCAGTCAGTTTATGAATTGTTTGGCAACAATAAGACCATTGACAGATCTGAACGCGATCTCAGT
AGCATGATTGTGGGTCCTGGAAATTCTCAGAAACCCTGTAGTGCACGGTGCAATCGTTCCCTATGTAATT
GCTGCCAGCAGAGAAAGTCGGCCCAGTATGCAGAGGCAAGTTATGCCTTCTTTCACAACGATGAGACCAC
CGTTGGATTTGAGCCTGATATCAAGAGCACGACTATTGATAGAGAGAGTTCCGACGAAGCCTGTATGCCA
CATTGCACTCTCAGCTGTAGCCGCCTGTCGCATTCATTGCGAGGATTAACGCCACCAAAGTATGATTCGG
GATACCAGCACTCACTACCGCCCCAGAGGTCTGAAACGCAGCAGAGTCAATATTCGAGAATTCAATTCTC
AACATGCCCACCTATGAGCCACAAGTCGCGCAGTCAGTCATTCCAAAGAGGTAACGCCCAGAGGCCAGAT
CGCCAGCAGATTCAACATGAGTCAGAGGAATTCAAGGATATTGAACCGTTTGACGAACCAACGCGCAATC
ATTCGCTCCAGACTTTTCAAACACCGACACCATCCTGTTGTCGGAAGGCCATGAATCAGAGTCCCATGAA
TCAGAGTCAGGAAACTATGACTACACGACAGTGTTACAGTACGCCATATAAAGGGAATACACCCGCTAAG
CCGGAAAGACCTTATTGCATGGCAAATGCAAAACTAACACTCCGATACGGCGATCCATCCAATAGTCAGG
TTAACACGAGAACGCCAGTTGGACACAGTACCCTGTATCATAGCAATGCATCGCTACCCATCAGATATGT
CGATCAATCCAGTGAAGAGGAATGCACGAGCTCGGCATATGGCCGCCAGAAGCTCTCCATTGACTTTTCC
CAGACGATCCACGGAACGTCTAGTTCGGATGAGAATTGCATGTACAGCCAACCTAAAACGGCAGAGGAAG
CGTTGGCTAGCCGCACCAGAGCCGTGTTCTTCCGTGCCATGGTCAAGGAGAACTGTTGTAACGATGTGAT
AGAGCAGACTCTCAATGGGAGCGAGAACTTTAACGAATATGCCTTTCAAATCGCCTTCGCCGGACTAATA
CCTGAGAAGCTGGGTTGCGTCGATCCCATCACCATGCTGGAGGCAATCAAGTTACGAATCGATTACGAAT
GGAAGGAAATTCGCAATAATTATGAGAGAAAAGAAAACTTAACCAAAACGGAAACATCTGCACAGGATAG
AAGTCGAGATCGGTACAAAGATCATTCCAAAGATCGTTCCAAAGATCGTTCCAAATATCGGTGCAAAGAT
ATTAATGATAGCTTGAGCAGCCAGGAGACCACCCAGCAGCAAGTGATCCCCAACGAAGATATTAAAGATC
ACTTCATGCCGAAGAACCAATATGAAGTCAATCAGGGCATATGCGCCTACCTCAAGGCCGAGAACGAATA
TCGCGGTTTGCATTCAGATTCGATAGAAGCTGATTTTAATGTGAATGTCAATGCATTTGAGTCAAATTTT
TTTAATAATAACATCCGCATGAACGTTTATTCGGCCACAACGGATCCGAAGCCATAGGATAGAATCTGTC
CTCTAATGACTGGATCCACCACAGTGAGCTCATTATAGAGTAGCGAACAAAAGAGCCAGCGCTGGTGGGT
AAGAATTTACCACTGTGCTACCTACTCGCATTGTATACTCATAATCATATTACAATTTGAGTGCTGGCTT
AATCCTGACACAAGATCGATTGGACTGGACAGACAAAAAAAGGAACTACTAGGATTGACTACATATGCAA
AAAGGTGCAGAACATGCTGAGTAACACCTGAACAAACCCTGTTATGCTGCTGCGTAGATGTAAATACAAC
AGCTGTTTACCCACCATGATAACCTGGGCGCAATACAGAACCGTAGAGACTGACCATATCTTCTGTAATA
TGTCACTTGTTGAATTATAACACGGGCACGTCTGTGCCGATTGACTACGGTAGAT
>D.pseudoobscura-TR6929|c0_g1_i1 len=337 path=[684:0-67 685:68-122 686:123-336] [-1, 684, 685, 686, -2]
AGAGTGCTCTCGTTCCAAGTAAAGTTCATAAAAGGGTGAGGCATTCCTAGAACTGCTGATCTGACTCTAT
CTTGTCTGGTGTGTTTACATGAACCTCCGACCCCTTGTGCCTCACCTCATATTAATAAAATGCCTACATT
TTGCGCTCTTATTGGAAATTATTTTGTGCGTTTCGCTTGCGGTTTCGGCGCGATTTTCGCAACTCTCTTG
ATTAGAATCCATTTATACTTTATTTTCTTCGTACATATGTATGGGGTCGGGAACGCATCCTTCTAATATA
CCCCTATACCCAAAATGAGTAGAGGGTATACAAATTTGAAACCTTCTGGGACATCAA
>D.pseudoobscura-TR17852|c0_g1_i5 len=920 path=[3352:0-113 3470:114-124 3466:125-143 3462:144-250 3451:251-270 3437:271-282 3460:283-294 3450:295-336 3436:337-371 3296:372-395 3469:396-478 3473:479-494 3457:495-513 3472:514-527 3471:528-547 3468:548-571 3464:572-634 3474:635-637 3444:638-691 3454:692-734 3467:735-755 3463:756-778 3453:779-781 3440:782-791 3427:792-812 3361:813-919] [-1, 3352, 3470, 3466, 3462, 3451, 3437, 3460, 3450, 3436, 3296, 3469, 3473, 3457, 3472, 3471, 3468, 3464, 3474, 3444, 3454, 3467, 3463, 3453, 3440, 3427, 3361, -2]
GACGGCGCCTGTCGGTCGGTGGCTATGTGTGGAGGGGGGTGTTCGCGTAGTAAATCACTTTGGGCGAGGT
GTGGTAATATAGTGGCCGGATCTTTATTGGGTGTTGGGAGAGGCGTTGTAGCGAACCCTTTTGGGTTCGT
TACAGACTTGAGGGCAAAATTGATAATCTTTTTTGTCACCAAACTCTTTGGATATGGTCCTGTCTTCCGC
CTCTGACGCTTTCTATGTAATCTTAACACAGTAGATGAAGTATTCCAAAAGGCAAGTGGGCGCTTCGCCA
ACTCTCTGGCTCGCCACGACAATCCTGAAGCCAAAAAATTGATCCTACAGCCGTATGAGCCGCAGCGATT
GCAGAGGCCAAGATATTTGCAACAGCTGCAGCAACACATCCGTCCGCTGCAGCAACAAAATCGGAGCAGC
CAACATCAAAGTCCAGATCCTGTTACCTCCGATGAGACTCTTCCAACGCTGGTCCGGCTTGAAGAGGAGG
AGCTCACTGGACAAACTCCGCGGGAAAGGGTAGTGGCCCTCATATTCGGCCAGCCACTTTCCATACAGAA
GATAATCCTGCCGGATTACGAGGGGGATCCAGGGACACCAACGCAACCGCAGCCAGCATCCGCGCAGCAG
CCACAACATGTGCGTCAAATTTGCGACCGGCCGACATCCCACCAGAGCTGCCAGACACGGGCTGCAAACA
GCAGCACACGCATCCCAGACGCCATCCATCAACCCAATCCGCAGGAGGCACTGCTCGAACACGGACTGGA
CCAAGTCCGACGGCGCCTCGAAATTGTGGACGACGACGATGACGAAGATGCCGGCCAGCGCAATACACGC
ACCGCTGCAGTGACTCCGCACTTTGGTGCAGCAAGGCGCCGATTATTGGGACGCCGCAATCCGGCCGCAG
CAAGTCCAAT
>D.pseudoobscura-TR1735|c0_g1_i1 len=468 path=[690:0-134 691:135-467] [-1, 690, 691, -2]
ACAGAGGCTGGTGCATGGTGACATTATACAAGGTGGTCCGCTTTCGCTACGCGCTCTCTCTTCGGGTCTT
ATTTTGTGTCTTCTTTCCTCTCCCATCAAGCATGGGAGCGCTTTCAGCGGTGGGAAGCTGTGTCGTTTGT
TGCTTTTCCGTTGCCGTTGCCGAACTTCTACAATAATCATCTCCCTCTACGCCTGTGGAGGCTTAGTCCC
ACTGGCTCGGATGCCCGTTCTCCCACATTGGATATCAATCCTTCTCTGTAGCTGTACCCGGTTGAAGTAG
TCGGTTTCTTCTTTGTAGCAGCGAATGAAGTCATTTGCAATAAGTTGATTCGATACTGATGTTTCGCTAT
TCACAAACAACGAACAAGAAATTCGGTTTCTCGTTCTTCTTCAGTGGATTGATTCACAATGTTTCGATGT
CCAACTGAACTGCGGCCTAGGCGGTAAGATTAGGAGATTTCAGATCGA
>D.pseudoobscura-CL27Contig3
GCCTGGGTTACACACCATTTTCACCACAAATCTAATATACCCCAATACTCAGTTTGAGTATCGGGTATAA
ATACCCGAAACACATCCAGTAGACCATTATCGTCTAACCCTACCGGCCAACCATTGTCACCCTCATATTC
TCCGACCGAAGATGAACTTCACGTTTACTGTTTTGCTGTTCCTAGTTGTCGTCAGAGAAGTCACGTCCGA
ATGCTGCAAAAGAGGTAAATGCGAAGATGGAACTCGTGGGACTCCTTATTGCGGCGTTGGCAAGTGCAAT
ATTTTCGGATGCAACTGCAACGGCGGGTGTAGAAAAGGCGGTCCTTGTTGTTACACGCGTCTATTTGGAA
GGGCCGCGCCGATTTTGGCGGCCGTGGGGGGTGCGGCGGCGAATTCGTTGATCTCCAATATTGTTTCAGA
TGTGTATGCCGTGGCTACTCAGCCAATAAAAGTGTTGACTGAAAAGCGTTGCGCAGATGGATCTAAGGGG
ACCCCTTATTGCGGCGTTGGCAAGTGCAATATTTTCGGATGCAATTGCAACGGCGGGTGTAGAAAAGGCG
GTCCTTGTTGTTACACGCGTCTATTTGGAAGGGCCGCGCCGATTTTGGCGGCCGTGGGGGGTGCGGTGGC
GGATTCGTTGATCTCCAATATGGTTTCAGATGTGTATGCCGTGGCTACTCAGCCAATAAAAGTGTTGACG
GGTTGGCGTTGCGCAGATGGATCTAAGGGGACCCCTTATTGCGGCGTTGGCAAGTGCAATATTTTCGGAT
GCAATTGCAACGGCGGGTGTAGAAAAGGCGGTCCTTGTTGTTACACGCGTCTATTTGGAAGGGCCGCGCC
GATT
>D.pseudoobscura-TR17852|c0_g1_i1 len=905 path=[3352:0-113 3470:114-124 3466:125-143 3462:144-250 3451:251-270 3437:271-282 3460:283-294 3450:295-336 3436:337-371 3296:372-395 3469:396-478 3459:479-498 3472:499-512 3471:513-532 3468:533-556 3464:557-619 3474:620-622 3444:623-676 3454:677-719 3467:720-740 3463:741-763 3453:764-766 3440:767-776 3427:777-797 3361:798-904] [-1, 3352, 3470, 3466, 3462, 3451, 3437, 3460, 3450, 3436, 3296, 3469, 3459, 3472, 3471, 3468, 3464, 3474, 3444, 3454, 3467, 3463, 3453, 3440, 3427, 3361, -2]
GACGGCGCCTGTCGGTCGGTGGCTATGTGTGGAGGGGGGTGTTCGCGTAGTAAATCACTTTGGGCGAGGT
GTGGTAATATAGTGGCCGGATCTTTATTGGGTGTTGGGAGAGGCGTTGTAGCGAACCCTTTTGGGTTCGT
TACAGACTTGAGGGCAAAATTGATAATCTTTTTTGTCACCAAACTCTTTGGATATGGTCCTGTCTTCCGC
CTCTGACGCTTTCTATGTAATCTTAACACAGTAGATGAAGTATTCCAAAAGGCAAGTGGGCGCTTCGCCA
ACTCTCTGGCTCGCCACGACAATCCTGAAGCCAAAAAATTGATCCTACAGCCGTATGAGCCGCAGCGATT
GCAGAGGCCAAGATATTTGCAACAGCTGCAGCAACACATCCGTCCGCTGCAGCAACAAAATCGGAGCAGC
CAACATCAAAGTCCAGATCCTGTTACCTCCGATGAGACTCTTCCAACGCTGGTCCGGCTCACTGGACAAA
CTCCGCGGGAAAGGGTAGTGGCCCTCATATTCGGCCAGCCACTTTCCATACAGAAGATAATCCTGCCGGA
TTACGAGGGGGATCCAGGGACACCAACGCAACCGCAGCCAGCATCCGCGCAGCAGCCACAACATGTGCGT
CAAATTTGCGACCGGCCGACATCCCACCAGAGCTGCCAGACACGGGCTGCAAACAGCAGCACACGCATCC
CAGACGCCATCCATCAACCCAATCCGCAGGAGGCACTGCTCGAACACGGACTGGACCAAGTCCGACGGCG
CCTCGAAATTGTGGACGACGACGATGACGAAGATGCCGGCCAGCGCAATACACGCACCGCTGCAGTGACT
CCGCACTTTGGTGCAGCAAGGCGCCGATTATTGGGACGCCGCAATCCGGCCGCAGCAAGTCCAAT
>D.pseudoobscura-TR18484|c5_g6_i4 len=394 path=[15994:0-34 15995:35-35 17217:36-92 17108:93-100 17380:101-124 17581:125-126 17579:127-150 17577:151-151 17575:152-153 17572:154-158 17567:159-175 17538:176-183 17040:184-210 17550:211-211 17461:212-222 17449:223-223 17438:224-247 17417:248-287 17390:288-292 17506:293-304 17526:305-322 17542:323-328 17553:329-330 17559:331-331 16555:332-353 16986:354-354 16791:355-366 16542:367-378 14570:379-379 14571:380-393] [-1, 15994, 15995, 17217, 17108, 17380, 17581, 17579, 17577, 17575, 17572, 17567, 17538, 17040, 17550, 17461, 17449, 17438, 17417, 17390, 17506, 17526, 17542, 17553, 17559, 16555, 16986, 16791, 16542, 14570, 14571, -2]
GGCCCGGCTGCGTGCCGCGCTCCACTGGACCCCACAGACACCACTCCAACCTGGATCTGGACCAGGACCT
GGCCCAGCTGAGATGGACCGGCTATCAGGAGTATGCTGGCACCACACGCGGCGGCAACGCGACGCCCGCA
GCGGAGGCCGTGGGACGCAACAGCAGCAACCAGAGCGCTCCTTCAAAACGTCGCTGGATTTCACAAGTCC
TGGACAACCCACCCGTCCCGGGGCGCTATGTGGGCGGGCACGTTCTACGCAGGCGCACTTTGTCGAAGTC
CACGTCCGGAGAGCCGGGCACATCCTTCCCAGGCGAACGGCGGGAGGAGGACCCCTGGACACGAGGCCCG
GCTGCGTGCCGCGCTCCACTGGACCCCACAAACACCACTCCAAC
>D.pseudoobscura-TR1317|c0_g2_i1 len=559 path=[1205:0-218 1206:219-240 1207:241-558] [-1, 1205, 1206, 1207, -2]
ATGTCAAGCGGAAAGGAGCTCCCTCTCCAGATTCGTTTTATGAAGGCTTAACAACTTTTTGATACAAATT
CGGCTGCCTTACTTCTCGCCTGCATGCCTGTGCCAGCCTGCATCTGCGAGTTTTCGTTGATTTTTGTAGT
CCAAGGACACTGCATTGTGGGCTTCAATTTTTTGGCAGATGTGAGAGTTTGAGGGGCTGTAAAACCTCGC
CTTTTATTGCTGCCAGATTCATGATTGTTTGACACCTTGGAATATTTAGTGCGACACTCGACTTGTAAAA
CATCAAACCGAAAAACATGATTAAACAAATTCCAAATTCTACGTTTGTGTAGTATTGTTGGCTTTCTTCA
GACATACATACATAGGTTAAGAATAAAGTGTATTTTTTAATATCTAACGTACGACGCCCTTTACTATAGA
GTAGGTTGGGAAATCAATTCAGATTCAGATAACAAAGTATGTATTGATACGAAGAGTTTTAGCACAACTG
ATTGAAAGTGCCACGAAGAAAAGAAGAGATGTGTGTATATCTGCTTATGGAAAATAATCTCAGCCTACA
>D.pseudoobscura-TR40527|c0_g1_i1 len=590 path=[568:0-589] [-1, 568, -2]
TGGGCTCTGGCCCTGGCACAAAACACAATGAAAGTTCTCTAGGATTTTCTACCCTGGGCAATGGTAGGGC
CAGGGTGGTTTAGTTTTTCATCAAAGATGTGGTTTTTTATGTTTTATATTTACTTCATTTAATTTTGCTT
ATTTTTTGTGGTATTTTATTGGTGAGGATCCAGTAGTCTTTGGGTTTTTGGTCAATCGTAGTTTGACTTT
GTTTATTTCGAAAAATTCAACAGATTCCGATTCGGACTCTGACTAACACTGAAACTAAGGTGTGGTAACA
CTTTCAACGGTTGAGTGCTTGGTCCCATGAAGCCGTTGTAGTGTCCCAATACCCCGTCGTCGCAATGTTG
GCGATCTCTGGGAGGAGCTGCCTGTACCTCTTCTAATGGCATTCAATGGCAAGGTGTTGTTCGAAAGCCT
CGTTTTCCAGCAGCTCAATATATCAACAAATCGTACGATCTCCCAGAGTCCGCCGAAATATTCACAACAG
TCCGGATAATGTGGAATTTGAAAACTAAATTTAGAGTACACAAAATTGTATAATGCATAAGAAAAATGTT
ACTTGGACCAATATATATTTTTGTACCGAA
>D.pseudoobscura-TR18170|c0_g1_i9 len=2025 path=[5977:0-122 5978:123-149 6164:150-226 6168:227-227 6171:228-245 6119:246-273 6169:274-276 6137:277-305 6116:306-369 @6157@!:370-926 6036:927-971 @6136@!:972-1099 6056:1100-1111 @6156@!:1112-1413 5969:1414-1456 6135:1457-1538 6170:1539-1562 6172:1563-1586 6173:1587-1587 6174:1588-1594 6113:1595-1598 6146:1599-1599 6132:1600-1657 6112:1658-1866 6011:1867-1890 6155:1891-1896 6131:1897-1920 6167:1921-1940 6154:1941-1979 6166:1980-2006 6160:2007-2024] [-1, 5977, 5978, 6164, 6168, 6171, 6119, 6169, 6137, 6116, 6157, 6036, 6136, 6056, 6156, 5969, 6135, 6170, 6172, 6173, 6174, 6113, 6146, 6132, 6112, 6011, 6155, 6131, 6167, 6154, 6166, 6160]
AAAGAGCACACATAAAATTCACAAAATTCCAAATTCAATTTTAAATTTACACACTCAATAGTACGCAGAT
GGATCGTGAAAATTCTCAGAATCCCTATGAGGCACAGTGCAATCAGGCCCAATGCAGTCGCTCCCAGAAT
TCACAGTCGGCCAGGGATGAAGTGTCTTTTGGTACCCCTCAGCAGCAGCATAGGCAGCAGCAGTCAATCT
ATGACTTGGTGGACAATGCACAGTCGGCCAGGGAGGCACTATCTTTGGGTATCCCGCAGCAGCAGCAAAG
GCGGCAGCAGTCAGTTTATGAATTGTTTGGCAACAATAAGACCATTGACAGATCTGAACGCGATCTCAGT
AGCATGATTGTGGGTCCTGGAAATTCTCAGAAACCCTGTAGTGCACGGTGCAATCGTTCCCTATGTAATT
GCTGCCAGCAGAGAAAGTCGGCCCAGTATGCAGAGGCAAGTTATGCCTTCTTTCACAACGATGAGACCAC
CGTTGGATTTGAGCCTGATATCAAGAGCACGACTATTGATAGAGAGAGTTCCGACGAAGCCTGTATGCCA
CATTGCACTCTCAGCTGTAGCCGCCTGTCGCATTCATTGCGAGGATTAACGCCACCAAAGTATGATTCGG
GATACCAGCACTCACTACCGCCCCAGAGGTCTGAAACGCAGCAGAGTCAATATTCGAGAATTCAATTCTC
AACATGCCCACCTATGAGCCACAAGTCGCGCAGTCAGTCATTCCAAAGAGGTAACGCCCAGAGGCCAGAT
CGCCAGCAGATTCAACATGAGTCAGAGGAATTCAAGGATATTGAACCGTTTGACGAACCAACGCGCAATC
ATTCGCTCCAGACTTTTCAAACACCGACACCATCCTGTTGTCGGAAGGCCATGAATCAGAGTCCCATGAA
TCAGAGTCAGGAAACTATGACTACACGACAGTGTTACAGTACGCCATATAAAGGGAATACACCCGCTAAG
CCGGAAAGACCTTATTGCATGGCAAATGCAAAACTAACACTCCGATACGGCGATCCATCCAATAGTCAGG
TTAACACGAGAACGCCAGTTGGACACAGTACCCTGTATCATAGCAATGCATCGCTACCCATCAGATATGT
CGATCAATCCAGTGAAGAGGAATGCACGAGCTCGGCATATGGCCGCCAGAAGCTCTCCATTGACTTTTCC
CAGACGATCCACGGAACGTCTAGTTCGGATGAGAATTGCATGTACAGCCAACCTAAAACGGCAGAGGAAG
CGTTGGCTAGCCGCACCAGAGCCGTGTTCTTCCGTGCCATGGTCAAGGAGAACTGTTGTAACGATGTGAT
AGAGCAGACTCTCAATGGGAGCGAGAACTTTAACGAATATGCCTTTCAAATCGCCTTCGCCGGACTAATA
CCTGAGAAGCTGGGTTGCGTCGATCCCATCACCATGCTGGAGGCAATCAAGTTACGAATCGATTACGAAT
GGAAGGAAATTCGCAATAATTATGAGAGAAAAGAAAACTTAACCAAAACGGAAACATCTGCACAGGATAG
AAGTCGAGATCGGTACAAAGATCATTCCAAAGATCGTTCCAAAGATCGTTCCAAAGATCGGTGCAAAGAT
ATTAATAATAGCTTGAGCAGCCAGAAGACCACCCAGCAGCAAGTGATCCCCAACGAAGATATTAAAGATC
ACTTCATGCCGAAGAACCAATATGAAGTCAATCAGGGCATATGCGCCTACCTCAAGGCCGAGAACGAATA
TCGCGGTTTGCATTCAGATTCGATAGAAGCTGATTTTAATGTGAATGTCAATGCATTTGAGTCAAATTTT
TTTAATAATAACATCCGCATGAACGTTTATTCGGCCACAACGGATCCGAAGCCATAGGATAGAATCTGTC
CTCTAATGACTGGATCCACCACAGTGAGCTCATTATAGAGTAGCGAACAAAGGAGCCAGCGCTGGTGGTG
CTGGCTTAATCCTGACACAAGATCGATTGGACTGGACAGACAAAAAAAGGAACTACTAGGATTGA
>D.pseudoobscura-CL470Contig1
GTCCCGGTGTGGGGTGCACTGACATCTGACACCCAGCTGCAACGTGTCCAAGTCAATCTTAACACAGTAG
ATGAAGTATTCCAAAAGGCAAGTGGGCGCTTCGCCAACTCTCTGGCTCGCCACGACAATCCTGAAGCCAA
AAAATTGATCCTACAGCCGTATGAGCCGCAGCGATTGCAGAGGCCAAGATATTTGCAACAGCTGCAGCAA
CACATCCGTCCGCTGCAGCAACAAAATCGGAGCAGCCAACATCAAAGTCCAGATCCTGTTACCTCCGATG
AGACTCTTCCAACGCTGGTCCGGCTTGAAGAGGAGGAGCTCACTGGACAAACTCCGCGGGAAAGGGTAGT
GGCCCTCATATTCGGCCAGCCACTTTCCATACAGAAGATAATCCTGCCGGATTACGAGGGGGATCCAGGG
ACACCAACGCAACCGCAGCCAGCATCCGCGCAGCAGCCACAACATGTGCGTCAAATTTGCGACCGGCCGA
CATCCCACCAGAGCTGCCAGACACGGGCTGCAAACAGCAGCACACGCATCCCAGACGCCATCCATCAACC
CAATCCGCAGGAGGCACTGCTCGAACACGGACTGGACCAAGTCCGACGGCGCCTCGAAATTGTGGACGAC
GACGATGACGAAGATGCCGGCCAGCGCAATACACGCACCGCTGCAGTGACTCCGCACTTTGGTGCAGCAA
GGCGCCGATTATTGGGACGCCGCAATCCGGCCGCAGCAAGTCCAAT
>D.pseudoobscura-TR32918|c0_g1_i1 len=337 path=[629:0-336] [-1, 629, -2]
ATCTGTATTATTGAAGTTTATTGATATATATTTTCGAATTTTGAATTAAATTAATGCCATGATTTATCCA
CTTCATCATGCTATGGCCGAGTGTACAAACAAACTGCAGCCTTTTGCTGGCGTAATTCGCATGACTTGGC
CCCAATTGTTGCCGTTCAAAAGCAGAAGTAAGCTTTTGTGGGGTCTGTTGGCACATTGCGTAGACCCTCC
TTAAATTCATCGAAATTCAACCACAAATTGTGGAAATTTTTTGTATAAAACACTTTCGGACTTTGTATGT
AATTTTGAAAACATGTGCAATACTGTAGTGTGACTACAAAAAATTTCCACAATTTGT
>D.pseudoobscura-TR18531|c0_g2_i1 len=718 path=[5143:0-659 5144:660-717] [-1, 5143, 5144, -2]
ATCTCTTCTATCAGTATTTTCAAAAATATTCGAGCGCCTCATTCAAACACGTCTCTTTGATGAAGAACAT
TTTGCCATGGCCATACCAAATCATCAATTCGGTTTTAGAAGTCAGCACTCTGCTGAGCAACAAGTTGGAC
GAGTCACTCAATTTATCCTCAGGTCATATGAACAACAACGACATTGCTGTACTGTTTACATGGACATCCA
GGAAGCTTTTGATATAGTCTGGTCTACTCTGCAAACTTAAAACCATAATACCGGACAAATTATTCATTCT
ACTCACCAATTATCTTATGGACAGAACCTTCAAAGTCGTCTGTTGTAATAATACCATATCAAGTCAAAAG
CAAGTAGCTGCAGGAGTCCCGCAAGGCAGTGTTCTTAGGCCAGTGCTATACAATATATATACTGCTGACA
TGCCACAACCACAAAGAAGCTATACTCAAACGCAACTACTAGCTACTTATGCAGAAGACGCGGTCTACCT
GGTGTCTGCTTCTAACCCACGACAAGGCAATGTTTCCATGGAGAGGCTTCTAGCTGACGCTCACTCCTGG
TCAAAAAAAATGGGGAATTACCATAAGTCTCACGAAAACTGCTCATGTCTTGCACACACTCTAACCTGCG
CAACAACAGACTCCAGCACCAAGACTTGCTGGTCAACACCTAACCAAAAAAGAGGTCCTTCCATACCTTG
GTGTGCAGATGGACTATA
>D.pseudoobscura-TR15042|c3_g3_i3 len=419 path=[5730:0-271 5731:272-273 5833:274-358 5903:359-383 5894:384-385 5883:386-410 5868:411-411 5848:412-413 5613:414-418] [-1, 5730, 5731, 5833, 5903, 5894, 5883, 5868, 5848, 5613, -2]
ACTGGGCACTCAAAGAGAAATTGTTTGAAGTAGTCAGTTGTCAAACTTTGACGTTGTCAGTTGTCAAAAT
TTTACGTTACGTCAAAATGGTACGGGCCCGACTCATGGGCCGAGAAAACGATCAGGATGTTTCTTGCATA
CCCTAGGGAAAAGGATATTAAAGAATTAAGAAAAAGTCCATCTAGTCAGTCTCTATTTTAAAGCTATTTC
AACGATATTTTGCAGCTTATTGTCCTCTTACAAAGTCCAAGAATAGGTATCTCGATCTCGTTGTATGTAT
ACAAGACACTAATCAAATGCATGAATGTGTCTACAACACATCAATCTGTGAAATAGGTCTTTGTTAATAA
CGTTTTAAAACAGTTTGAAAATTATTCGAATATTCGAGGGAATATCAAAAACGAGGAATATGTAAAATA
>D.pseudoobscura-TR13311|c0_g1_i1 len=336 path=[1844:0-62 1845:63-76 1848:77-301 1832:302-305 1833:306-335] [-1, 1844, 1845, 1848, 1832, 1833, -2]
CCTTCTTGCTGTTAATCTCTTTGTATAACTCCTCGACGATACTCTCTCGAGATGTGGCCTGGCTGCCACT
CTCCTGCAATACAACCTGGCTGGCAGTCTCTTGCGAATTCTCCTTGTAGACACCTTCCTGATAAGGTTTA
GGGACAGGAACAGGTTCCTGATCCCAACATTGAACCGGAGCGAGTGACGGAGCTTCAGCTGCTATCGCGT
GGACGGGTCTTGGAGGTTTCAGCTGCACGTTTGAGATGATGATGGGCTTTGAATTAAAAGGAGTCATTTC
CGTGTCTTTCTTCCTGTACTTGGTGGAAGGTGTATACTCCTGGCTGGAATTCAGCT
>D.pseudoobscura-TR9567|c0_g1_i1 len=411 path=[1031:0-284 1032:285-285 1033:286-410] [-1, 1031, 1032, 1033, -2]
ATTTTTACACGACACCGAACTCCCGAATAAACAGCTGATCCATGGTAGAATTATTCTAAGGTACGGCGAG
AGCGTTCTTCGATGGCCAAAGTAGTTGCCAGCCCTGGCTATTCGAAGTCCAGTCGGGTTTTACTAAAATA
ACTCAACGAGCTCGCTCCAAATATCAAATTAATATGTTTTTATATACAGATAACTGTTTGTGGACTCTCG
TTCACCAAGGAACTTAACGGTATTCTTGAATGCCGCTAATAGCGTTCGCTCACCTTTATAATAATTCTAC
CCTGATCGTTTTGTTTAATCGAAATGCAAGTTGTTTGGCGCGCAAATTTGAACTGCACTTTTATCACCGC
TAACGCAAAAACTTACTTCTTAAATTTTGATTATAGTTTGTATATTGTTTTCAAAGTGCTA
>D.pseudoobscura-TR43783|c0_g1_i1 len=370 path=[348:0-369] [-1, 348, -2]
CTAAAGCGCCATTTATGCGCAGTCAAAAACAAGCCAAAGGAAAGCTCATGCGAATCTTGCGTAGTGTTCA
TTGTCTCATAGAGTTTGGTATTCTTAAGGAAGCCTGTACTGGTGGCCTGATCATTCAAAGTTATCCCAAT
TATTTAGGAGCCTCAGCTAAATGTTCCTGTACTGCTTGTCGGTCCTGATCAGGGGCCCTCCACCGACCTT
CCAAAGCGAGGTTTCCACAAAGGCAAGCAATGGATAGGTATAGGGTGTCCTCCTTTTATTTCTGTACGCC
CAATCAGACTCGAATCTCATGGTGCCTTCAGTTGGCTGGAGCACCTTATAACCGAAGACAAAGACAAGCC
GAAAAAAACTTGCGATAAGG
>D.pseudoobscura-TR7494|c0_g1_i1 len=332 path=[668:0-255 672:256-304 671:305-331] [-1, 668, 672, 671, -2]
ACGACGCTCCGATCTAGCGGTATACAGTGTTACAGGCAACACACAAAAGGGCACGACGCCTCCTGGCCGT
GTTTGGGGCCCATTCTAGCGGTATCCACAAGTTTGCTTCCGAGAACCCAAAGGTACAGTGGTTGGGTATC
ATTTGAATTTTTGTGTTTCAAAAAAGATTTCCCACCAATTGTTTTAGCCCTTAGACATTTCCCTGTCATG
ACGATCAGATCAGCTCAATCCGAAAACAGCAGCGAGCTTGGGCCATTTCAACAGTATAAAATTTTGTTCC
ACCTCTGTTGTGGGAAGAACTAAATGTGGAAAAATATAATACGAACACTGAG
>D.pseudoobscura-TR18243|c0_g1_i1 len=427 path=[837:0-374 838:375-426] [-1, 837, 838, -2]
TTGATGCATTTACATTTGCACCTGTGCCACACACACACACAAACACAGAGAGAGAGAGAGGGAGAGAGAG
AGACGCACCTGGGTTGTAAGCTTAAATGCCATTACATGCAATCGAGTTGAGTTTGAGTCGAGTTCTGGCC
CTGTTCTGGGCCTGCTCTGTGCCTCGTGTTTTCGGCGTTTGGTCCATAAGAGCATAATGCATATTTAAGC
ATATTTTGTAGTCTACTTTTATGGGCAGTTGGAAAACGACATCGCCTGGGCTCTCCCTCTCCCTCTCTGG
GAAAGTGCACTTCATCTAGACAATTTGTTGGACGGTTTGGTTCTTACTTCTTTGGTTTTTTTTTTTCGTT
ATTATTTGTATGGCTTGTAAGTGGGTAGATTATGCGCTGCCAAAGTTGTGACTGATTCCTCTGCTTCGTC
GCCGCTG
>D.pseudoobscura-TR18170|c0_g1_i4 len=2319 path=[5987:0-122 5988:123-149 6164:150-226 6168:227-227 6171:228-245 6119:246-273 6169:274-276 6137:277-305 6116:306-369 @6157@!:370-926 6036:927-971 @6136@!:972-1099 5981:1100-1135 @6156@!:1136-1437 5969:1438-1480 6135:1481-1562 6170:1563-1586 6172:1587-1610 6173:1611-1611 6174:1612-1618 6133:1619-1681 6112:1682-1890 6011:1891-1914 6155:1915-1920 6131:1921-1944 6167:1945-1964 6130:1965-2007 6144:2008-2031 6153:2032-2066 6166:2067-2093 6160:2094-2111 6152:2112-2143 6124:2144-2189 6106:2190-2213 6082:2214-2248 6083:2249-2318] [-1, 5987, 5988, 6164, 6168, 6171, 6119, 6169, 6137, 6116, 6157, 6036, 6136, 5981, 6156, 5969, 6135, 6170, 6172, 6173, 6174, 6133, 6112, 6011, 6155, 6131, 6167, 6130, 6144, 6153, 6166, 6160, 6152, 6124, 6106, 6082, 6083, -2]
AAAGAGCACACATAAAATTCACAAAATTCCAAATTCAATTTTAAATTTACACACTCAATAGTACGCAGAT
GGATCGTGAAAATTCTCAGAATCCCTATGAGGCACAGTGCAATCAGGCCCAATACACTCGCTCCCAGAAT
TCACAGTCGGCCAGGGATGAAGTGTCTTTTGGTACCCCTCAGCAGCAGCATAGGCAGCAGCAGTCAATCT
ATGACTTGGTGGACAATGCACAGTCGGCCAGGGAGGCACTATCTTTGGGTATCCCGCAGCAGCAGCAAAG
GCGGCAGCAGTCAGTTTATGAATTGTTTGGCAACAATAAGACCATTGACAGATCTGAACGCGATCTCAGT
AGCATGATTGTGGGTCCTGGAAATTCTCAGAAACCCTGTAGTGCACGGTGCAATCGTTCCCTATGTAATT
GCTGCCAGCAGAGAAAGTCGGCCCAGTATGCAGAGGCAAGTTATGCCTTCTTTCACAACGATGAGACCAC
CGTTGGATTTGAGCCTGATATCAAGAGCACGACTATTGATAGAGAGAGTTCCGACGAAGCCTGTATGCCA
CATTGCACTCTCAGCTGTAGCCGCCTGTCGCATTCATTGCGAGGATTAACGCCACCAAAGTATGATTCGG
GATACCAGCACTCACTACCGCCCCAGAGGTCTGAAACGCAGCAGAGTCAATATTCGAGAATTCAATTCTC
AACATGCCCACCTATGAGCCACAAGTCGCGCAGTCAGTCATTCCAAAGAGGTAACGCCCAGAGGCCAGAT
CGCCAGCAGATTCAACATGAGTCAGAGGAATTCAAGGATATTGAACCGTTTGACGAACCAACGCGCAATC
ATTCGCTCCAGACTTTTCAAACACCGACACCATCCTGTTGTCGGAAGGCCATGAATCAGAGTCCCATGAA
TCAGAGTCAGGAAACTATGACTACACGACAGTGTTACAGTACGCCATATAAAGGGAATACACCCGCTAAG
CCGGAAAGACCTTATTGCATGGCAAATGCAAAACTAACACTCCGATACGGCGATCCATCCAATAGTCAGG
TTAACACGAGAACGCCAGTTGGACACAGTACCCTGTATCATAGCAATGCACCAACAAATGGAGATAGCAA
TGCATCGCTACCCATCAGATATGTCGATCAATCCAGTGAAGAGGAATGCACGAGCTCGGCATATGGCCGC
CAGAAGCTCTCCATTGACTTTTCCCAGACGATCCACGGAACGTCTAGTTCGGATGAGAATTGCATGTACA
GCCAACCTAAAACGGCAGAGGAAGCGTTGGCTAGCCGCACCAGAGCCGTGTTCTTCCGTGCCATGGTCAA
GGAGAACTGTTGTAACGATGTGATAGAGCAGACTCTCAATGGGAGCGAGAACTTTAACGAATATGCCTTT
CAAATCGCCTTCGCCGGACTAATACCTGAGAAGCTGGGTTGCGTCGATCCCATCACCATGCTGGAGGCAA
TCAAGTTACGAATCGATTACGAATGGAAGGAAATTCGCAATAATTATGAGAGAAAAGAAAACTTAACCAA
AACGGAAACATCTGCACAGGATAGAAGTCGAGATCGGTACAAAGATCATTCCAAAGATCGTTCCAAAGAT
CGTTCCAAATATCGGTGCAAAGATATTAATGATAGCTTGAGCAGCCAGGAGACCACCCAGCAGCAAGTGA
TCCCCAACGAAGATATTAAAGATCACTTCATGCCGAAGAACCAATATGAAGTCAATCAGGGCATATGCGC
CTACCTCAAGGCCGAGAACGAATATCGCGGTTTGCATTCAGATTCGATAGAAGCTGATTTTAATGTGAAT
GTCAATGCATTTGAGTCAAATTTTTTTAATAATAACATCCGCATGAACGTTTATTCGGCCACAACGGATC
CGAAGCCATAGGATAGAATCTGTCCTCTAATGACTGGATCCACCACAGTGAGCTCATTATAGAGTAGCGA
ACAAAAGAGCCAGCGCTGGTGGGTAAGAATTTACCACTGTGCTACCTACTCGCATTGTATACTCATAATC
ATATTACAATTTGAGTGCTGGCTTAATCCTGACACAAGATCGATTGGACTGGACAGACAAAAAAAGGAAC
TACTAGGATTGACTACATATGCAAAAAGGTGCAGAACATGCTGAGTAACACCTGAACAAACCCTGTTATG
CTGCTGCGTAGATGTAAATACAACAGCTGTTTACCCACCATGATAACCTGGGCGCAATACAGAACCGTAG
AGACTGACCATATCTTCTGTAATATGTCACTTGTTGAATTATAACACGGGCACGTCTGTGCCGATTGACT
ACGGTAGAT
>D.pseudoobscura-TR37287|c0_g1_i1 len=375 path=[705:0-374] [-1, 705, -2]
AAGTTGACCAGCACCCCCAAAATCAATATGTATTCGACACCAAACTGCATGAAATAGTCTAACTTTTTCA
TAATTTACACTGGCAATGGCCTGTGCAATTTCCGACAGTGTAGCTTTAAAAGTGGATTCCATCCCAAGAG
CCTTCTGGGCCTTGCTGCGCTTTTTGAGGGGCACCAATCGTACATAAATGGGACACGATGGTCTATTCCT
ATTACGGGCTTGGAACCAGCTATCCCTTTTCATAGCCCAGTCGCCGACATAGTCACGTGGCGTGGAGCTG
GACGTAGAATATTCGGTGCACTGGGACTGCAGGCCTATAGCAGGTTCTGTTGGGCTTGACGGATTCATTG
CTTCCTTTGAAAATTGATTTTCTAA
>D.pseudoobscura-TR18098|c0_g1_i2 len=359 path=[3115:0-49 3116:50-73 3550:74-88 3562:89-102 3567:103-112 3547:113-119 3475:120-121 3528:122-123 3500:124-150 3466:151-160 3555:161-161 3519:162-223 3490:224-231 3593:232-241 3601:242-242 3609:243-247 3616:248-266 3551:267-304 3540:305-305 3515:306-307 3485:308-323 3446:324-329 3209:330-353 3210:354-358] [-1, 3115, 3116, 3550, 3562, 3567, 3547, 3475, 3528, 3500, 3466, 3555, 3519, 3490, 3593, 3601, 3609, 3616, 3551, 3540, 3515, 3485, 3446, 3209, 3210, -2]
TTTCTGGTTCATCTGGTGCATCTTTAAGCTCCTGATTGAGAGCCCCCATAGTTGCCTGATTGGCCAGTTC
AATGTGTCCCATTTGTGGTCCTTCTGGTGCATCTTCAGGCTCCTGATTGGGAGCATCCAATGATGGCAGA
TCGGCCTGCTCAATGCCTCCAACTTGTCGTTCCTGTGGTGCATCTTCGGGCCCCTGATTAAGAGCCTCGA
ATGATGGCAGATCGGCCTGCTCAATGCCTCCAATTTGTAGTCCTTCTGGTGCATCTTCGGACCCTTCATT
GAGAGCCTCCAATGATGGCAAATCGACCTGCTCAATGCATCCAACTTGTGATTCTTCTGGTGCATCTTCG
GGCCCCTGA
>D.pseudoobscura-TR12929|c0_g1_i1 len=485 path=[4335:0-253 4336:254-484] [-1, 4335, 4336, -2]
TATTTGTGACAACACGGCAGATTGCTGGCCAATACTCATGAAAATAATAAATCGGTTACATGAAGAATAT
ATTTAGTAATGTGTACAAAACATTTAAATTGCATACAGCATTTGTTTAATTGTTTTGTCATTCCCTGCGG
CCGCCGACGTAGCAGACATTTAGATGGCTTGTAATCATTCACAGCGAACGCAGCGATTAGTGGAGCGAAT
ATGTTTATGTGGTTACCCCAATATTTGTGACAACACGGCAGATTGCTGGCCAATACTCATGAAAATAATA
AATCGGTTACATGAAGAATATATTTAGTAATGTGTACAAAACATTTAAATTGCATACAGCATTTGTTTAA
TTGTTTTGTCATTCCCTGCGGCCGCCGACGTAGCAGACATTTAGATGGCTTGTAATCATTCACAGCGAAC
GCAGCGATTAGTGGAGCGAATATGTTTATGTGGTTACCCCAATATTTGTGACAACACGGCAGATT
>D.pseudoobscura-TR18484|c5_g6_i3 len=372 path=[15994:0-34 15995:35-35 17217:36-92 17108:93-100 17380:101-124 17581:125-126 17579:127-150 17577:151-151 17575:152-153 17572:154-158 17567:159-175 17538:176-183 17040:184-210 17550:211-211 17461:212-222 17449:223-223 17438:224-247 17417:248-287 17246:288-299 17507:300-313 17528:314-317 17543:318-318 17001:319-333 16807:334-334 16562:335-358 14354:359-371] [-1, 15994, 15995, 17217, 17108, 17380, 17581, 17579, 17577, 17575, 17572, 17567, 17538, 17040, 17550, 17461, 17449, 17438, 17417, 17246, 17507, 17528, 17543, 17001, 16807, 16562, 14354, -2]
GGCCCGGCTGCGTGCCGCGCTCCACTGGACCCCACAGACACCACTCCAACCTGGATCTGGACCAGGACCT
GGCCCAGCTGAGATGGACCGGCTATCAGGAGTATGCTGGCACCACACGCGGCGGCAACGCGACGCCCGCA
GCGGAGGCCGTGGGACGCAACAGCAGCAACCAGAGCGCTCCTTCAAAACGTCGCTGGATTTCACAAGTCC
TGGACAACCCACCCGTCCCGGGGCGCTATGTGGGCGGGCACGTTCTACGCAGGCGCACTTTGTCGAAGTC
CACGTCCGTGGACGTCCAGGCGAACGGCGGGAGGAGGACGCACCCCAAGGCCGCTGCTACGAGCCTGCGC
CCCTGGACACGAGGCCCGGCTG
>D.pseudoobscura-TR18205|c0_g3_i2 len=428 path=[4566:0-50 4567:51-82 4743:83-92 4709:93-161 4796:162-187 4794:188-211 4789:212-260 4800:261-261 4735:262-298 4787:299-310 4799:311-328 4752:329-342 4797:343-360 4795:361-361 4791:362-427] [-1, 4566, 4567, 4743, 4709, 4796, 4794, 4789, 4800, 4735, 4787, 4799, 4752, 4797, 4795, 4791]
TGTCCTTGAAAACGGCCACGCCATGGGATTTCATATCGCAAAGGTAGAAAACATTGTCGCGTATGGCTAT
GTCCGAGGGTTCACGCACAAAGAGACTACAGTCGAACCAGTGCAACAGAATACCCTCCTCGGATATAACA
AAGACAGTCGGCGAGACACTATCGACGGCCACAATATGACCCTTGGCGGTGACAGCCAACCCGGTCACAA
TATCCATAAACCTGATGGAAATCTTGAACATATATGTGCCGCACTTAGAGATGATCTGCATGCGAGAGAA
GAATTGGCATCTGGCAGGCAGTAACCATTATTGTTGTTGAGTCCCACTTGGGCTGGGGCCTGGAGCGCCT
GTTCGACCTCTTGCTGCTGCTGTTGTTGTTGTTTAGCAAAACTTGGTCCGGCCCGATCCTCAGTCAAGGA
GTTGGACA
>D.pseudoobscura-TR17852|c0_g1_i4 len=752 path=[3379:0-40 3439:41-56 3461:57-76 3451:77-96 3437:97-108 3460:109-120 3450:121-162 3436:163-197 3296:198-221 3469:222-304 3473:305-320 3447:321-340 3471:341-360 3468:361-384 3464:385-447 3431:448-536 3393:537-557 3455:558-583 3442:584-593 3429:594-644 3375:645-751] [-1, 3379, 3439, 3461, 3451, 3437, 3460, 3450, 3436, 3296, 3469, 3473, 3447, 3471, 3468, 3464, 3431, 3393, 3455, 3442, 3429, 3375, -2]
GTCCCGGTGTGGGGTGCACTGACATCTGACACCCAGCTGCAACGTGTCCAAGTCAATCTTAACACAGTAG
ATGAAGTATTCCAAAAGGCAAGTGGGCGCTTCGCCAACTCTCTGGCTCGCCACGACAATCCTGAAGCCAA
AAAATTGATCCTACAGCCGTATGAGCCGCAGCGATTGCAGAGGCCAAGATATTTGCAACAGCTGCAGCAA
CACATCCGTCCGCTGCAGCAACAAAATCGGAGCAGCCAACATCAAAGTCCAGATCCTGTTACCTCCGATG
AGACTCTTCCAACGCTGGTCCGGCTTGAAGAGGAGGAGCTCCGCGGGAAAGGGTAGTGGCCCTCATATTC
GGCCAGCCACTTTCCATACAGAAGATAATCCTGCCGGATTACGAGGGGGATCCAGGGACACCAACGCAAC
CGCAGCCAGCATCCGCGCAGCAGCCACATGTGCGTCAAATTTGCGACATCACACCAGAGCTGTCAGACAC
GGGATGCAAACAGCAGCACACACTTCCCAGACGCCATCCATCAACCCAATCCGCAGGAGGCACTGCTCAA
CCACGGACTGGACCAAGTCCGACGGCGCCTCGAACGCGTGGTGGACAGCGACGACGACATCCAAATTGTG
GACGACGACGATGACGAAGATGCCGGCCAGCGCAATACACGCACCGCTGCAGTGACTCCGCACTTTGGTG
CAGCAAGGCGCCGATTATTGGGACGCCGCAATCCGGCCGCAGCAAGTCCAAT
>D.pseudoobscura-TR17852|c0_g1_i3 len=950 path=[3352:0-113 3470:114-124 3466:125-143 3462:144-250 3451:251-270 3437:271-282 3460:283-294 3450:295-336 3436:337-371 3296:372-395 3469:396-478 3473:479-494 3457:495-513 3472:514-527 3471:528-547 3468:548-571 3464:572-634 3474:635-637 3444:638-691 3454:692-734 3467:735-755 3463:756-778 3428:779-842 3317:843-949] [-1, 3352, 3470, 3466, 3462, 3451, 3437, 3460, 3450, 3436, 3296, 3469, 3473, 3457, 3472, 3471, 3468, 3464, 3474, 3444, 3454, 3467, 3463, 3428, 3317, -2]
GACGGCGCCTGTCGGTCGGTGGCTATGTGTGGAGGGGGGTGTTCGCGTAGTAAATCACTTTGGGCGAGGT
GTGGTAATATAGTGGCCGGATCTTTATTGGGTGTTGGGAGAGGCGTTGTAGCGAACCCTTTTGGGTTCGT
TACAGACTTGAGGGCAAAATTGATAATCTTTTTTGTCACCAAACTCTTTGGATATGGTCCTGTCTTCCGC
CTCTGACGCTTTCTATGTAATCTTAACACAGTAGATGAAGTATTCCAAAAGGCAAGTGGGCGCTTCGCCA
ACTCTCTGGCTCGCCACGACAATCCTGAAGCCAAAAAATTGATCCTACAGCCGTATGAGCCGCAGCGATT
GCAGAGGCCAAGATATTTGCAACAGCTGCAGCAACACATCCGTCCGCTGCAGCAACAAAATCGGAGCAGC
CAACATCAAAGTCCAGATCCTGTTACCTCCGATGAGACTCTTCCAACGCTGGTCCGGCTTGAAGAGGAGG
AGCTCACTGGACAAACTCCGCGGGAAAGGGTAGTGGCCCTCATATTCGGCCAGCCACTTTCCATACAGAA
GATAATCCTGCCGGATTACGAGGGGGATCCAGGGACACCAACGCAACCGCAGCCAGCATCCGCGCAGCAG
CCACAACATGTGCGTCAAATTTGCGACCGGCCGACATCCCACCAGAGCTGCCAGACACGGGCTGCAAACA
GCAGCACACGCATCCCAGACGCCATCCATCAACCCAATCCGCAGGAGGCACTGCTCGAACACGGACTGGA
CCAAGTCCGCCGGCGCCTCGAACGCGTGGTCGACAGCGACGACGACATTAAAATTGTGGACGACGACGAT
GACGAAGATGCCGGCCAGCGCAATACACGCACCGCTGCAGTGACTCCGCACTTTGGTGCAGCAAGGCGCC
GATTATTGGGACGCCGCAATCCGGCCGCAGCAAGTCCAAT
>D.pseudoobscura-TR18170|c0_g1_i14 len=2271 path=[5977:0-122 5978:123-149 6164:150-226 6168:227-227 6163:228-279 6158:280-306 6169:307-309 6117:310-378 @6157@!:379-935 5961:936-956 @6136@!:957-1084 6056:1085-1096 @6156@!:1097-1398 5969:1399-1441 6135:1442-1523 6170:1524-1547 6172:1548-1571 6173:1572-1572 6174:1573-1579 6133:1580-1642 6112:1643-1851 6011:1852-1875 6155:1876-1881 6131:1882-1905 6167:1906-1925 6130:1926-1968 6144:1969-1992 6153:1993-2027 6166:2028-2054 6161:2055-2071 6152:2072-2103 6142:2104-2141 6123:2142-2165 6105:2166-2200 6043:2201-2270] [-1, 5977, 5978, 6164, 6168, 6163, 6158, 6169, 6117, 6157, 5961, 6136, 6056, 6156, 5969, 6135, 6170, 6172, 6173, 6174, 6133, 6112, 6011, 6155, 6131, 6167, 6130, 6144, 6153, 6166, 6161, 6152, 6142, 6123, 6105, 6043, -2]
AAAGAGCACACATAAAATTCACAAAATTCCAAATTCAATTTTAAATTTACACACTCAATAGTACGCAGAT
GGATCGTGAAAATTCTCAGAATCCCTATGAGGCACAGTGCAATCAGGCCCAATGCAGTCGCTCCCAGAAT
TCACAGTCGGCCAGGGATGAAGTGTCTTTTGGTACCCCTCAGCAGCAGCATAGGCAGCAGCAGTCAATCT
ATGACTTGGTGGACAATGTGAGTGTAAAATGCGGAAACTATTGCCAGCAGGCACAGTCGGCCAGGGAGGC
ACTGTCTTTGGGTATCCCGCAGCAGCAGCAGCTTATTGGCAACAATAAGACCATTAACAGATCTGAACAC
GATCTTAGTAGCATGATTGTGGGTCCTGGAAATTCTCAGAAACCCTGTAGTGCACGGTGCAATCGTTCCC
TATGTAATTGCTGCCAGCAGAGAAAGTCGGCCCAGTATGCAGAGGCAAGTTATGCCTTCTTTCACAACGA
TGAGACCACCGTTGGATTTGAGCCTGATATCAAGAGCACGACTATTGATAGAGAGAGTTCCGACGAAGCC
TGTATGCCACATTGCACTCTCAGCTGTAGCCGCCTGTCGCATTCATTGCGAGGATTAACGCCACCAAAGT
ATGATTCGGGATACCAGCACTCACTACCGCCCCAGAGGTCTGAAACGCAGCAGAGTCAATATTCGAGAAT
TCAATTCTCAACATGCCCACCTATGAGCCACAAGTCGCGCAGTCAGTCATTCCAAAGAGGTAACGCCCAG
AGGCCAGATCGCCAGCAGATTCAACATGAGTCAGAGGAATTCAAGGATATTGAACCGTTTGACGAACCAA
CGCGCAATCATTCGCTCCAGACTTTTCAAACACCGACACCATCCTGTTGTCGGAAGGCCATGAATCAGAG
TCCCATGAATCAGAGTCAGGAAACTACGCCATATAAAGGGAATACACCCGCTAAGCCGGAAAGACCTTAT
TGCATGGCAAATGCAAAACTAACACTCCGATACGGCGATCCATCCAATAGTCAGGTTAACACGAGAACGC
CAGTTGGACACAGTACCCTGTATCATAGCAATGCATCGCTACCCATCAGATATGTCGATCAATCCAGTGA
AGAGGAATGCACGAGCTCGGCATATGGCCGCCAGAAGCTCTCCATTGACTTTTCCCAGACGATCCACGGA
ACGTCTAGTTCGGATGAGAATTGCATGTACAGCCAACCTAAAACGGCAGAGGAAGCGTTGGCTAGCCGCA
CCAGAGCCGTGTTCTTCCGTGCCATGGTCAAGGAGAACTGTTGTAACGATGTGATAGAGCAGACTCTCAA
TGGGAGCGAGAACTTTAACGAATATGCCTTTCAAATCGCCTTCGCCGGACTAATACCTGAGAAGCTGGGT
TGCGTCGATCCCATCACCATGCTGGAGGCAATCAAGTTACGAATCGATTACGAATGGAAGGAAATTCGCA
ATAATTATGAGAGAAAAGAAAACTTAACCAAAACGGAAACATCTGCACAGGATAGAAGTCGAGATCGGTA
CAAAGATCATTCCAAAGATCGTTCCAAAGATCGTTCCAAATATCGGTGCAAAGATATTAATGATAGCTTG
AGCAGCCAGGAGACCACCCAGCAGCAAGTGATCCCCAACGAAGATATTAAAGATCACTTCATGCCGAAGA
ACCAATATGAAGTCAATCAGGGCATATGCGCCTACCTCAAGGCCGAGAACGAATATCGCGGTTTGCATTC
AGATTCGATAGAAGCTGATTTTAATGTGAATGTCAATGCATTTGAGTCAAATTTTTTTAATAATAACATC
CGCATGAACGTTTATTCGGCCACAACGGATCCGAAGCCATAGGATAGAATCTGTCCTCTAATGACTGGAT
CCACCACAGTGAGCTCATTATAGAGTAGCGAACAAAAGAGCCAGCGCTGGTGGGTAAGAATTTACCACTG
TGCTACCTACTCGCATTGTATACTCATAATCATATTACAATTTGAGTGCTGGCTTAATCCTGACACAAGA
TCGATTGGACTGGACAGACAAAAAAGGAACTACTAGGATTGACTACATATGCAAAAAGGTGCAGAACATG
CTGACTAACACCTGAACGAATGCTGCTGCGTAGATGTAAATACAACAGCTGTTTACCCACCATGATCACC
TGGGCGCTATACAGAACCGTAGAGACTGACCATATCTTCTGTAATATGTCACTTGTTGAATTATAACACG
GGCACGTCTGTGCCGATTGACTACGGTAGAT
>D.pseudoobscura-TR4853|c0_g1_i1 len=509 path=[998:0-233 999:234-257 1000:258-508] [-1, 998, 999, 1000, -2]
GTGAATGTCAACTATCTCCTTCATAACTCTCACAGCCGTTTCTTCGGATTAAAAACAATGCACCAAATCA
TAACGGCATTTATATTTTTCACGTATTGAACAAGGCCGGCGAACATTTGGCTCCAAAGGTCACTTCATAC
TCATTCATCTAGTTGCCTGGACTCTTCCTCCATCTAATTATCATCCTTTCGAATTATGACTTGGTGGAAC
ATTTATGCTATATCAGCGCAGACACCAATCGGTTACTGTCATCAGGAATGAGGTAGAGTGACTGTTGTGA
ACCAACCAGCATGCCTATACCAAAGGGAGGAGACAGAACTACTTTCGCTAGTAGCTAAAATTGAGAACGC
CATTCACAACAAAAAGTATGCACTGGGAGTACTTGTTTTCTTTGTTTCCCAGTTCCATTATGCGGAGGAC
CAGTACAAAAAGCGTATCATTGATTCAGTCATGAGCACCTACTCGTAAATTTCATGTGTGTCATTCTAGT
ACAGATTATACATGTAAAT
>D.pseudoobscura-CL412Contig1
GTTTCAGACCTCTGGGGCGGTAGTGAGTGCTGGTATCCCGAATCATACTGGGAGTAAAGAAAGAAAGCTC
GGATTATCATATTCTAATTCGTTAGAAAACCTCTTATTCAAATGTCGGATGTTCTGCTGAGAGCGGTTCC
CATAGCTAGGCGGTTTCAGGGACGGTAGTACCGCACTCCACGAGGTCTGTTTGGAGACACCACTCCCAAC
CAGAGCTTGTGGAAGGAGTGGTGTGAGGAAATGTATTCCTACAAGCAGGGGGCGGGATTATCCGGAGGCG
GCGAATTCCCGGAGAACCAGGTGAGTAACAAGCAGTGCGATTAAGCACGAAGGGAAAACTTTATAGCGAA
GACGTTGCGTGAGGATTGAGAGGCGGAATCGAGCCCAAAGCCAAGAGCCAAAGGCTCCAATCCCTTGAAC
CAACAGTGCGACGGTTCGAGTGTATCTCATAGGAGGCGAACCGCGATCAGGCAGAAACATCAAGTTGAGT
CTAGTGGGAGCGAACGCGTCAGGCGCCGACTGAGTGGCGGATTTGGGCTACCTGCCAAGAATCACTAGCC
GCAGTCGTTAGAGCCGAAGGAGCCACGCTTGGAGAAGCCTTGGCGGGTCACGAATATGTCGCGCTCACCA
CGAACGGAGAGGAGGAGAAACCAACTGCCGAACCCGTCCAGAAGGCAAAGTAGCGTAAGATAGTTCTAAG
ATACCAATAAAGCTTAATTGTTATACAGTAACCAAACCTAACCCGTGCGCTCTTATTTTTCGTCGGGCCA
ACTTTATAAATTTGTTGCGGCGAGCCCGCCGACCGCTCAGCCAGCCTAGCTGAATCAGATGGAACAAAGA
GGTTCGTTACTTTGGTGGCGTTAATCCTCGCAATGAATGCGACAGGCGGCTACAGCTGAGAGTG
>D.pseudoobscura-TR6929|c0_g2_i1 len=335 path=[682:0-67 689:68-120 688:121-334] [-1, 682, 689, 688, -2]
AGAGTGCTCTCGTTCCAAGTAAAGTTCATAAAAGGGTGAGGCATTCCTAGAACTGCTGATCTGACTCTCT
CTTGCTTAGTGTAAACACGAACTTTCGCCCCCTTGTGCCTCACCTCATATTAATAAAATGCCTACATTTT
GCGCTCTTATTGGAAATTATTTTGTGCGTTTCGCTTGCGGTTTCGGCGCGATTTTCGCAACTCTCTTGAT
TAGAATCCATTTATACTTTATTTTCTTCGTACATATGTATGGGGTCGGGAACGCATCCTTCTAATATACC
CCTATACCCAAAATGAGTAGAGGGTATACAAATTTGAAACCTTCTGGGACATCAA
>D.pseudoobscura-TR14213|c0_g1_i1 len=361 path=[1700:0-279 1701:280-301 1702:302-304 1703:305-306 1704:307-320 1705:321-360] [-1, 1700, 1701, 1702, 1703, 1704, 1705, -2]
CTGTTTGGAAGTTGTTTTGGCATTGGCTGCTCGCAATTTGCTGGAGTATATCACGCTTTGTTTCCTGGTG
CTCATCCTGTAACTGCTCCTTCTGGACTTCAAGCATTTTTCGAACCATCTTCAGAAGATTGTACAGTTTA
ATCCGCTTAATCCGCAGAAATAATACTAGAGCCGCAGTTGGATCTGTCCCGGTTGAATTGTTTCGGGTCC
CCCGCAAATACGCAGTACTATTCGCAAAATGTTTATGGCGGGATTTCCCATTTATGCAGTCCACATCGAC
TTTTAGAGCCATGTCCCAGGCCACATCGAATACTAATTCGTAACCAGAATCGAAGTCCTCATCATTTGCC
ATTAAAATCTA
>D.pseudoobscura-TR5951|c0_g1_i1 len=493 path=[966:0-375 967:376-399 968:400-492] [-1, 966, 967, 968, -2]
AAAAACGAGGAGAAACTGAAACAGAAATACAAAAAATAGACGAATTCGACAAACAACAAGAAATGCCGCA
CTACTGGACGGGCAGGGGAGCACTCTATGGTTTAAGGGGTCTATGGGTGTACGAGTCCACAGGAGAGAGG
AGGTTCTGGGGTACATTATAGTCAGGGAAGCCTTAAGCTTGATAGGCTCCCTTGATCCCTTGCCAATTCC
CGAATAATGAATAGCAGTCCTCGTTTGGGTAGAACTTTTGTTCATTTAAAGGATCTTTTCGGAGCCACCG
CTTTCCATGGGTCCTAAGAAATGTCCTATAGTCTCTTCTTGTATCTTCTAGAGAGCTTGGATCTCCTTAA
TTATCATCTTATGTGCCTTCTTAGATCATATATTGTATGGCACTGCTTCTTGGCCTTAGGCAGTCGGAAT
CGCCCTCGAAGGCGGCTCATCATTGGATCATAATGAATACAAACAATATACCCAAGGAAAACTTGTCAAA
TTT
>D.pseudoobscura-TR28619|c0_g1_i1 len=341 path=[637:0-340] [-1, 637, -2]
TTTTTTCCTTGACTCAACTGTCAAATTTCTAGACTTTTCTTTAGAGGTCTTAAAACTGTTGATGGAATTT
GTCTAAAAATTAATTTTCTCTTTAAATTAATCCAGCTTTGATTTTTAAAATTCAAATTAATGACTGGACT
CTTTGAAACGACTCTTTGCTCTTCTCCTAAACCTTTTGACAAGCACCGGAAGTCTTCCAGTTATGAATCA
AGCTTTAAAAACTTAACCAAACTTTCCATGAGAAAGATTTGTAGATGCCAGGGAAAGATACAATCCAAGA
CACTGCCTAAATATTCATATAAACTTAAACGAAGCCAAAGCCACTCGAAACTCCCGCCAGA
>D.pseudoobscura-TR10733|c0_g1_i1 len=1344 path=[2706:0-252 2707:253-278 @2719@!:279-1059 2713:1060-1086 2714:1087-1343] [-1, 2706, 2707, 2719, 2713, 2714, -2]
GGATGTGAACTGGGAGATGCTGGATAAGGTCATGGAGCAGTACCATGATTTTTTGGGTCATATCAAGGAA
ATGTTTGATGACAAAATCACATTTGAACACGACTTCTATTTCAACACGAACTCCTCGAAGGATCTTTTAA
AGGTGGGTGAAGAAATGGTACAGGATATCAACAGGCTATTGAAACCATTGATGCTAATGTTCGGCTTGCT
GGATGTCCTCTGTTACATTTTGGTTGCGGCAGTGTTTCTTAAGTAGGGGCACCTACTTTTATATCCGCTA
CATGCATAGTTTGGAGTATAAGAATGTATTTTTAACCGAATCTTTTTATGCCATCGACATTCAGAGACAG
AATCATGGAGACACGCTGCTGCTGCCCCTGAATCGACTTGAAAGAAGGAAATACATAAGGATCACCAGTC
CGCGTCTCACCTCTTCCGAGTGCTTGTATATTGGGGAGAGTTCCTTTTTCATGATTTTCACCTCCCTGCA
ATTGTTTTCCATTTGCTTTTTGGATTATAGCCTCTTCTGGATGCTGGCCACCATGTCGTACTATGGCCAT
CAGAAGTCCGGACTAGAAGTGCCTGCCTATATAGATCTGAAGATCAAAGGAGGAGGGTTTTTGGTTGATA
TAATGCGAGGGATATCGAAGGGGTTTCGGCCCCTCACTCAGAAAACCGTCTTGGAAACGAGTGAATGTTT
GCCTCAGCCTGTAGAACCGAACCATTACAGATATGCTGAGATATTGGGACTCTGTCTATTCGCCTGGCTG
GTCCTGCTGACGGAGCCATATTTCCTACGCCTACGTCATGTGATTATGCGTTGCTTCTACCCGGAGCGAG
ACCATGAGAGGGCCATGTATCTGCACAACAAGATCTTGACTGAGCGAATAAGCGTATTCAAGTTGGCCCG
TCGCCAGATCCGCGCTGCCTTAATGTACCAGGATCGAAAAGGGCACATCAGCTCGTTCAGGGGAAATCTG
AATCGATGCTGCTGTTGTGCCTGTCTGGTTGGTGCCATGAGAAGTGATATCTGCATCATTTGCGCCAAGT
CCTTAAGCTCGTAGTTCCACCCGCATAAATTGCGACTCACTAGGCTGCAAAGGTGTCTTCTGCCCGAGGT
GTTTCAGCGAATCCAACAACAAATGCTGCCTGTGTCATCGGCCAATAGATTATGGCGATTTAAGTGATTT
CTCTGTAGTTCAGGACTCATCTGATGATCCTGATGCACAATCGTTTACGCAGAAGCAAGCTAGGCTGGAT
TGCGATGGATATCGCAAGAAAAGAATCAATATTTAATATTGTTTACATATGTTGGATGATTTTAAAATAA
AAGAAAATAGCTGA
>D.pseudoobscura-CL405Contig1
CCTGTAAACTGATGTGACGCTCTCTGTAGGATGGAACAACTTCTGCTGCTGGAGTTACACAAACAAAATG
TGTTTCTGGCGAGACCCCAACCCCCGGGAGGGTATAGTTGTGGACAACACACTTGCACACTCTTATTTCG
ATATTTGGAATGATGGCATCTTCTACTTATACGAATCACAAGGCAACAACTCTACTTAATCCTGGTCCAG
ATCCAGGTAGGAGTAGCGTCTGAGGGGGCCAACGGGGCGCGGCACGTAGCCAGGCAGCGTGTCCAGGGGC
GCAGGCTCGTAGCAGCGGCCATGGGGTGCGTCCTCCTCCCCCACCGTCGCGACAGGTCCACAAAGGTCAA
CAGGGTCAAAAGCAAGGGCTGTAGCGGCCGACGCAGCACAGTCTACAAGGTCCACGCACATTTTAAACTG
TTTAACTGGAATCCAAAAAACACAAAACTAAAAATTAAACAAGAAATATCGATGTTCACTCTATTGC
>D.pseudoobscura-TR4864|c0_g1_i1 len=401 path=[757:0-400] [-1, 757, -2]
GATAAAGAAAAGGTGTAATCATATGGATACAATTGTTATAGTTTCGCTTGCATTTATGCAATTCTGTTGA
AGGTCCTGGGAAACCGTCCTCTGCCAAAGCCGTTTAATGGTCGGTTATGCCGTGGAGATTATATTAAGCT
TTAATCCCATCTTATCCGATTTGGCTTTCATATGCTGCAAGGCTGCTGGCTGTACTCTCTGAACCAAAAT
AGACAGACAAGGCGGTGAAGTGCCGTATACATATATAGATGCCAGCGAGATTCTTCAGTTATCGGATGGC
AGTAATTGTGCTGTGGATGGTGATGAAGTTCGGACTCGACTCGCTTCTTTGCGCATAAATCAGTCGGAAA
TCGCGTTAAAATGTGCTCCAATTGATTTACTGTTGACTTATTGCTGTTTTA
>D.pseudoobscura-TR18243|c1_g1_i4 len=498 path=[2954:0-60 3323:61-74 3305:75-141 3363:142-165 3370:166-189 3375:190-205 3355:206-213 3364:214-220 3340:221-244 3330:245-263 3313:264-270 3338:271-271 3327:272-274 3309:275-283 3289:284-308 3336:309-316 3324:317-340 3307:341-350 3212:351-374 3156:375-375 3157:376-497] [-1, 2954, 3323, 3305, 3363, 3370, 3375, 3355, 3364, 3340, 3330, 3313, 3338, 3327, 3309, 3289, 3336, 3324, 3307, 3212, 3156, 3157, -2]
CTTTGGATATTTTCCCACTCATCGCTGGCAACTCGCTTCGGTAATCCGCCCTCGTTTCTTTTAGAAGTGT
ATGCGAAAGTATAGCGAATTGTTCAGAGACTTTCTGCACAGGGGACATGCAGAGTTGATCTTCACGCAAT
TCCTCAGGCACTTGAAGCAGAACAGGTGTCCGCAGATGGTGGCCACTGAACACCTGTTGTTCAGGTGCTC
GTAGCATATGGTGCACAATATGGCATTGCTGCATTCCTCTGCTTCGTCGCCGCTGTCTCCTGTCAAATCA
ATAATCCGAGACATTTCGGATTAAGTCCTGGTAGAGGCAGCTTCTAAATAGATACTAAATTCGGTTGTGG
CCTTTTGGAATATGATTTCCTATGTTCTGACACTAAAGCCCAATGAAAATGTTTTCAATGTTTAACAAAG
ATAGGAATCGGAGAGAAAGATACTTAAGTCAATAAATATTTCTAAAAAATATGTATACATTATTTGCCAC
GCCTCCAA
>D.pseudoobscura-TR18170|c0_g1_i8 len=2320 path=[5977:0-122 5978:123-149 6164:150-226 6168:227-227 6163:228-279 6158:280-306 6169:307-309 6117:310-378 @6157@!:379-935 6036:936-980 @6136@!:981-1108 5981:1109-1144 @6156@!:1145-1446 5969:1447-1489 6135:1490-1571 6170:1572-1595 6172:1596-1619 6173:1620-1620 6174:1621-1627 6133:1628-1690 6112:1691-1899 6011:1900-1923 6155:1924-1929 6131:1930-1953 6167:1954-1973 6130:1974-2016 6144:2017-2040 6153:2041-2075 6166:2076-2102 6160:2103-2120 6152:2121-2152 6142:2153-2190 6123:2191-2214 6105:2215-2249 6043:2250-2319] [-1, 5977, 5978, 6164, 6168, 6163, 6158, 6169, 6117, 6157, 6036, 6136, 5981, 6156, 5969, 6135, 6170, 6172, 6173, 6174, 6133, 6112, 6011, 6155, 6131, 6167, 6130, 6144, 6153, 6166, 6160, 6152, 6142, 6123, 6105, 6043, -2]
AAAGAGCACACATAAAATTCACAAAATTCCAAATTCAATTTTAAATTTACACACTCAATAGTACGCAGAT
GGATCGTGAAAATTCTCAGAATCCCTATGAGGCACAGTGCAATCAGGCCCAATGCAGTCGCTCCCAGAAT
TCACAGTCGGCCAGGGATGAAGTGTCTTTTGGTACCCCTCAGCAGCAGCATAGGCAGCAGCAGTCAATCT
ATGACTTGGTGGACAATGTGAGTGTAAAATGCGGAAACTATTGCCAGCAGGCACAGTCGGCCAGGGAGGC
ACTGTCTTTGGGTATCCCGCAGCAGCAGCAGCTTATTGGCAACAATAAGACCATTAACAGATCTGAACAC
GATCTTAGTAGCATGATTGTGGGTCCTGGAAATTCTCAGAAACCCTGTAGTGCACGGTGCAATCGTTCCC
TATGTAATTGCTGCCAGCAGAGAAAGTCGGCCCAGTATGCAGAGGCAAGTTATGCCTTCTTTCACAACGA
TGAGACCACCGTTGGATTTGAGCCTGATATCAAGAGCACGACTATTGATAGAGAGAGTTCCGACGAAGCC
TGTATGCCACATTGCACTCTCAGCTGTAGCCGCCTGTCGCATTCATTGCGAGGATTAACGCCACCAAAGT
ATGATTCGGGATACCAGCACTCACTACCGCCCCAGAGGTCTGAAACGCAGCAGAGTCAATATTCGAGAAT
TCAATTCTCAACATGCCCACCTATGAGCCACAAGTCGCGCAGTCAGTCATTCCAAAGAGGTAACGCCCAG
AGGCCAGATCGCCAGCAGATTCAACATGAGTCAGAGGAATTCAAGGATATTGAACCGTTTGACGAACCAA
CGCGCAATCATTCGCTCCAGACTTTTCAAACACCGACACCATCCTGTTGTCGGAAGGCCATGAATCAGAG
TCCCATGAATCAGAGTCAGGAAACTATGACTACACGACAGTGTTACAGTACGCCATATAAAGGGAATACA
CCCGCTAAGCCGGAAAGACCTTATTGCATGGCAAATGCAAAACTAACACTCCGATACGGCGATCCATCCA
ATAGTCAGGTTAACACGAGAACGCCAGTTGGACACAGTACCCTGTATCATAGCAATGCACCAACAAATGG
AGATAGCAATGCATCGCTACCCATCAGATATGTCGATCAATCCAGTGAAGAGGAATGCACGAGCTCGGCA
TATGGCCGCCAGAAGCTCTCCATTGACTTTTCCCAGACGATCCACGGAACGTCTAGTTCGGATGAGAATT
GCATGTACAGCCAACCTAAAACGGCAGAGGAAGCGTTGGCTAGCCGCACCAGAGCCGTGTTCTTCCGTGC
CATGGTCAAGGAGAACTGTTGTAACGATGTGATAGAGCAGACTCTCAATGGGAGCGAGAACTTTAACGAA
TATGCCTTTCAAATCGCCTTCGCCGGACTAATACCTGAGAAGCTGGGTTGCGTCGATCCCATCACCATGC
TGGAGGCAATCAAGTTACGAATCGATTACGAATGGAAGGAAATTCGCAATAATTATGAGAGAAAAGAAAA
CTTAACCAAAACGGAAACATCTGCACAGGATAGAAGTCGAGATCGGTACAAAGATCATTCCAAAGATCGT
TCCAAAGATCGTTCCAAATATCGGTGCAAAGATATTAATGATAGCTTGAGCAGCCAGGAGACCACCCAGC
AGCAAGTGATCCCCAACGAAGATATTAAAGATCACTTCATGCCGAAGAACCAATATGAAGTCAATCAGGG
CATATGCGCCTACCTCAAGGCCGAGAACGAATATCGCGGTTTGCATTCAGATTCGATAGAAGCTGATTTT
AATGTGAATGTCAATGCATTTGAGTCAAATTTTTTTAATAATAACATCCGCATGAACGTTTATTCGGCCA
CAACGGATCCGAAGCCATAGGATAGAATCTGTCCTCTAATGACTGGATCCACCACAGTGAGCTCATTATA
GAGTAGCGAACAAAAGAGCCAGCGCTGGTGGGTAAGAATTTACCACTGTGCTACCTACTCGCATTGTATA
CTCATAATCATATTACAATTTGAGTGCTGGCTTAATCCTGACACAAGATCGATTGGACTGGACAGACAAA
AAAAGGAACTACTAGGATTGACTACATATGCAAAAAGGTGCAGAACATGCTGACTAACACCTGAACGAAT
GCTGCTGCGTAGATGTAAATACAACAGCTGTTTACCCACCATGATCACCTGGGCGCTATACAGAACCGTA
GAGACTGACCATATCTTCTGTAATATGTCACTTGTTGAATTATAACACGGGCACGTCTGTGCCGATTGAC
TACGGTAGAT
>D.pseudoobscura-CL467Contig1
GCCCTGATGGAAAAATCAATTCAGAAATTTATTCTTGGCCTCCCTTGAGGGAAATTCAGAAGAGAAAATA
TAGCTGCTATCATGCTAAGGTAACTGCTATTCAAGCGAACGGTATCATCAGTTTTCATGATGTCATCGAT
CCATTCCTTATGGGCAAAGACATTCGTATAGACCGAGGGAAGAGATTTCGATCCGCAGCCGATGCGGTAG
CTGACAACGCCATAGACCGTGCCATTCAACAGCAGTGGACTCCCAGTGTCGCCTGCACAGGGATTCTCAT
CCTGATCATTTTCCAGATTTCCAGCACACATCATTTCGTCTTTGAAGGTGTGCAGCATATCGTCACAGGT
CTGGTGATCCAATAGCAAGACATCGACATGCAGAATGCTGGAAGCCAGTGGCCCACCCTTGTAAACGCGT
CCCCAGCCGAGAAGTGTGTAATTGATATTATATTCGGGCTCATGGATAGGCAAAGTGGCAATGGCAATGT
ACGGATTATCCGGCAGCTCTATCGCCAGCTTTAGTAGGGCAATGTTGTTCGTATTGAACATGGTAAAGTT
TTCGGGCACATAGACATCCTTCACCGGAGCATTCACAGTCCTACCCCGCCAAAACTTCAATCGATTGGGC
GTCCCCGCGACGACGAGCAGCACGCGAGCACGATGCATGATCTTGCGACTGTCCATGGTGCAGTGGGCCG
CAGTCAAAATGAACGTACGTGATACAATGACCCCGCCACAGTAGTGATTGTCTCCAAAGTACTTGCGAGG
TGTACGCGATCTCAGGGACACCACATATTTGGCCATTTCCAATGTCTTTTCTTCTTCGTAGAAAGGTGTC
GATATCCGTTTGACCCGACTGCGTGGGATCCGACTCATCGGATGATCAGCATTAGCGGTGTAGGTGGAGG
GCGATAGAAACAGCAACAGAAAGAACAAACAACCGGATAGATAACGAATTTCCATTTACGAGTAAATAAG
TTAGACATACCCCTTAAA
>D.pseudoobscura-TR32202|c0_g1_i1 len=347 path=[649:0-346] [-1, 649, -2]
GCAGAAATCGAGTCGTTCCCGTTTTAACCGGTTCGTAATGTGGCGTTTATGGATATATAGTAAGTGTTTA
TCAAATTTCAACAACATTGTTCCGTCAACGGTTTCTTGTGTTCTAAGTGTTATTATTCTCGAATCACGGT
CCTTCGTTGCGGGAATCCTAGGCGGCATCTAACTGTGGAATTTACACTTAAGACTTCTTTTGGAGGTCAT
TGTTTCCGCTGTGTTCCTCGCTCTGAAACCCTGCTGGGAAGCTATTATTTACTTACCTACTCACACATTT
AACGAAAGAGGATTAACACTATTCAGCACTTGAACAGCTGGTCAAATCAATATTAGAGTATTGATTT
>D.pseudoobscura-TR15279|c0_g5_i4 len=413 path=[9496:0-82 9648:83-83 9641:84-160 9628:161-162 9653:163-226 9638:227-248 @9626@!:249-388 9542:389-412] [-1, 9496, 9648, 9641, 9628, 9653, 9638, 9626, 9542, -2]
GTGTCCTTAGGGAGGCTGGTTAGGCTGTGCCGATGAGGAGGACGATGGCCTACATAGTTACCGTCTTTCA
GCTGGAACCCCAAGAAGCGCATCTCCTTCTCCAGGACATCCACTTGCTTCATCAGCTGGTAGGCCTTCGG
CATGTTGTCCAAGATGCGCTCCAGTTCCGCCAGCGAGTTGCCCTCGGAAACATCCATCAGGTCCAGAAAG
ATGTGATTGGGCACATCATTTATATGCACGTCGAGGTACGACTCCAGTTCCTGGTAGTTGTACACCATCA
AATGGTTCAGCCACATTCTTCAGAAAAGCACAAGTGTCATCAGTACTGCGTTGCAAGGTCTGCTTGATGT
CCCTGAGTCCCCGGTCCACGAACCTATTCGCCACAAACGATCAGGCCGAGGATCATCAGGAGA
>D.pseudoobscura-TR18164|c2_g1_i2 len=546 path=[2479:0-72 2480:73-93 2481:94-117 2482:118-131 2624:132-203 2618:204-274 2626:275-322 2597:323-324 2586:325-346 2458:347-545] [-1, 2479, 2480, 2481, 2482, 2624, 2618, 2626, 2597, 2586, 2458, -2]
CCTGTAAACTGATGTGACGCTCTCTGTAGGATGGAACAACTTCTGCTGCTGGAGTTACACAAACAAAATG
TGTTTCTGGCGAGACCCCAACCCCCGGGAGGGTATAGTTGTGGACAACACACTTGCACACTCTTATTTCG
ATATTTGGAATGATGGCATCTTCTACTTATACGAATCACAAGGCAACAACTCTACTTAATCCTGCCGTTC
CGCCGTTCGCCTGGGAAGGATGTGATCGGCTCTCTGGACGTGGACATCGACACAGCCCTGCGACTACGCA
GCCAGTGCCCGGCCACAGAGCGCCCCGGGACGGGTGGGTTGTCCAGGCCTTGGGAAATCGCGAGACACCC
GGAAGGAGCGCTCTGGTTGCTGCTGTTGCGACTCGGACGTCCCACGGCCTCCGCTGCGGGCGTCGCCTTG
CCGCCGCGTGTGGTGCCACGCCGAAGGAGGCGATCCGTCGTTCCGTGGCCGCCGCCTGCCGTATCCTGGC
CGATCTGGACACCGACAGAATCGAAGTTAAAAACTGCGGCCACGCCGAGTCCACCG
>D.pseudoobscura-TR13157|c0_g3_i2 len=379 path=[1929:0-36 1935:37-119 1933:120-231 1912:232-233 1913:234-378] [-1, 1929, 1935, 1933, 1912, 1913, -2]
ATCTGCTGACAAACGCAATTTGCCTATACATTAGCTGTGCTTAATGCTGCCAAATTTGGAGTATTTGAAA
GTATCTGGGAGGAGCTGGAGCTAAAGCTGGAGCTGGCGAAGATCGAATAGGTGCTCTGAAGGACCAAGAG
GAAGCCGATTGATTGTCAAAGTTTATACTCGTATTTGTTTGACTTTTCACCTTTTTCTCTTTTACTTCCA
GTCCTCTCAAATTGGGAGCCATCTCACGCACTAACAAGCGGTGGATAATACAGGAAAATCTGAGAAAATG
GAAATAAATCTCTCTCTCAGATGCTACCCTTGGCACTAATCGGAATTTGGAAACCAATCAAAGAGCGCTT
CCGATTCCCTCTCCGCTTACCTTTCTGAG
>D.pseudoobscura-TR43236|c0_g1_i1 len=341 path=[637:0-340] [-1, 637, -2]
ACGGATACATTCTTGGCTATGAGTGATATACATAAAATTAATAATAAGACATATTTTTGGCGGTGTTCGG
TATGATGCGGCCAGCAGTGTTGGTTTGCCATTCAGTCGGGCTATTATCCAATCTAATATCCAGCATGTTC
GTTGGTGAGGGGACTCTTTCCGGTCGCCTCGGGAGGCGAGTCTATGAGTATTCATCGGATTTCGTGACCT
CGTCTGGGTACTCTGCGTACCCTGGGAGGTCGAAGAGTACCATGGGGTTGTGAGCTTTGGCGAAGTCCTG
GGCGTTGGCGACCACAGGTTCTCTCGCCAGAACTTGGCTGGGCCGCGATAGAACGGTGGTG
>D.pseudoobscura-TR15570|c0_g2_i1 len=1423 path=[4231:0-816 4232:817-849 4276:850-1298 4228:1299-1304 4229:1305-1317 4230:1318-1422] [-1, 4231, 4232, 4276, 4228, 4229, 4230, -2]
TGCTTTGGCGTTCTATTTACAATTTTGTTTGTTTGCAGGTACTGTCGGCGTTTGGATGTTATTTGTCGCG
ACCCTTGTATTTGCGTATTGTCATGGCGCTGATTTTGGCAGCATCGTCCACGGTGAAGCCCCCAACTTCG
CCCAACTGGTAGCAATTTGTTGGCGAGATCCGGCGGGGCTGCCGCTAGAGGGGCAGCTCTGTCCGTGAAG
TGGCAGGTAAGTATGTTTTTGCGCGTTTTATCCATTTATTGCAGTTTCGTGTATTTAAGTTTTGTTCTGT
TTCAGTGGCTGCCTCTGGACCTGTGCGATGGAATAGCTATAATGCCAGCGGAGGAAAACTCCATGTTTCA
TCCATCAGGCAGCAAATGGTCGTTGCTTGTGTCGAGTCGGCTTCTGGAAGTGTAGCTCTGTCTGTTAATT
GGTTATTTGGTTTGTTATTTGGTCGTTTTCTTGTTTTTTTTTGTACATTGTCGTTAGATTGTATTATTAA
TTTACATTTCTTTCAGATGGCTGTGGCATGGAATCATCGTCAGATATTGTGATTGTACTTGGGCAATAAT
CAGGTATGACCAGCCTTTGTACTGCTAGTGGTTGGCCTCTCAGTTGTTTTATAGCGCTATCTTTTGTTAG
TTCGCCTTTTGCATATCGTCTTTTTAGCATATTTATTACAGTTTCGCAGTATCTGCTGACTGGTTTCATT
GCCCTTTCTTGTTGCTGTTTAGCGAGATTTCGGGCTACTGCGTCCGCCTCTTGTCTTGTGCGTTCCTCCT
GTTGGAGTCGCAGGAGTGTTGGCAGGGATTGGCTATCAGTTAGAGTTGTTTGGTATGGTGTCGTCTTCTG
AAGGGGGATTATATATTCTTTTTGCTGATGTGTATATCTTATTCTTGTTAGTCTTGCCAATGTTGTCGGT
TTTATTATTAATTTTCTCGCCTCTGGATTTGGGTGGATGGCGAGGGAGTTGGCATATCGTTGGCTTGCTT
TTTGATATGTGTCCTCAATTGTGTGTATGTTGTATTTTTCCCTAAGCACTTCATTTCTTGTGTAGCGTCC
AGCTAGTAGTGCATTTCTGATTATTTTGTTCTGCTGTCCCTGGATTCTTCTTATTTGCGTTTTACATGTC
AGGGCCCCCCACACCGGGAGAGTGTATTGCCAGAGGGGGGCAATAAGTTGTTTTATTATCAGCGCCTTGC
TTGTTTTCTTGAGCTTGCTCCTGCCACCTATGAGCCAGCTCAGCTTTTTGGCCCTTGCCCACATTTTTAT
TTTTAGGTTGGTAATGTGTGCACTCATTGTCAATTTTTTGTCTAGTATGACGCCTAGGTATGTCGCCTTC
TTTTTTGTCATTATGTTTTTGTCACCGACCTTAATTGGGACGTTATCTATTTGATTTCTTTTATTTGTAA
ATAGTACGTGCGTCGTCTTAGAT
>D.pseudoobscura-TR14954|c0_g1_i2 len=1390 path=[3983:0-465 4006:466-546 4009:547-561 4007:562-618 4010:619-624 3999:625-834 3961:835-849 3962:850-1389] [-1, 3983, 4006, 4009, 4007, 4010, 3999, 3961, 3962, -2]
GTCCGATATTTGTTTATTGAAGGTCACTGTAGAATTTGCCTTAAATCTTGGAATTATCTATTTTGGTATT
TTGATTTGATTAATTTTTGGTTAAGCCCATTCTCAGATGTCAGATGGTGACACACACCATGCGTAATAGG
GGATGTACACTGGCGTGCTACAGCTACGATGTCGCATATTTTTTGCTTGGCTTTTTGATATTCCCCGCAA
ACTTTTTGATTGCCGGCGGAATATGCTTCGCCACTCCCGGCTGGGCGCTGAGGAAGGAGATCTCGAAGAT
GACGGGACGACTCGAGTAGACGTTGTGCAGCATGCTAATGAACCAGAAGAGCAAATCGTCCATGTTTTGG
AGAGTGCACTGGGCGAAAACGGCCCCCGCATCTCGGCCATGTTGATGAGAGTCGAATAGAGCCACAATTG
AGGAACGAACATCGAGGGTGACCATCACCGTTCGACTGTCCGCAATTATGGCGGCGAACAGATGTGGCTG
CGCGCTTTGTCCAATGGCTTGCTGGTAGACCTGTAGCGTGATCTGGAAGATGCGGGACAGCTGCATGGCC
ACATTCCGGTTGTACAAGGGACTGGATATGTCCGCGTCCATGTGCGTGTAGAACCACTCCTCCAGGCGGA
AGTTCATTCTCTGCTGCGTACGGATGGCCGCAATGGCATCCGGAATGTTCAGATTAAGATTGCGCACATG
AGAAGTGTTGGCCAAGATCACATTGTGGTAGACCCTGTTCCCATCGTTCATGGCATTACCGAACATCTCC
CAGCCGCGCGCCGGTAAATTGGACACCCGGTGGTAGAACCTTTCCGCCTTGGACACCTTGTCGGCCAGGA
TCAGCGAGATAAGGGTGCACGAGTTGGTGCCACTCTGCTGAAACTCCCCAAATCTCGACTGGCAAAAGTC
TCGCGGGAACCACCAGATGTTCAGATTGTCGATCGTCTCGTGTATGGCCATCTCGATGAAGGAAATTCGT
CGTCGTCTGCGCAAACTGAGGCTTCTGCTGGAATGGTTTTCAGGTTCGAAGCTTCATCCACTCCTTCTTG
GCCTCTGACTCTGGCACGCCTGCTGATGCTGGCTGTCACATAGTTGTCCCCAAATGTTCACCCTCCAACA
ACAGCAGTACCTTGGATATTAAAGAGCGCGGAAACGCAAACGGCGTCGACTGCCGCTGTCACCTGCTAAG
GCTCCTCTTATCCAGTACACTCCAAGGTCGGGGTGTCGATCGCAAATGAACATTGAATTTAGCAAATCTT
TTGCCGGAGGAGCACCCAGCGGGAAAAGATAAAAATTTCGGAATCAAAAAAACACAAAAATTGTTAGACC
AACAATTGACAAATAACGAACATGATGAGAGGATAACGATTGAGTGATCTGAAAAATTAA
>D.pseudoobscura-TR18170|c0_g1_i1 len=2304 path=[5977:0-122 5978:123-149 6164:150-226 6168:227-227 6163:228-279 6158:280-306 6169:307-309 6117:310-378 @6157@!:379-935 6036:936-980 @6136@!:981-1108 6056:1109-1120 @6156@!:1121-1422 5969:1423-1465 6135:1466-1547 6170:1548-1571 6172:1572-1595 6173:1596-1596 6174:1597-1603 6133:1604-1666 6112:1667-1875 6011:1876-1899 6155:1900-1905 6131:1906-1929 6167:1930-1949 6130:1950-1992 6144:1993-2016 6153:2017-2051 6166:2052-2078 6160:2079-2096 6152:2097-2128 6124:2129-2174 6106:2175-2198 6082:2199-2233 6083:2234-2303] [-1, 5977, 5978, 6164, 6168, 6163, 6158, 6169, 6117, 6157, 6036, 6136, 6056, 6156, 5969, 6135, 6170, 6172, 6173, 6174, 6133, 6112, 6011, 6155, 6131, 6167, 6130, 6144, 6153, 6166, 6160, 6152, 6124, 6106, 6082, 6083, -2]
AAAGAGCACACATAAAATTCACAAAATTCCAAATTCAATTTTAAATTTACACACTCAATAGTACGCAGAT
GGATCGTGAAAATTCTCAGAATCCCTATGAGGCACAGTGCAATCAGGCCCAATGCAGTCGCTCCCAGAAT
TCACAGTCGGCCAGGGATGAAGTGTCTTTTGGTACCCCTCAGCAGCAGCATAGGCAGCAGCAGTCAATCT
ATGACTTGGTGGACAATGTGAGTGTAAAATGCGGAAACTATTGCCAGCAGGCACAGTCGGCCAGGGAGGC
ACTGTCTTTGGGTATCCCGCAGCAGCAGCAGCTTATTGGCAACAATAAGACCATTAACAGATCTGAACAC
GATCTTAGTAGCATGATTGTGGGTCCTGGAAATTCTCAGAAACCCTGTAGTGCACGGTGCAATCGTTCCC
TATGTAATTGCTGCCAGCAGAGAAAGTCGGCCCAGTATGCAGAGGCAAGTTATGCCTTCTTTCACAACGA
TGAGACCACCGTTGGATTTGAGCCTGATATCAAGAGCACGACTATTGATAGAGAGAGTTCCGACGAAGCC
TGTATGCCACATTGCACTCTCAGCTGTAGCCGCCTGTCGCATTCATTGCGAGGATTAACGCCACCAAAGT
ATGATTCGGGATACCAGCACTCACTACCGCCCCAGAGGTCTGAAACGCAGCAGAGTCAATATTCGAGAAT
TCAATTCTCAACATGCCCACCTATGAGCCACAAGTCGCGCAGTCAGTCATTCCAAAGAGGTAACGCCCAG
AGGCCAGATCGCCAGCAGATTCAACATGAGTCAGAGGAATTCAAGGATATTGAACCGTTTGACGAACCAA
CGCGCAATCATTCGCTCCAGACTTTTCAAACACCGACACCATCCTGTTGTCGGAAGGCCATGAATCAGAG
TCCCATGAATCAGAGTCAGGAAACTATGACTACACGACAGTGTTACAGTACGCCATATAAAGGGAATACA
CCCGCTAAGCCGGAAAGACCTTATTGCATGGCAAATGCAAAACTAACACTCCGATACGGCGATCCATCCA
ATAGTCAGGTTAACACGAGAACGCCAGTTGGACACAGTACCCTGTATCATAGCAATGCATCGCTACCCAT
CAGATATGTCGATCAATCCAGTGAAGAGGAATGCACGAGCTCGGCATATGGCCGCCAGAAGCTCTCCATT
GACTTTTCCCAGACGATCCACGGAACGTCTAGTTCGGATGAGAATTGCATGTACAGCCAACCTAAAACGG
CAGAGGAAGCGTTGGCTAGCCGCACCAGAGCCGTGTTCTTCCGTGCCATGGTCAAGGAGAACTGTTGTAA
CGATGTGATAGAGCAGACTCTCAATGGGAGCGAGAACTTTAACGAATATGCCTTTCAAATCGCCTTCGCC
GGACTAATACCTGAGAAGCTGGGTTGCGTCGATCCCATCACCATGCTGGAGGCAATCAAGTTACGAATCG
ATTACGAATGGAAGGAAATTCGCAATAATTATGAGAGAAAAGAAAACTTAACCAAAACGGAAACATCTGC
ACAGGATAGAAGTCGAGATCGGTACAAAGATCATTCCAAAGATCGTTCCAAAGATCGTTCCAAATATCGG
TGCAAAGATATTAATGATAGCTTGAGCAGCCAGGAGACCACCCAGCAGCAAGTGATCCCCAACGAAGATA
TTAAAGATCACTTCATGCCGAAGAACCAATATGAAGTCAATCAGGGCATATGCGCCTACCTCAAGGCCGA
GAACGAATATCGCGGTTTGCATTCAGATTCGATAGAAGCTGATTTTAATGTGAATGTCAATGCATTTGAG
TCAAATTTTTTTAATAATAACATCCGCATGAACGTTTATTCGGCCACAACGGATCCGAAGCCATAGGATA
GAATCTGTCCTCTAATGACTGGATCCACCACAGTGAGCTCATTATAGAGTAGCGAACAAAAGAGCCAGCG
CTGGTGGGTAAGAATTTACCACTGTGCTACCTACTCGCATTGTATACTCATAATCATATTACAATTTGAG
TGCTGGCTTAATCCTGACACAAGATCGATTGGACTGGACAGACAAAAAAAGGAACTACTAGGATTGACTA
CATATGCAAAAAGGTGCAGAACATGCTGAGTAACACCTGAACAAACCCTGTTATGCTGCTGCGTAGATGT
AAATACAACAGCTGTTTACCCACCATGATAACCTGGGCGCAATACAGAACCGTAGAGACTGACCATATCT
TCTGTAATATGTCACTTGTTGAATTATAACACGGGCACGTCTGTGCCGATTGACTACGGTAGAT
>D.pseudoobscura-TR18054|c1_g1_i2 len=930 path=[7252:0-145 7253:146-169 8562:170-173 8679:174-197 8649:198-211 8727:212-232 8673:233-275 8638:276-299 8594:300-383 8730:384-407 8739:408-438 8707:439-451 8732:452-452 8740:453-481 8744:482-491 8662:492-506 8577:507-530 8683:531-536 8658:537-560 8566:561-599 8614:600-623 8503:624-643 8564:644-667 8443:668-673 8501:674-856 7962:857-857 7963:858-871 7964:872-881 7965:882-898 7966:899-929] [-1, 7252, 7253, 8562, 8679, 8649, 8727, 8673, 8638, 8594, 8730, 8739, 8707, 8732, 8740, 8744, 8662, 8577, 8683, 8658, 8566, 8614, 8503, 8564, 8443, 8501, 7962, 7963, 7964, 7965, 7966, -2]
CCGCTCCTGAACAATGTAAATCTTAATTTTATTAATATAATTTAACTAAAAACAACATCGGTAGTAACGG
AAGACAGGTTATCTTCACCGGCCGCATTCACTATCGCTAATTTCTCTGACGCTCTCCGGATGACGCTGCC
TGTGGGCTATGCCCAGAATCTGGTTAACAGTCAGGGTTTCCAGTGAAAGGCTGTCCGTGTCCCAAATGTT
CCGGTGATAGGCATTCTGTAGGAGCTTTATGATTGCGCATAAGTCCTTGCGCAGCTTTCGGTTTTCGTCC
AGCGTCTGCTGTTGCTCCCCACTGACCGACTGAACGCGGTCCATGATCTTGCCGTATGCCTCCCCTTTTA
TTGCCGACAAGTTGGTGAACATGACGCTGTTGACATTTAGTAGGACGTCCACCCACTCTTGAAAAGTGAT
CAGGCGCAGCTTTGAATCTCCGCTCGGAAAATTGAGGCTGTCGATCTCGTCCAGCCGTTTTAGGAATGTC
TTGTTCAGCTGCAGATTCATCTGAGCGCTCATGTCGTGTACCTCAGGCAGTTGGTCCACCAGACGGTGAA
AGTACTCCGTGGCTATGGGCTCAGTGCGAGCATTGCACCTAGAGTGGTTTTGGTTGCTGTAGTCCGTGAA
GACACCGGATTGATTTTCGACATTCCCTGTGTCCTGCTGTAGAGGCTTTTGGCTTTGCTGATCCTTCAGC
TCCTTCTGCACCTGTACCGACTGCTCAGACTTCTGCTGTCCTGAGTTCGTGGGAGTATCCAGATTGGACA
GTCCCTTAGAGTTTGAGTCCAAGACGAGTCCTCGTCTGTTGATCATGTTTCGACGATTATTGCACCGATT
TCCTCGTCCGCATCGACTATTATTCAAAGTTTTATGTTCAAGTCAAGTTTTACTCTCCGGAAAAGTGTAC
GTGTGCCAGGTTTTACAGTT
>D.pseudoobscura-TR43472|c0_g1_i1 len=440 path=[835:0-439] [-1, 835, -2]
GAACTATTATTTCCCCACGTTGGCTTTTCCGAATTTTATTTTTGTGCCCTGATATGCACCTGCAGCAGAG
GCAAGGATAGAGGCGGCTCCTTAGGGGCTGCATTCGGGCGGGAGGGCTAACGGGAGTACTCCTTATCGAT
GCCGAGACACATCTGATAATCGATCAACTGAAGCTTGTGCATGACGCTGCTCCTGCCGCGGACAAAAGCG
GCAGTCGGGTGGCTGCTTCATCTCCACGTTCTCGTACTCGGCCAGGCACGTGTTCCCTAGGCAATCGTGC
TGCCCGTCGAGATCGGCAAGGCGCTTGTTGCTTGGTTTTGATTTCGTCGTTAAAAGCGATCGATTTCCCA
GCCATAACCAGGGATGTACTGGGGCAGAGGACCTCCTTCCAGACTAGGGGGCCATGGGGCAATGAGTGGT
TCCAAGATTTTATTATCATA
>D.pseudoobscura-CL438Contig1
AAAGAAGTTTGGCGCGGAGGAATCTACTTTTGATATTGGTTAGATATTGCGCCAAACTTCTTTTTGGTAA
ACCTTTTCCCTGGCATCCATCATGAGGCTGTGGCTTTCGATTTGCCTTCTATCCATACTCAACTTTCCGA
ACCGTTGCCATGAAATAAGACATGGAAAATTGGTGTGCCCATGATGGCTTTTTTTCACTCCGATTGAGGG
GCTTCAACTGGGAAGGTGCAGTGACTGGAATGGAGACCCGATTCGTGCCTTAATTATGAGTAAAATTCTA
TGAAACTAGCATTAAAGGAAGCTCCGATTAGTCGAGGTTTATTGATCAGAGGGGCAATGGGGGATTCCTG
AAACTCTGCAGGCGCTCAGCAGGAGAATAAGGCTTTAAATAGCAGCTTTATAGATAGTTCTATTGGTATA
CCCGATCCCCAGAGGTGATATCCATAATATATATACAATAAATACACATCCTCTATGAAAGTTTCTATAA
AATTAAGAGCCAAAACACAAGTTTCTTCAGTAAATATTTAAAATGAAAAGA
>D.pseudoobscura-CL196Contig1
GTCCCGGTGTGGGGTGCACTGACATCTGACACCCAGCTGCAACGTGTCCAAGTCAATCTTAACACAGTAG
ATGAAGTATTCCAAAAGGCAAGTGGGCGCTTCGCCAACTCTCTGGCTCGCCACGACAATCCTGAAGCCAA
AAAATTGATCCTACAGCCGTATGAGCCGCAGCGATTGCAGAGGCCAAGATATTTGCAACAGCTGCAGCAA
CACATCCGTCCGCTGCAGCAACAAAATCGGAGCAGCCAACATCAAAGTCCAGATCCTGTTACCTCCGATG
AGACTCTTCCAACGCTGGTCCGGCTTGAAGAGGAGGAGCTCACTGGACAAACTCCGCGGGAAAGGGTAGT
GGCCCTCATATTCGGCCAGCCACTTTCCATACAGAAGATAATCCTGCCGGATTACGAGGGGGATCCAGGG
ACACCAACGCAACCGCAGCCAGCATCCGCGCAGCAGCCACAACATGTGCGTCAAATTTGCGACCGGCCGA
CATCCCACCAGAGCTGCCAGACACGGGCTGCAAACAGCAGCACACGCATCCCAGACGCCATCCATCAACC
CAATCCGCAGGAGGCACTGCTCGAACACGGACTGGACCAAGTCCGCCGGCGCCTCGAACGCGTGGTCGAC
AGCGACGACGACATTAAAATTGTGGACGACGACGATGACGAAGATGCCGGCCAGCGCAATACACGCACCG
CTGCAGTGACTCCGCACTTTGGTGCAGCAAGGCGCCGATTATTGGGACGCCGCAATCCGGCCGCAGCAAG
TCCAAT
>D.pseudoobscura-TR1367|c0_g1_i1 len=397 path=[770:0-327 771:328-396] [-1, 770, 771, -2]
CGGTACACTCAAAGCCCCCCACTTTTCGGTTGAAGGAAATGTCGATGGAGGCAGTTTTCACATATTCAAA
AGGTTTTTCTATGGGGAAAAAGGGGTTTTTTTGTACCCAAATATCCTAGAGATATCCAAAAGCCATCCAT
CGATGTGCGTAGCTTCCCTTTGGAGGCACAAAGTAGAGAACTTTGAGAGAACTGAGGCTAAGGGCCCCCA
AGAAAGGCCTGCTAATCGAAGGGGTTCTACGCGGAACACTCTAATTCCCTGATTTATTCAATTTTTTAAG
GGTTTTTGCTCTGAATAAAGATTACTTGGGCGATTAATTGTAGCCAAGAAACTGTTGTGCCGACTTTTAT
CACGATTAGCTTGGGAAATCCTCGGAACAAAGGATCTCCGGGCATCG
>D.pseudoobscura-TR18170|c0_g1_i10 len=2058 path=[5977:0-122 5978:123-149 6164:150-226 6168:227-227 6163:228-279 6158:280-306 6169:307-309 6117:310-378 @6157@!:379-935 6036:936-980 @6136@!:981-1108 5981:1109-1144 @6156@!:1145-1446 5972:1447-1489 6135:1490-1571 6170:1572-1595 6172:1596-1619 6173:1620-1620 6174:1621-1627 6133:1628-1690 6112:1691-1899 6011:1900-1923 6155:1924-1929 6131:1930-1953 6167:1954-1973 6154:1974-2012 6166:2013-2039 6160:2040-2057] [-1, 5977, 5978, 6164, 6168, 6163, 6158, 6169, 6117, 6157, 6036, 6136, 5981, 6156, 5972, 6135, 6170, 6172, 6173, 6174, 6133, 6112, 6011, 6155, 6131, 6167, 6154, 6166, 6160]
AAAGAGCACACATAAAATTCACAAAATTCCAAATTCAATTTTAAATTTACACACTCAATAGTACGCAGAT
GGATCGTGAAAATTCTCAGAATCCCTATGAGGCACAGTGCAATCAGGCCCAATGCAGTCGCTCCCAGAAT
TCACAGTCGGCCAGGGATGAAGTGTCTTTTGGTACCCCTCAGCAGCAGCATAGGCAGCAGCAGTCAATCT
ATGACTTGGTGGACAATGTGAGTGTAAAATGCGGAAACTATTGCCAGCAGGCACAGTCGGCCAGGGAGGC
ACTGTCTTTGGGTATCCCGCAGCAGCAGCAGCTTATTGGCAACAATAAGACCATTAACAGATCTGAACAC
GATCTTAGTAGCATGATTGTGGGTCCTGGAAATTCTCAGAAACCCTGTAGTGCACGGTGCAATCGTTCCC
TATGTAATTGCTGCCAGCAGAGAAAGTCGGCCCAGTATGCAGAGGCAAGTTATGCCTTCTTTCACAACGA
TGAGACCACCGTTGGATTTGAGCCTGATATCAAGAGCACGACTATTGATAGAGAGAGTTCCGACGAAGCC
TGTATGCCACATTGCACTCTCAGCTGTAGCCGCCTGTCGCATTCATTGCGAGGATTAACGCCACCAAAGT
ATGATTCGGGATACCAGCACTCACTACCGCCCCAGAGGTCTGAAACGCAGCAGAGTCAATATTCGAGAAT
TCAATTCTCAACATGCCCACCTATGAGCCACAAGTCGCGCAGTCAGTCATTCCAAAGAGGTAACGCCCAG
AGGCCAGATCGCCAGCAGATTCAACATGAGTCAGAGGAATTCAAGGATATTGAACCGTTTGACGAACCAA
CGCGCAATCATTCGCTCCAGACTTTTCAAACACCGACACCATCCTGTTGTCGGAAGGCCATGAATCAGAG
TCCCATGAATCAGAGTCAGGAAACTATGACTACACGACAGTGTTACAGTACGCCATATAAAGGGAATACA
CCCGCTAAGCCGGAAAGACCTTATTGCATGGCAAATGCAAAACTAACACTCCGATACGGCGATCCATCCA
ATAGTCAGGTTAACACGAGAACGCCAGTTGGACACAGTACCCTGTATCATAGCAATGCACCAACAAATGG
AGATAGCAATGCATCGCTACCCATCAGATATGTCGATCAATCCAGTGAAGAGGAATGCACGAGCTCGGCA
TATGGCCGCCAGAAGCTCTCCATTGACTTTTCCCAGACGATCCACGGAACGTCTAGTTCGGATGAGAATT
GCATGTACAGCCAACCTAAAACGGCAGAGGAAGCGTTGGCTAGCCGCACCAGAGCCGTGTTCTTCCGTGC
CATGGTCAAGGAGAACTGTTGTAACGATGTGATAGAGCAGACTCTCAATGGGAGCGAGAACTTTAACGAA
TATGCCTTTCAAATCGCCTTCGCCGGACTAATACCTGAGAAGCTGGGCTGCGTCGATCCCATCACCCTGC
TGGAGGCAATCAAGTTACGAATCGATTACGAATGGAAGGAAATTCGCAATAATTATGAGAGAAAAGAAAA
CTTAACCAAAACGGAAACATCTGCACAGGATAGAAGTCGAGATCGGTACAAAGATCATTCCAAAGATCGT
TCCAAAGATCGTTCCAAATATCGGTGCAAAGATATTAATGATAGCTTGAGCAGCCAGGAGACCACCCAGC
AGCAAGTGATCCCCAACGAAGATATTAAAGATCACTTCATGCCGAAGAACCAATATGAAGTCAATCAGGG
CATATGCGCCTACCTCAAGGCCGAGAACGAATATCGCGGTTTGCATTCAGATTCGATAGAAGCTGATTTT
AATGTGAATGTCAATGCATTTGAGTCAAATTTTTTTAATAATAACATCCGCATGAACGTTTATTCGGCCA
CAACGGATCCGAAGCCATAGGATAGAATCTGTCCTCTAATGACTGGATCCACCACAGTGAGCTCATTATA
GAGTAGCGAACAAAGGAGCCAGCGCTGGTGGTGCTGGCTTAATCCTGACACAAGATCGATTGGACTGGAC
AGACAAAAAAAGGAACTACTAGGATTGA
>D.pseudoobscura-TR39228|c0_g1_i1 len=437 path=[415:0-436] [-1, 415, -2]
TATTCACCATTATTGGTGAAATATATAATCGATAAAGATATTTTATAGCTGATAAATCATAGAAGTATCA
AAGAAGTGTCTCTATTATATCGAAAAGCTTTGAGGCATCGCTATTTTACTCATAAATGCACTAGCGAGCG
TAGCGAGTGAGCCGGGGGTCGACGCACGAGCAAAGCGAGTCTCTTACAAATCGAATCGGTTATACCCTGG
ATCCCCACAAGTACGGGGTCTATTCCGAGCTGGTGAAGGAGAGAGAGAAAAGCACACGTTAAAATAATGC
AAAAAGTGGAGGAGACAGCGGAGTGGAAGAGCAAGGAGGAGCATCAATAAAAAAGGAAGCGGATGTAGCC
GCATGCTACTCGTAGTATGATGAAAATTCACACACACACACACACACAAGCACACGCACACGCACACATA
TGCTGGACGAGAGATAG
>D.pseudoobscura-TR15512|c0_g3_i1 len=333 path=[1627:0-105 1628:106-110 1649:111-146 1655:147-149 1651:150-168 1647:169-222 1626:223-332] [-1, 1627, 1628, 1649, 1655, 1651, 1647, 1626, -2]
TCTAATGAGGATTGTGTAGGCTTAGTTTTCCCAGTAAGTTTAGTTCTAATCGTCCTCGTCTAACGGCTAT
CTTTCCTGCAGGCTCGCGTCATGCGGCAGCGCCTCTCGGTCGGAGGGCTCCGCGCCTAACATCCTAACAG
CCATAGGCTAGAGCTATTCTGTAGTTTTGTCTTTGATTTCTCGTGTGATTTGAAGACTTACTTTCTCGAT
GCACTGCTGCAACGCCAGCCAGGGGCACTGCGGAGTACCAGCAGAATGGTTTTAAAATAGGAATCCGAAG
ATGCATTGAAACAAAGATACGTTTTGGTCGGCAGGAATTTGGCAAACATAGGA
>D.pseudoobscura-CL348Contig1
TTTTTTTTTATTTACTTAACAAGAATTTATATGCAGAAATTATATGGCGGTCGGATATGTTTTTTTTTCA
TTGAATTTCAGAAAATTTTAAATTCCCTGAATCAAAAGTCAAACCTTATTGAAAATAATAATATGAATTT
TCTTATACCCCATGTACAACCGCGAAATTTTGTTTTGCATGTAGATTCTTGATTAATTGATCTACATGAT
CGATCCTTAGGTCCAATCGTGTTCATTTTTTTGCACTAACCCTTGCACAACCACTTTTCTCGTACTCCAA
TTGCCGGTTAACTCGCCTCGCTCACTTACGCAGATTTGAGTAAAATATTGGACGAATACTTTTTTTTCTT
AGACCCAT
>D.pseudoobscura-TR18484|c5_g6_i6 len=398 path=[15994:0-34 15995:35-35 17217:36-92 17108:93-100 17380:101-124 17581:125-126 17579:127-150 17577:151-151 17575:152-153 17572:154-158 17567:159-175 17538:176-183 17040:184-210 17550:211-211 17461:212-222 17449:223-223 17438:224-247 17417:248-287 17246:288-299 17507:300-313 17010:314-353 16820:354-354 16574:355-379 15857:380-397] [-1, 15994, 15995, 17217, 17108, 17380, 17581, 17579, 17577, 17575, 17572, 17567, 17538, 17040, 17550, 17461, 17449, 17438, 17417, 17246, 17507, 17010, 16820, 16574, 15857, -2]
GGCCCGGCTGCGTGCCGCGCTCCACTGGACCCCACAGACACCACTCCAACCTGGATCTGGACCAGGACCT
GGCCCAGCTGAGATGGACCGGCTATCAGGAGTATGCTGGCACCACACGCGGCGGCAACGCGACGCCCGCA
GCGGAGGCCGTGGGACGCAACAGCAGCAACCAGAGCGCTCCTTCAAAACGTCGCTGGATTTCACAAGTCC
TGGACAACCCACCCGTCCCGGGGCGCTATGTGGGCGGGCACGTTCTACGCAGGCGCACTTTGTCGAAGTC
CACGTCCGTGGACGTCCAGGCGAACGGCGGGAGGCGTGTTCGGGGGGCGGGGGGCGTGTTCGAGGGGCCT
AGAATAACGGCGCTCCAGGTGTAGATGGAGTCGTCCACCAACTCCACT
>D.pseudoobscura-TR18054|c1_g1_i1 len=854 path=[8412:0-42 8413:43-66 8414:67-72 8651:73-150 7811:151-159 7812:160-160 8602:161-174 8674:175-184 8641:185-201 8596:202-232 8543:233-375 8732:376-376 8740:377-405 8744:406-415 8662:416-430 8577:431-454 8683:455-460 8658:461-484 8566:485-523 8614:524-547 8503:548-567 8564:568-591 8443:592-597 8501:598-780 7962:781-781 7963:782-795 7964:796-805 7965:806-822 7966:823-853] [-1, 8412, 8413, 8414, 8651, 7811, 7812, 8602, 8674, 8641, 8596, 8543, 8732, 8740, 8744, 8662, 8577, 8683, 8658, 8566, 8614, 8503, 8564, 8443, 8501, 7962, 7963, 7964, 7965, 7966, -2]
GAGTGGTTTTGGTTGCTGTAGTCCGTGAAGACACCGGATTGATTTTCGACATTCCCTGTGTCCTGCTGTA
GAGCCTTTTGGCTTTGCTGATCCAAGACGAGTCCTCGTCTGTCGCTCATGTTTCGACGATTATTGCTCCG
ATTTCCTCGTCCGCATCGACTATTATTCAAAGTTTTATGTTCAAGTCAAGTTTTACTCTCCGAAAAAGTT
TACGTGTGCCAGGTTTTACAGTTTCAAGATCAGACGTTCACTTCGTAATGGAAATTTCAAGGCACTGGTG
ATGGGCGTAGCAGTAGCAGTTTTCAGGTCTGCGAGCACTCGACTCGACGCGAAACCAAACGACAACCTCT
GCTCTTTGAATCTCCGCTCGGAAAATTGAGGCTGTCGATCTCGTCCAGCCGTTTTAGGAATGTCTTGTTC
AGCTGCAGATTCATCTGAGCGCTCATGTCGTGTACCTCAGGCAGTTGGTCCACCAGACGGTGAAAGTACT
CCGTGGCTATGGGCTCAGTGCGAGCATTGCACCTAGAGTGGTTTTGGTTGCTGTAGTCCGTGAAGACACC
GGATTGATTTTCGACATTCCCTGTGTCCTGCTGTAGAGGCTTTTGGCTTTGCTGATCCTTCAGCTCCTTC
TGCACCTGTACCGACTGCTCAGACTTCTGCTGTCCTGAGTTCGTGGGAGTATCCAGATTGGACAGTCCCT
TAGAGTTTGAGTCCAAGACGAGTCCTCGTCTGTTGATCATGTTTCGACGATTATTGCACCGATTTCCTCG
TCCGCATCGACTATTATTCAAAGTTTTATGTTCAAGTCAAGTTTTACTCTCCGGAAAAGTGTACGTGTGC
CAGGTTTTACAGTT
>D.pseudoobscura-CL417Contig1
GTTCTATGGAAGTCGAAAGCGTTGTGAATATATGCGTTGCCTGTGCTCAAACCAGCTGACAGCAGGCTGT
CATAGCATACTAGATGGAGGGGATTTTTCAAGAGATTTTTCGAGACTGACGCCCACTAAATGTCCCCCGT
TTCGACAGTGCTTAGGAGTCTGATCAGCATCTGGCTTAATTTCCCGAAATGGTCCAAATAATTTCAAAAT
TCTGGAATAGAATACTACGCGACAAAATGACGACTTTTGAGCGTACTTTGCACGTGTCCAAAAGTAGGTT
GTAGGTCGGAAGGAGTAGATCACATCCACGTACTTCGCATACCACCAAAATCCTTGTTAAAAATTCAAAA
TTCAAAAGATGGTTTGAAAAGATGATTGCTCGTATCGAAACAACAGGTATTTGTACCAAATTGAGTCCAA
GTTTAAGTCTTCTACCGTTTTTTTTTGTATGGTATGGTGCTATTTTGTAACTTTAGTTTAAAGGATTGGT
TTAAAGTGTGCTCATAGTGCAGCAAAAGCCAGAGCATACTTACCTTTGTAGTAAATAAAATTCATCCACG
>D.pseudoobscura-TR18170|c0_g1_i13 len=2295 path=[5977:0-122 5978:123-149 6164:150-226 6168:227-227 6163:228-279 6158:280-306 6169:307-309 6137:310-338 6116:339-402 @6157@!:403-959 5961:960-980 @6136@!:981-1108 6056:1109-1120 @6156@!:1121-1422 5969:1423-1465 6135:1466-1547 6170:1548-1571 6172:1572-1595 6173:1596-1596 6174:1597-1603 6133:1604-1666 6112:1667-1875 6011:1876-1899 6155:1900-1905 6131:1906-1929 6167:1930-1949 6130:1950-1992 6144:1993-2016 6153:2017-2051 6166:2052-2078 6161:2079-2095 6152:2096-2127 6142:2128-2165 6123:2166-2189 6105:2190-2224 6043:2225-2294] [-1, 5977, 5978, 6164, 6168, 6163, 6158, 6169, 6137, 6116, 6157, 5961, 6136, 6056, 6156, 5969, 6135, 6170, 6172, 6173, 6174, 6133, 6112, 6011, 6155, 6131, 6167, 6130, 6144, 6153, 6166, 6161, 6152, 6142, 6123, 6105, 6043, -2]
AAAGAGCACACATAAAATTCACAAAATTCCAAATTCAATTTTAAATTTACACACTCAATAGTACGCAGAT
GGATCGTGAAAATTCTCAGAATCCCTATGAGGCACAGTGCAATCAGGCCCAATGCAGTCGCTCCCAGAAT
TCACAGTCGGCCAGGGATGAAGTGTCTTTTGGTACCCCTCAGCAGCAGCATAGGCAGCAGCAGTCAATCT
ATGACTTGGTGGACAATGTGAGTGTAAAATGCGGAAACTATTGCCAGCAGGCACAGTCGGCCAGGGAGGC
ACTGTCTTTGGGTATCCCGCAGCAGCAGCAAAGGCGGCAGCAGTCAGTTTATGAATTGTTTGGCAACAAT
AAGACCATTGACAGATCTGAACGCGATCTCAGTAGCATGATTGTGGGTCCTGGAAATTCTCAGAAACCCT
GTAGTGCACGGTGCAATCGTTCCCTATGTAATTGCTGCCAGCAGAGAAAGTCGGCCCAGTATGCAGAGGC
AAGTTATGCCTTCTTTCACAACGATGAGACCACCGTTGGATTTGAGCCTGATATCAAGAGCACGACTATT
GATAGAGAGAGTTCCGACGAAGCCTGTATGCCACATTGCACTCTCAGCTGTAGCCGCCTGTCGCATTCAT
TGCGAGGATTAACGCCACCAAAGTATGATTCGGGATACCAGCACTCACTACCGCCCCAGAGGTCTGAAAC
GCAGCAGAGTCAATATTCGAGAATTCAATTCTCAACATGCCCACCTATGAGCCACAAGTCGCGCAGTCAG
TCATTCCAAAGAGGTAACGCCCAGAGGCCAGATCGCCAGCAGATTCAACATGAGTCAGAGGAATTCAAGG
ATATTGAACCGTTTGACGAACCAACGCGCAATCATTCGCTCCAGACTTTTCAAACACCGACACCATCCTG
TTGTCGGAAGGCCATGAATCAGAGTCCCATGAATCAGAGTCAGGAAACTACGCCATATAAAGGGAATACA
CCCGCTAAGCCGGAAAGACCTTATTGCATGGCAAATGCAAAACTAACACTCCGATACGGCGATCCATCCA
ATAGTCAGGTTAACACGAGAACGCCAGTTGGACACAGTACCCTGTATCATAGCAATGCATCGCTACCCAT
CAGATATGTCGATCAATCCAGTGAAGAGGAATGCACGAGCTCGGCATATGGCCGCCAGAAGCTCTCCATT
GACTTTTCCCAGACGATCCACGGAACGTCTAGTTCGGATGAGAATTGCATGTACAGCCAACCTAAAACGG
CAGAGGAAGCGTTGGCTAGCCGCACCAGAGCCGTGTTCTTCCGTGCCATGGTCAAGGAGAACTGTTGTAA
CGATGTGATAGAGCAGACTCTCAATGGGAGCGAGAACTTTAACGAATATGCCTTTCAAATCGCCTTCGCC
GGACTAATACCTGAGAAGCTGGGTTGCGTCGATCCCATCACCATGCTGGAGGCAATCAAGTTACGAATCG
ATTACGAATGGAAGGAAATTCGCAATAATTATGAGAGAAAAGAAAACTTAACCAAAACGGAAACATCTGC
ACAGGATAGAAGTCGAGATCGGTACAAAGATCATTCCAAAGATCGTTCCAAAGATCGTTCCAAATATCGG
TGCAAAGATATTAATGATAGCTTGAGCAGCCAGGAGACCACCCAGCAGCAAGTGATCCCCAACGAAGATA
TTAAAGATCACTTCATGCCGAAGAACCAATATGAAGTCAATCAGGGCATATGCGCCTACCTCAAGGCCGA
GAACGAATATCGCGGTTTGCATTCAGATTCGATAGAAGCTGATTTTAATGTGAATGTCAATGCATTTGAG
TCAAATTTTTTTAATAATAACATCCGCATGAACGTTTATTCGGCCACAACGGATCCGAAGCCATAGGATA
GAATCTGTCCTCTAATGACTGGATCCACCACAGTGAGCTCATTATAGAGTAGCGAACAAAAGAGCCAGCG
CTGGTGGGTAAGAATTTACCACTGTGCTACCTACTCGCATTGTATACTCATAATCATATTACAATTTGAG
TGCTGGCTTAATCCTGACACAAGATCGATTGGACTGGACAGACAAAAAAGGAACTACTAGGATTGACTAC
ATATGCAAAAAGGTGCAGAACATGCTGACTAACACCTGAACGAATGCTGCTGCGTAGATGTAAATACAAC
AGCTGTTTACCCACCATGATCACCTGGGCGCTATACAGAACCGTAGAGACTGACCATATCTTCTGTAATA
TGTCACTTGTTGAATTATAACACGGGCACGTCTGTGCCGATTGACTACGGTAGAT
>D.pseudoobscura-TR17852|c0_g1_i6 len=935 path=[3352:0-113 3470:114-124 3466:125-143 3462:144-250 3451:251-270 3437:271-282 3460:283-294 3450:295-336 3436:337-371 3296:372-395 3469:396-478 3459:479-498 3472:499-512 3471:513-532 3468:533-556 3464:557-619 3474:620-622 3444:623-676 3454:677-719 3467:720-740 3463:741-763 3428:764-827 3317:828-934] [-1, 3352, 3470, 3466, 3462, 3451, 3437, 3460, 3450, 3436, 3296, 3469, 3459, 3472, 3471, 3468, 3464, 3474, 3444, 3454, 3467, 3463, 3428, 3317, -2]
GACGGCGCCTGTCGGTCGGTGGCTATGTGTGGAGGGGGGTGTTCGCGTAGTAAATCACTTTGGGCGAGGT
GTGGTAATATAGTGGCCGGATCTTTATTGGGTGTTGGGAGAGGCGTTGTAGCGAACCCTTTTGGGTTCGT
TACAGACTTGAGGGCAAAATTGATAATCTTTTTTGTCACCAAACTCTTTGGATATGGTCCTGTCTTCCGC
CTCTGACGCTTTCTATGTAATCTTAACACAGTAGATGAAGTATTCCAAAAGGCAAGTGGGCGCTTCGCCA
ACTCTCTGGCTCGCCACGACAATCCTGAAGCCAAAAAATTGATCCTACAGCCGTATGAGCCGCAGCGATT
GCAGAGGCCAAGATATTTGCAACAGCTGCAGCAACACATCCGTCCGCTGCAGCAACAAAATCGGAGCAGC
CAACATCAAAGTCCAGATCCTGTTACCTCCGATGAGACTCTTCCAACGCTGGTCCGGCTCACTGGACAAA
CTCCGCGGGAAAGGGTAGTGGCCCTCATATTCGGCCAGCCACTTTCCATACAGAAGATAATCCTGCCGGA
TTACGAGGGGGATCCAGGGACACCAACGCAACCGCAGCCAGCATCCGCGCAGCAGCCACAACATGTGCGT
CAAATTTGCGACCGGCCGACATCCCACCAGAGCTGCCAGACACGGGCTGCAAACAGCAGCACACGCATCC
CAGACGCCATCCATCAACCCAATCCGCAGGAGGCACTGCTCGAACACGGACTGGACCAAGTCCGCCGGCG
CCTCGAACGCGTGGTCGACAGCGACGACGACATTAAAATTGTGGACGACGACGATGACGAAGATGCCGGC
CAGCGCAATACACGCACCGCTGCAGTGACTCCGCACTTTGGTGCAGCAAGGCGCCGATTATTGGGACGCC
GCAATCCGGCCGCAGCAAGTCCAAT
>D.pseudoobscura-TR5721|c0_g1_i1 len=506 path=[1009:0-159 1010:160-505] [-1, 1009, 1010, -2]
GCTGGGTATACAGAATATATAATGAACATTAATTTGTATATTTTCTTCGACCAGGTGGAGTAAGAGTCTG
CTACTAAGGTGCTCTTCGTAAGGTGGTCTTTCGAGCGAAGAGGGACTTCTTGGAGAAGCATGGGCCATTA
CCCAGGGAATACTCGCCAATCTTGATGCGGCAGCCGATTTTGAACGCTTGAACAACCCTGCTCCAGAAGT
AGTTTCTTCAGCATCTTGTTTAGATATTTTACGTGATTTCTCATGAATAATTGGGACCTCGATCCCTAAT
TAAACATGAAGCTGAGCTGAAGGAAGTTGTCCCACACCAAAGAGAACACCCTGCTATTCAACAATTGGCA
TTTCCCCTCTTCGGTGGCTCACAGTGGAAGACCTCTCAAAACCACTTAGTTCCGTGATGCAACATGGCTA
CAGGAATCGTGCAATTCCATTAGTGCTCCCAAAAGTTCAAGTTAATGAAAGGTAAAATCATAGATCAAAG
GGGAAGGAAAAGCAAA
>D.pseudoobscura-TR29043|c0_g1_i1 len=363 path=[681:0-362] [-1, 681, -2]
ATGCTTTAAAACAGACACATATATTCATTTGTAAAGTTTTGATAGCAGATCTGGAAATGCTCTTAGAAAT
AGTTGGGCGGATCATCTCAGATGTTTTCGTATTGGCTGTACATTATGCAGAAGAGAAGTTGTTCAATTGC
TCCCTCGGTGCCCAGGATTCCTATGAACCTTGTTGACGAGTCTGGCCACGGGCCGTTCATCCCGGAACTG
GCGACGGGTCCAGTTTGATGTTTCAATTCTTGAGCCAGTTTTTGAGCTTCACGCTTTCATCTGGGTACAA
ATTATAGAGATCCATTTCTCAGCAGATTCAAATTTGGCAAATACTTTAAAATTTGTGGATTTTTTTATCT
GACAAATTGTGTG
>D.pseudoobscura-CL291Contig1
TCCATGGGTAGCCTCTCTGCGCTGCTCCTGTTCTCAGGTATATTTTTGTTGTAATTCCGACTCCGAGCAG
CGCTGCCGCAGTCGTTGCCGCAGTCGCGCAATTCTTGATCTTCATTTCGTCAACGAGAGCGGGAGAGCTT
TGCTTTAGCTCCTCTCACACACCAAACTCTCTGCTTCTATTCCACAAGCGCGCTCTCTTTCCCTCAGCAG
TGCCATCTTCTATCCTTCGTTCAATCGCTCTCTTAGCAACAACAACAACAAAGCGCCCACACTCGGCTCA
TGGTGGCTTTCGGGGCTCTCTTGGTTCTTGGGTTTCGTTTCTCGCAACTCACGTGTGAGCTTAAAGGAAT
AACTGATCACATTTTCCTTATACCCTCCTCTACACACACACACACACACACACACATTTCTCTCCATTTA
ATATCATATTTTCCTTTGTGATATTTTTGCGTTCAAGTCCAGT
>D.pseudoobscura-TR18170|c0_g1_i6 len=2286 path=[5977:0-122 5978:123-149 6164:150-226 6168:227-227 6171:228-245 6119:246-273 6169:274-276 6137:277-305 6116:306-369 @6157@!:370-926 5961:927-947 @6136@!:948-1075 5981:1076-1111 @6156@!:1112-1413 5969:1414-1456 6135:1457-1538 6170:1539-1562 6172:1563-1586 6173:1587-1587 6174:1588-1594 6133:1595-1657 6112:1658-1866 6011:1867-1890 6155:1891-1896 6131:1897-1920 6167:1921-1940 6130:1941-1983 6144:1984-2007 6153:2008-2042 6166:2043-2069 6161:2070-2086 6152:2087-2118 6142:2119-2156 6123:2157-2180 6105:2181-2215 6043:2216-2285] [-1, 5977, 5978, 6164, 6168, 6171, 6119, 6169, 6137, 6116, 6157, 5961, 6136, 5981, 6156, 5969, 6135, 6170, 6172, 6173, 6174, 6133, 6112, 6011, 6155, 6131, 6167, 6130, 6144, 6153, 6166, 6161, 6152, 6142, 6123, 6105, 6043, -2]
AAAGAGCACACATAAAATTCACAAAATTCCAAATTCAATTTTAAATTTACACACTCAATAGTACGCAGAT
GGATCGTGAAAATTCTCAGAATCCCTATGAGGCACAGTGCAATCAGGCCCAATGCAGTCGCTCCCAGAAT
TCACAGTCGGCCAGGGATGAAGTGTCTTTTGGTACCCCTCAGCAGCAGCATAGGCAGCAGCAGTCAATCT
ATGACTTGGTGGACAATGCACAGTCGGCCAGGGAGGCACTATCTTTGGGTATCCCGCAGCAGCAGCAAAG
GCGGCAGCAGTCAGTTTATGAATTGTTTGGCAACAATAAGACCATTGACAGATCTGAACGCGATCTCAGT
AGCATGATTGTGGGTCCTGGAAATTCTCAGAAACCCTGTAGTGCACGGTGCAATCGTTCCCTATGTAATT
GCTGCCAGCAGAGAAAGTCGGCCCAGTATGCAGAGGCAAGTTATGCCTTCTTTCACAACGATGAGACCAC
CGTTGGATTTGAGCCTGATATCAAGAGCACGACTATTGATAGAGAGAGTTCCGACGAAGCCTGTATGCCA
CATTGCACTCTCAGCTGTAGCCGCCTGTCGCATTCATTGCGAGGATTAACGCCACCAAAGTATGATTCGG
GATACCAGCACTCACTACCGCCCCAGAGGTCTGAAACGCAGCAGAGTCAATATTCGAGAATTCAATTCTC
AACATGCCCACCTATGAGCCACAAGTCGCGCAGTCAGTCATTCCAAAGAGGTAACGCCCAGAGGCCAGAT
CGCCAGCAGATTCAACATGAGTCAGAGGAATTCAAGGATATTGAACCGTTTGACGAACCAACGCGCAATC
ATTCGCTCCAGACTTTTCAAACACCGACACCATCCTGTTGTCGGAAGGCCATGAATCAGAGTCCCATGAA
TCAGAGTCAGGAAACTACGCCATATAAAGGGAATACACCCGCTAAGCCGGAAAGACCTTATTGCATGGCA
AATGCAAAACTAACACTCCGATACGGCGATCCATCCAATAGTCAGGTTAACACGAGAACGCCAGTTGGAC
ACAGTACCCTGTATCATAGCAATGCACCAACAAATGGAGATAGCAATGCATCGCTACCCATCAGATATGT
CGATCAATCCAGTGAAGAGGAATGCACGAGCTCGGCATATGGCCGCCAGAAGCTCTCCATTGACTTTTCC
CAGACGATCCACGGAACGTCTAGTTCGGATGAGAATTGCATGTACAGCCAACCTAAAACGGCAGAGGAAG
CGTTGGCTAGCCGCACCAGAGCCGTGTTCTTCCGTGCCATGGTCAAGGAGAACTGTTGTAACGATGTGAT
AGAGCAGACTCTCAATGGGAGCGAGAACTTTAACGAATATGCCTTTCAAATCGCCTTCGCCGGACTAATA
CCTGAGAAGCTGGGTTGCGTCGATCCCATCACCATGCTGGAGGCAATCAAGTTACGAATCGATTACGAAT
GGAAGGAAATTCGCAATAATTATGAGAGAAAAGAAAACTTAACCAAAACGGAAACATCTGCACAGGATAG
AAGTCGAGATCGGTACAAAGATCATTCCAAAGATCGTTCCAAAGATCGTTCCAAATATCGGTGCAAAGAT
ATTAATGATAGCTTGAGCAGCCAGGAGACCACCCAGCAGCAAGTGATCCCCAACGAAGATATTAAAGATC
ACTTCATGCCGAAGAACCAATATGAAGTCAATCAGGGCATATGCGCCTACCTCAAGGCCGAGAACGAATA
TCGCGGTTTGCATTCAGATTCGATAGAAGCTGATTTTAATGTGAATGTCAATGCATTTGAGTCAAATTTT
TTTAATAATAACATCCGCATGAACGTTTATTCGGCCACAACGGATCCGAAGCCATAGGATAGAATCTGTC
CTCTAATGACTGGATCCACCACAGTGAGCTCATTATAGAGTAGCGAACAAAAGAGCCAGCGCTGGTGGGT
AAGAATTTACCACTGTGCTACCTACTCGCATTGTATACTCATAATCATATTACAATTTGAGTGCTGGCTT
AATCCTGACACAAGATCGATTGGACTGGACAGACAAAAAAGGAACTACTAGGATTGACTACATATGCAAA
AAGGTGCAGAACATGCTGACTAACACCTGAACGAATGCTGCTGCGTAGATGTAAATACAACAGCTGTTTA
CCCACCATGATCACCTGGGCGCTATACAGAACCGTAGAGACTGACCATATCTTCTGTAATATGTCACTTG
TTGAATTATAACACGGGCACGTCTGTGCCGATTGACTACGGTAGAT
>D.pseudoobscura-TR19003|c0_g1_i1 len=1836 path=[1814:0-1835] [-1, 1814, -2]
GGTCTAGCTAAAGTGTAATAAAAATTCCTGTTGAAAGCTTTAAATTGAAATTTTGAGAGTGAAAAATGCT
AAGGCTTCGCTTCATAGGACGAATGCGAGGTCCACTACACCGTCGAATGGGTGCAGCAGGGCTAAGCACC
AAAGTTATCAAGACCCTAGAGAGTGAGTCACGGGCGGAGTCGGTCGAGATGAACTCAACAGAGGGGGTGC
CCAGGGTGAACATGAATGAGCAATTGTTGATCAACCATGCCGTATTCCAGATGGAACGAAAACCCCTTGA
GGTTCCCACTATAGTGGGCGACGAGCAAATGTACACTCGGGACAACCAGAGACTATCCTGTCCCTACGAA
GTGAAGCGGACGGTGGCCCAGATATATTATGCGAACCGTTGCCAAATCGAGAGTGCCGTCAGGACGGCAT
TGAAGGCCCAGGCCACCTGGAGTCTGGTAGCCGTGGCGGACCGTTCCACCATCTGGAGGTATGCTGCAGA
CATAATCGAGGCGGATGAGTTCCGTATGCGGATGTATTTGATGCTGGCCCTAGGAAAGACGAGTGTTGAT
GCTGCCAAGGACATCCAGCGCCTGGTCACATCGATTAGAGCCAATGCCGACTACCTGGAGCACTTGTCGC
AGCTGCGCTTCGAGATCCAGGGTGAAGTCTGTGTCTTTCCCAGCTTAAATCTGCGCCCCATGGATGGCTT
TGTGGCTGCCATCTCGTCATTCGAATCAGTCGCCCTTTCCGCCAATCTGGCTCTGTGTCCCATTCTAATG
GGCAACGCAGTTCTGTGGAATCCGGCCCTCGAAGTGGCACCCATAAGTTATCTCGTCTACAAGGCTTTCC
AGGAGGCTGGTCTGCCCAAGGGAGTGCTCAACTTCTTGCCCTCCAATAAGAAACTGTTCATAGACACTAT
TACGGATGCCGTTCACTTTGCCGGAGTCAATTGTCACTGCAGCGCCCAAGATTATCGCTATATTCACAAG
CTGGTGAGCGATAAGATGCAGCGGTACATATGTTTCCCTCGACTGGTGGCCGAGTGTACCGGTCAGAATT
TTCATTTTGTCCATAGCAGTGCCAAGATGGAGGCCGTCTGCTCGGCCACCGTGGAAGCGGCGTTCAACTA
TGCAGGACAGTACTCCAATTCGTTGTCTCGCATGTATGTGCCATCCTCCATGTGGACCGATTTGCGGGAG
CTGCTAATCGAAGGAGTGAAACGATTTACGGTTGGAGATCCAACACGAAACGAGACCAAGATGGGGCCCG
TCATCAATAGGGCAGCCTATGAGCGCATGCAGCAACTAATGGAATCAAACAAGGACGCTGAATTTTTGTG
CGGTGGCACCTGTAATGATAACATTGGCTACTTTGTCGAGCCGACGGTTTTGCGGATAATGAATCCGCTG
CATCCACTACTGAGCGAACCGCTGTCTGGGCCGTTACTCCCAATATTTGTCTATGCCGATGACTCGTTTT
CGGAGGCACTCAACCTAGCTGCACACCAGTCCAAAAACGCCCTGTCCGGCTCCGTGTTTGCCACTCGAGA
TGAGGTGATCTCGCATTGCTTAAACCAACTGCGAATGGCGGCAAGCAATTTGTATGTGAATGAGCGTTGC
ACCGGCAGCTCGAGTGGCCTGACGCCTTTTGGCGGCAACCGTTTGTCGGGAACAAATGATAAGTCCGGCT
CTGCCTACTTCCTAATGCGATGGAGCTCCCCTTTGCTGGTAGAGGAGACGGTTGACACTCCGTCAACTTA
TTAGTCACCTACAGGATGGAAAGTAGCCAAATAGAACACACCATTGTTTCTTATAAATTAAAACCATGCT
TTTCAATGCCGCAGAT
>D.pseudoobscura-CL459Contig1
TCTCGTGCCGATTAGCGTGGCCCCGAAGAAGGTCCAGAATGGCAGAAGGAAGTGTCCGCGGGCGATGACG
GCCAGCTCAAAAAAAGCATTCCCATAGGTCGCCAAAGCCAGGATTTCAAAGAATTTGATGCTTTCCGCCA
CGCTTTTCACGAACAGCTAGCACTTGTCCAGCAGGCAAAGATTCTTCTGGTCCTTTTCAGCATTCAGGGC
TTCGAGCTCGACCAGGTCCTCGGCATCATCAGGATCGTAGCCGTGCAAATATGCCGCCCTGGCCATCAAG
TAGAGAGGCAGCTCTCCTAGAGCGACACCAGTACCCCAAAGAAATGCCTCCAGTCGTACCTTCGATATGA
TGGCCCAGAGATTAGGCTCACGCTTCTCATACGGCTCCGCCGGGCAGATGATGCCATCCGGATAGG
>D.miranda-TR49375|c0_g2_i1 len=353 path=[696:0-317 697:318-352] [-1, 696, 697, -2]
TGCTATTCCCATTGTTAATGGAATCGCACGAGTGCACCCAGGAAACCATTTAGTGCTGCAACATCGCTGC
AAAGACCATGTTAGCTACAATGTTGGATAACAGGCCATGTAAAGTGGAACGGATCCTGCCCGTGCCCGTT
CATTCCTATGCTAACGATCTTCCAATATACATATGTATCTACCATATATTACGAACTATTTGTGTACCCT
CTCATGTGCCCTCTCATCCTCTCGCATCATTCTGTTATGTTAAAAATATTGTTTTCAGTGTATCGTTGTA
TTTCTCATCTTCCTTTTCTGTCAGCTAAAACAATAACACTGCTGGAAGGAGATGGCAAACGATTGCGTTC
TGC
>D.miranda-TR22659|c0_g1_i4 len=266 path=[1488:0-44 1537:45-85 1534:86-114 1540:115-121 1539:122-172 1532:173-206 1541:207-219 1507:220-265] [-1, 1488, 1537, 1534, 1540, 1539, 1532, 1541, 1507, -2]
AAAACAATGACCAGCAACAGCAAAAACAATTGACGACAGCAAAAGGTACCACCACTAGCAGGAGCAGAAA
ATGCTTGTTACCTACATTGACACAGGCGGACGCACACAATGTAAAAGAATGGCTAAATAATGTGCCTCCG
CTGTTGGATAATGAGCCGCCCCTGCCCCTGCCCAACTTGACTACAAATTCGTTTCGCTCGCCGCTCAAAC
GAAGATGCGCGGCGATCGAAACGGATTCAGATAACGATGACGACTTTACCTGCCTG
>D.miranda-TR16731|c0_g1_i1 len=385 path=[885:0-26 893:27-162 894:163-186 895:187-193 892:194-219 890:220-274 889:275-384] [-1, 885, 893, 894, 895, 892, 890, 889, -2]
ATTCCTGCTGAACCGCTCTTCCGATCTCAGAAAACAACTTGATCACTTGAACGGCCGAGCGCCAACTGAA
CCAAACTGTGCTCGCTGCACGCGCATGGCGCATGCCATGCAGGCGGCAAGAGACGAGTTTTGTGTGTCTG
TGTGTGGGTGCGTCACGAATCGACGGGCTCGTGGAGTGTGTTGACCGATGCCGGCTTTTCCCCACGGTTC
CTCTCCTCTCTGAGTGGATCGATAAAGGCTTATCAGAGTTTAGCAAATGGAGATCCTATGGTGGAAAATA
TATCTACATATTTACATGCATTAAATGATTGTCAAATCGTTATCTCCTGCTCAAGTTGGATATTTGGCCC
ACACAGTCTATACAAATACTATACTATTTCCAATA
>D.miranda-TR26834|c0_g1_i1 len=316 path=[294:0-315] [-1, 294, -2]
CGGGGGCCAAATGCAGGGGAACAAATGTCAAACAGTCGTTTGAGGCCGCTCTCTGGGAGGGCCTTTGATG
CATCTCATCGAGGCGTTGAATGCCGCCCCCCGTTCGCCCCCGTGCCCCTTCGGTAATAGAGTTTGATGCA
ACTTTTGCGGCAGGCTGGCTGGCAAAAGGACCTTTGAAAGAGCCAAAGAGCGAGAGACGAGAGAGAAGAG
AGCAAAGCAAAGAAAAGCTTACAAGCAGCACGCCCCACCGCAGGACACCACCCGACACCGCACCGCACCG
CAGACAAGGCCAAGAACAACAGCCGGCATTTTGCCG
>D.miranda-TR9181|c0_g2_i1 len=632 path=[1293:0-569 1294:570-631] [-1, 1293, 1294, -2]
GCAGCGCCTTGTTCGGACGCGTTTTTGCTTTATTTTTTAGCAATCGTTCGCGTGAGTCTTCTACTCGTTT
TAATAAATTGCAATTGTCCATTCCAATGTCGTTGGTTGATCGGCTTAAGAATATATTAATCAAAGTGATC
ATTCCGTAACGGCTATTTCGGTGTCTGCTTTGTCCGTGGCATTCGTCGCGCTCGCATATAGTTGTGTGTT
TTGTTTTGTGCGTTTGTGTGTTTGTTTGTTTAAATGCGGCAGCCATGGTTTTTGCATTCTTAGGGGCTGG
GCGGGAATGTGTTGGCGATAAGTCTTCACTGCTGCTGAGCATTTTTGTTGTTATTATTTTCTGTGCTTGT
TGTTGCTGCTGCTGGCGGTGGTTGATTTCCCTGGGCATTTGTGCTAGTGTGTGTGTGTGCGCTTTCATTG
ACTTGGCTGACCTCGCTCTGCCGCGAATGTGTGTCAGTCGTCAGATCAGTGGATATATCGTTTAAAGCTG
TACTAACTGCTAGGCCTAATCGCTCTAATCTCAGTCTTCTGCTGCTGACCGTCAGATCTATCGAGGCTAT
GGGAGCAGGCTCCAGTAACCTTCTTCTTGGGAGTATGACCTCTGTGTAGTAATTATACTCTGGTGGTGGC
GA
>D.miranda-TR44827|c0_g1_i1 len=255 path=[465:0-254] [-1, 465, -2]
GTCGGTCTCGGCATTCCTGCTGAACCGCTCTTCCGATCTGGGAGACTGAGCCAAGAACGGAGAACGGAGA
CAGAGCTCTCAGATGCTGCCCAAGCGCGTTCCGTTGTCAAATATGACTGCGGTCAGTTTTTGCAACGGGG
AATTGCTGCAGCAACTGGCCTGACTCTTCCACTGACTCTGCCCCTGCCACGGCAGCTGCTGCTGCATAAA
TTTACGTACTCAAGTTGCTTTTACCATTTGTGGGCACCCTTTTTG
>D.miranda-TR39665|c0_g1_i1 len=277 path=[255:0-276] [-1, 255, -2]
TGCGCCTTTTAGCAATTGCATATTGCGAATTACTGCACAAACAAGAGCCGAAGGTCACTGCGGCGAGGTG
AGATGGTGTACATACATAAACACGACGGGGCGGAGCGGAGAGGAATGCACAAACTATGTGCATGCATAAA
CATGCACTCGAATACGCCTGTTTAAAGACCACGCGCCCGGCATTCCTTTATTTTCGGTATTCCTTTATTT
CGTCATGCAGTCGTGCAGAGCGGTGCAGTGCTCGCAAGTCAAAGAACTCGTGAAGTTCAGCAGGCGA
>D.miranda-TR23059|c0_g1_i1 len=953 path=[2664:0-128 2665:129-153 2693:154-300 2700:301-328 2699:329-394 2691:395-429 2696:430-480 2659:481-504 2690:505-623 2701:624-647 2702:648-651 2689:652-668 2682:669-675 2698:676-704 2694:705-728 2688:729-878 2650:879-952] [-1, 2664, 2665, 2693, 2700, 2699, 2691, 2696, 2659, 2690, 2701, 2702, 2689, 2682, 2698, 2694, 2688, 2650, -2]
AAAATATAATTACAAAGTTTGCAGTTAATAAATTATATCTATTTACATATGTACACAATAATGTGCATGC
TTAATGTTTATAACCTATTTTTCAGATATTATTAGGACAAAATGCAGACAATTTCTAACGGGTATAGTCT
TCATTATTATCCCAAATCCCCTTCATCATCCATCTTCAGTTTAAAAAATTTTCCCAATTCTATAAAAATA
TATTACAACTCATATAACCCAAAATAAGCAGAAAAACTTAACTTTTTTGGTTCCCTTCATCTACAGAAAC
TTTTTCTGTGAGCGCTTGACCAAAGTTGTTATTGTGAAACAAAATCGTGTGTTGGCTCAAGAAAGAGGTC
TCATAAGCGAAGAGGCAAAAAACATTCTGCTCAGTGAGAGAGCGCGACTGCTTGGTGTTTTTTTGATTTG
TCTGTGACCAGACAGCAAAGCCTTAAAACTCGTGGTATCTCACACAGGATTTGTGGTACTCCTTCTGTAA
TGTCTACTGTGCTGCACGATATTGCCGATTTAAACGATTTAAACATCAAACTATTATTACGCTAAATCTG
ATGTACGGATTAATGATGCCCGATGACAGATACTAATCGTAAAAAACATATACATACATACATTTAAATG
TTCATTAAACATACCACCACCAGCTTCTGCTCTCTTCTTTTTGTATTGTTTCGGTTTTTGTTATGTATAT
TTTTGGTGTTGTACCACCAAATTTCACACTGCAACAAACTCCTCGTCGAATTCATTTATGTTGTTTTTCT
CTCTTTCCAACGCCACCAACAGATTTTCAACAACATTTTATATTGCTGAACAACAGCTAAAACGATTGCT
AATCCGTATATGTTACAAATTTCACAATTCAGAGCAAACATTTTGAGTTTTGCCATCATCAGCTGTTTTT
TTGATGGATGACAATAAATTTTGTAGTTTACTAAACGATAAAT
>D.miranda-TR24235|c1_g3_i2 len=481 path=[4350:0-70 4351:71-76 4352:77-85 4810:86-175 4879:176-186 4885:187-189 4889:190-196 4892:197-200 4896:201-219 4898:220-224 4900:225-243 4902:244-248 4867:249-282 4881:283-286 4853:287-289 4840:290-309 4689:310-361 4882:362-372 4783:373-397 4838:398-418 4814:419-453 4883:454-467 3895:468-480] [-1, 4350, 4351, 4352, 4810, 4879, 4885, 4889, 4892, 4896, 4898, 4900, 4902, 4867, 4881, 4853, 4840, 4689, 4882, 4783, 4838, 4814, 4883, 3895, -2]
TGAAACTAGTGTCAAAATAAGACGTAATCCAAGTGGTGGTACTTTTGTAAGATTTTTTTACAGGAAAATG
GGTAAAATTTAGTAAAAACTAAAAACTAAAACTAAAAAAAAAAACAAAGTTCCCCAATGTATATTCGGCG
GCTTACTCATTCTCATCATTCGCAGTAGAGATGCAAAATCGGACCAGAACCGGGTCCGGAAACGCAGAAG
TTCGAGCACCGGAGAGGATAGCGGGCCATGCTGAGAGATGTGATGAGAAGAGGCAACATACTGACAAGGT
CTTCAATCAGAAGTCACTTAACAGGCCACCCTTTGGCAATCTTTCTATATTTCCAGCCGTAATGCACATA
TCCAAAGAAGGCGCCAAGCGATTACCACCGCCCAGCGATAGCGTAGAAAGAAAATACATTGTCGATTTAT
TCAAGAACTGCTATGATGCCGGTGATTTCCTATCGCAGCTGCCAGTGCCCCGAGATGGGGC
>D.miranda-TR30585|c0_g1_i1 len=362 path=[679:0-361] [-1, 679, -2]
ATTGACGATAATATGTTCATGGTTGAACAACTGCTATTATATACGTTTTATTATCACAAATCCCATCTGG
TTGGAACTACTTTCCGGCTGTGCTCCCCAGGGAGCAAGCAACCGCGTGACATGGGCCAGAATTTTTGATC
CACGCCTCTTGATGCACTTGCACTTGCACTGATCATCGCACCGACTGGTGGCTGGGTTTGTTTGCTTTGT
CTCATTGCTAGCTGGAAGCGCGAAGGCGGCTGCCCATTTGGCATCTGGGAGGTAATGTCCCTCGTAATGG
CCGTGTAATTGCCCAGTTAACTGCAGCTCTAACTGCCGCCTGCCTGCCAGCCTTTTGTAATCGTAATACT
CGTAATCCCTGT
>D.miranda-TR17621|c0_g1_i1 len=254 path=[872:0-77 873:78-118 874:119-128 875:129-152 876:153-253] [-1, 872, 873, 874, 875, 876, -2]
GTTTGGATACGCAACTTTGTTACTCCCATTAAAGTTGACTACACCGAGGTCCCGGAGTTCCAGTTCCAGC
GTACTTTAATGAGTGGGTACAGGGCTTCTCCGGCGGCCTTATCCGTTTGAGTGGTGCCGAATCAATATCT
CCAGCTCTATTGGCCAAGACCTTCTCTGGCCGCCAACTGATATGCCGCGATCCCCTCCTCTTACCACGCC
AGGCTGTCCGACGGCTGCACACGGTATATGAGTTTTGCCGCGCG
>D.miranda-TR21861|c0_g7_i1 len=264 path=[7352:0-24 7353:25-25 7354:26-37 8377:38-54 8587:55-55 8242:56-109 8705:110-116 8665:117-117 8770:118-119 8790:120-132 8803:133-141 8435:142-143 8319:144-144 8177:145-154 8417:155-169 8296:170-171 8157:172-179 8597:180-184 8555:185-191 8496:192-198 8783:199-199 7654:200-223 7655:224-263] [-1, 7352, 7353, 7354, 8377, 8587, 8242, 8705, 8665, 8770, 8790, 8803, 8435, 8319, 8177, 8417, 8296, 8157, 8597, 8555, 8496, 8783, 7654, 7655, -2]
AGTGGCTGCTGGTCCGGCCACCCAGGATGCGCTGTCAGTTGGATTGGCCTGGCCTCTTCGGCCACGTTCG
TCGTCGGTTTAAGTTGTGATTTTTGAGTGGCTGCTGGTCCGGCCACCCAGATGAGGAGGTGTTTGTTTTG
GCTTTGATTTTAATTTATGTTTATTTGCAGGTACTGTCGGCGTTTGGATGTTATTTGTGGTGACCCTTGT
CTGGTTTGTGTTGGCGTAAAACAGCAGGTGAGTATTTTGTGTTTTGGCAGTCTG
>D.miranda-TR31426|c0_g1_i1 len=338 path=[631:0-337] [-1, 631, -2]
TATTTCTCCAGGCATGTTGGGGTCTGGAGCTCTCAGGGGAACCGACTTGGATGTTCTCCGATCACTGATC
GGCGCATGGATGGAATAATGGATGGAACAATGGAGGGCCTCCGATGAGATCATCTATCGCGAGTCGTAGT
CAAACCGGTTCCATTGCGCCGCCAATTAATCGAATTCCCTGTTGTTGTGGAGCCCCCTTTGGGAGCCCTC
GCAGAGTCGAAGTCGGTGTCGGTGCTGCTCGGAGCCCTGTGCAGCTTGAGGAACCTACAAGCTGGCTTAT
TTCTCGAGTGTTTCCGATCCACTGCCATTGCAACTGCCAAGGCCAAGCTCTGCTCCCG
>D.miranda-TR23290|c0_g1_i2 len=502 path=[3488:0-24 3692:25-25 3684:26-87 3698:88-110 3700:111-125 3704:126-126 3690:127-195 3701:196-208 3705:209-209 3689:210-267 3651:268-314 3593:315-330 3594:331-338 3595:339-349 3596:350-357 3662:358-431 3643:432-501] [-1, 3488, 3692, 3684, 3698, 3700, 3704, 3690, 3701, 3705, 3689, 3651, 3593, 3594, 3595, 3596, 3662, 3643]
GATGGTGCAGTCGCGGGCAGCATGTCAAGCTTCTCCGCAACGGCGGTAGGCCGCGTGTGGGTTGGCGATA
GGGGTGGTGATCATTCGATGCGTAGCTTCCTGGACTGGAGCGCCGACATGGTGTGGCCCCCTTGCGGGTT
CCGGGGCGTTCCAGTGAGGTTTCGGGATTGGGCCCGATTCGTCTCGCCTTCGTTTTGCGCTCGTTGTGCC
ATTGGCCGTGTGTACCTTGGTGGTTGTCGAGGGGGGATGGGCGTTGCTAAGATATTCCTCTCCTGTATAC
TTTCGTATTCCATGGCCAATATCGTGAGTTGTGCTAGGCTTCGTAGTTCGTGTCTTCGCACGTATAGCTG
ATACGATGGGAGAGTGTTGTCGTAGATCCTGTTAAATTTTTTGGCAGCGTCGTACCCGACGTGGTGCATG
AGCAAAAGGAGCTCGATGACGAAGTCCTTGAACGGTTCGCCTACCGCTTGCTTGCGGTTCTTGATCTGGT
CTTCCAGCTGCT
>D.miranda-TR33006|c0_g1_i1 len=302 path=[559:0-301] [-1, 559, -2]
TAACGAGATCTGCTTCGCTTAGTCCATTTTGGGCGAGCGATTCAAAGTAACGAGAAAGCGGAATCGCTGA
TTCCAATGAACCGAACGAAGCGGAGCCCGAAGCGCGAATTGCAACGAATCGATTCGGCTGCCCGTTAACG
TAGGTCGCTATTATGCTTAGACGTTGACGTCTACGTTATGAAAATGTATCACTTGTGCTCGCACTTGTGC
TGCAATGATGGGTGCTGACTATTGAGGGACTATGCTCAAACTTTATGGGGCTATTCGTTGCTGCCTTCGG
CTTTTTGGAGCTAATGATTCAG
>D.miranda-TR48393|c0_g1_i1 len=321 path=[597:0-320] [-1, 597, -2]
GGGAGGGGGAGAGGGAGAGATAGGTAGTGCGAGGGTGGGAGAGTGTGCAATGGAGAGAGAAAGAGTGGCT
GGCTTCGGGCAGAGCAGCAGACAGAATGTCGCGGTCGCTCAGTGCTCATTGATTGGAAGGGGTATATGCA
TATCGTATGCACTGGAAATAATCTTATATTAAACTTTAGAAAATAATATTATTACTATATCGATTTTCCA
GGGTATCTCAAGTGCCAGTCTGGATCCCACGTCCTGTTCTTTTCCATTCTGTTTTTTGTGTGTGTGTGTT
TTTTTTTTTGTGTTTGCAAGCGAGGTGCGAGCGTGTATAGT
>D.miranda-CL1356Contig1
GCGGAAAATGGAAAAGGAATTTTCATAGTTACACACACACTATTTTTTCCAAGGAGCAGCAAGGAATGCA
GGACTTGTGTTGGACTTCGAAATAGAGCGGTAACAGTGGCGTATTTCCACTCCTTTAGAGGCCCCCCCTT
TACCCAAAAAAAATCTAATGACATTCACTGGGATGCAGGCGTTAGACAGTGTTGGAAATGGGCTTTTAAG
TGGCCCTGAAAACCCACTGAACCCCCTCCTTAATTGCATTCAAAGAGAGAAGGAGAGGTGCGAGTGCGGG
GGCACTTTCTGCAGCCTATTTGCCTTAATTTAAGACAAAAGCACAACCGCA
>D.miranda-TR4549|c0_g1_i1 len=285 path=[641:0-23 642:24-24 643:25-25 644:26-26 645:27-27 646:28-28 647:29-29 663:30-30 661:31-31 664:32-32 662:33-59 660:60-91 640:92-284] [-1, 641, 642, 643, 644, 645, 646, 647, 663, 661, 664, 662, 660, 640, -2]
AGAGAGAGAGAGAGAGAGAGAGAGAGAGAGAGATAGAGATGGGGAGAGAGAGAGTTGGGTCACTGGTCAA
CCAAGGAGTCGAAACGGGGGCCAGGACCCAGGACCTGCCCGACCAGGTTATGCTCGTAACTAATAACCAA
GTAAATTGATACGTGACCCTGCATTTAAATGCCATTATTGCCTACGCCCCTTTTGACCCGTCCGTCCCAC
CTCCGACCCGTGGTCCAGCAGGTCACTCAAGTGAGTGGGTGCATGGGTGTGTGCGCAGTGTGGGCTTGAA
GCAGC
>D.miranda-TR48645|c0_g1_i1 len=297 path=[549:0-296] [-1, 549, -2]
TAACTGAATTCGATGTCTGCGATTATGCGTCCTTTCAACTAACGTGAACCAAACATGTGCGACATTTCCG
AATATCAATAATGGTTCAATTGTTATATGCGCAGGCGCGACCACTAAATTTATGATAGAGAGAGAGAGAA
AAGCACACACCTTCTCGTACTCGTAGTCAGAGCTACAACGCGATGCGTCATCGAGCCGTCAGACACAAAC
AACATATGGCCGACCCTATCTACTCGGCGCTTTGCATTAACATGAAACCGACCATGAAACCTGTGTGTTA
GAGAGAGACAGAGCGAG
>D.miranda-TR33065|c0_g1_i1 len=290 path=[535:0-289] [-1, 535, -2]
ACCGGCCAGACGCTTGAGGATATCGAGCAGAAGCTGGAACGTGATAGCTATATGTCTGCCGAGGAAGCAC
AGTCTTTCGGTATTGTTGACAAGGTAATCAGTCATCACAAGGCAGCAGAAGAAACTGGAAAGAAGGATAA
AGACCATCCTTAATCTGGTGAACACCAACACCCCCGTTACAGTGCGGGGGTGGTCTGTCGTAAGGAAGGC
AGATAAAGTCTGGAATACGGCTCTCGGGAGTCTGAAGCCTGGGATGATCGAGGGAGTGGGCTCATGAACG
CGAAGTCCGG
>D.miranda-TR44820|c0_g1_i1 len=250 path=[455:0-249] [-1, 455, -2]
GAACCGCTCTTCCGATCTGCAAAGGCATTGTTCGTGAGGCGCGTACAGGTACAGGTGGAGGCGGACAGCT
CCACTTAACGGACAAGGGCTATCGATCTGCGTGGAGTTGAGATATTGATACGAATCGTCGATGCGTTCAG
TGGATGTAGAGAGAAAGGGAGAGAGCTCCTTTTGAGAATTAGATGAAGAAAAGAATAGATAGAAGAAGTA
AGCAAGGATAATATACCAAAGAAGTATCGCCGAGTGTTAG
>D.miranda-TR23594|c0_g2_i3 len=904 path=[3190:0-222 3191:223-246 3268:247-284 3258:285-314 3290:315-338 3294:339-359 3257:360-394 3291:395-415 3285:416-440 3282:441-492 3279:493-546 3287:547-549 3284:550-573 3292:574-595 3277:596-622 3283:623-636 3263:637-667 3276:668-676 3270:677-700 3293:701-703 3295:704-726 3296:727-727 3259:728-805 3246:806-879 3231:880-903] [-1, 3190, 3191, 3268, 3258, 3290, 3294, 3257, 3291, 3285, 3282, 3279, 3287, 3284, 3292, 3277, 3283, 3263, 3276, 3270, 3293, 3295, 3296, 3259, 3246, 3231]
GGTCCTTTATATACATATTTCAAATATCAATTTGGTACGGGATTTTTATTTTTTAAGACAGCTTGATTTA
GAAAGAATGGTATAATCGAATCATTGGCACAAGCTTATAACTGGATGACGATCCTCAGACTTTCTGCTTA
TTGTAACTTGATCGATTACCAATTGCCAAATAAGCGAATTGCTCTGCTGTTGGACTTCTCGGATCCTTGC
GTAAGGCTTGATCGGAGACTCGGAGCTTCTTGACTTCCAGAACCATCCTTATCACTCCTTCCAAGTGGCA
TCGATACGGTGTAGAGCTGGCAGGGTGCTTTGTTGGGATGTTCAATGTCCAGAACCATCCATCTCGATGC
ATCCCTTGAGGACTGATTTGACCCGTCTTTAGACCGGGACTACTTTTTCTTCTTGTCAGTTTGCGGTTCT
TCATTGAACTTGCGTATGTAGAGCGCCCCAAGTCCTACTCCGACCATGAAGATTAGCAGTCGATTGCATT
CAACGCAGTTGAGGCGGGCCAGAACGGATGGGCTGCGGCACGGGTTACGGCGGATTTCGTGACGCTTGCA
ACAGGGCATGTTTCAAAGCTCTTCCAATTCGATCTTCCATTTAACAAAAAATGGAACGCTTCGAAAGTCG
GACGAGAGCTGAATAAATTGAAGCTGGTTTGAGATCTTTGTCCCGACTACTGGGTTCCATTTGTTTGCTC
AAGTAGTCAATAAGGTAATGGTTCTGGATGGAAGTGAAGTGGTTTCGATTACTTCTTTCCCGTCATGTCC
TTGCTATCCTTGTTATCCTTTTCGGCGGGAAAGGTCTTGGCGTACCACATGCCCACAAGGGTGCCCGCCA
GGATCGCGGACACACGCTCACACAGCATATTCATTTTGGGGCTAATTGGACAAATTGGCAACTT
>D.miranda-TR50463|c0_g1_i1 len=377 path=[355:0-376] [-1, 355, -2]
GAAATGCAGCCAAAGACCACAACTGAGAAGAGCTGCAGAATGGAAATTCCAAGAGGTTAAGAGATGCATG
CCGCTCCCATTACCCCAGTATCATCATCATCATCTAATATATGTGGGTCACTCCCATCTCCCACTCTGGC
ATCGATTTCCTTAAGCAGGTGCAATAAATCCAAAAGTTCAAGTACACAGAAAAACGGACATATAGAAGAA
CGGACGGATCTATGTTTGTGACCCAATTTCGCCTGAAGGCCAAGTCAAGTTTGTTTGGCCAGGAGCAGGC
CTTGGGGAACGATGTGCCGTTACGGGGTTGGGGGTGTGTGCAAATATTACGTACACTTACAAGAAAAGCA
AACTATCACTCACTGGCCCTCCCCCCG
>D.miranda-CL1Contig602
GTTCGCATTGCGTTTGTTATGCCGGCCGGTGCTCCGTTGTTGTTTGTCCTCCTTGTCTGCATCAATGTTT
TTGTTGTAGATGTCACTCCTGTTGTATCGTAGATATTTTGTCCGTAGTTTTAGTTTTTCCATAGCTTTAG
TTACTTACCTGTGATATTAGGAATACGATTTTGTAAACTTATGTAGTTGTTCTGTAGTTAAATTGTAATT
TTTTCGATGTTTTCTGATTAGTTTTACCTTTTTCCTCTTCTTCCCCACCTTTCTGCCATTACCATATTCC
CTTATACAAGTGGTAACACTAAAAATACCACGTAAATACCAGACCTTAATGACCGATAACACCCAAA
>D.miranda-TR20885|c0_g3_i1 len=260 path=[2892:0-195 2893:196-227 2894:228-229 2895:230-255 2896:256-259] [-1, 2892, 2893, 2894, 2895, 2896, -2]
CGGTTTTCCTATCCTCTTGTCGTTTCTCCGATTATTAGGATAATGATGATGGCGGATGGTGGCTGGTGTC
TTCCCAGTGTATTCCGTTGGGCGAATACTTCGGTGGAGCCTTGGTTCCTTTCCTCCTTTCCTCCCCTCTT
GTCTGGTGTCAGGTAAATTCTCGTTAATTATTCTTTAGGTTCCACTTCTTCGCGTATCTGTTGCCATTGC
TGATGCTATTGTGGCAGACTTGGGGGATATTTAACATGTATTGTATCCAC
>D.miranda-TR24566|c0_g2_i2 len=2129 path=[22799:0-63 23717:64-146 @23875@!:147-462 22681:463-502 23710:503-572 22923:573-596 22924:597-601 22925:602-625 23867:626-883 23910:884-932 23863:933-962 23784:963-1046 23080:1047-1068 23081:1069-2128] [-1, 22799, 23717, 23875, 22681, 23710, 22923, 22924, 22925, 23867, 23910, 23863, 23784, 23080, 23081, -2]
GTCCGATAACGGGGTAACGACATTAACAATAAAATATTTTAGTTTTTGGCGTCTTACAAAATGGAAATTA
AAAACGCCGTTTGGATATGTAAAGTTTGTGTGCCAATCGTTCTTTGTGGATATATCTGTGGTACAGTTCT
AACACTCGTGTGGTATGAAAGGCATCCGTCCCTGAGATTGCAAGACCTCAATCCTCGATGGCTGACAATT
GTAAGCCTGACGTTGCTCTTTATTCTTCTCTTTTATGGCCGTCCAGTCAGGTGCATACTGACTCTGGCTA
TTCCTTCGTTATGCAGCTCCCGCGGACGCGCTTGTCTTATAGCCCTGGCGTTCCTTCTGGCTGCCATTGG
GCCGACTGCCAATATCCTTGCAAACCTGAAAGTGATGCTGCGCAGCCTGGCCTGCGGACAAGAGCTGTTG
CGACAGGAACTTGGCCAAATGATGGATGTATTAATAGAACCAGTGAAATCCATTAAAATTGCCATAGATT
TAATGTTGGACGAGATTCGTCAAGCTCTCAGTCAAGTAATGGAGCCTCTACTGCGTATCCAAGACTATCT
TATCATCATCATTTCAATCCTCAAGAACTGTCTGGCCTGGCTAAAATCCATTGTGGATATGTGCAATGAA
GAGTTGGGCACACCGTGGGGACGTTGCAAGCGGGCTGCCCTTCGTGCCATGACCCGGTGTCAGACCAAGT
TGGGAATCTTCAAGCCACTTTGCCACGCTACCAAACTGTTTCTGGCCCTCTGCTATCCCGCAAAGATCAT
AGATGTATTTTGCAGTGGCTTTTGGGATGTGAACTGGGAGATGCTGGATAAGGTCATGGAGCAGTACCAT
GATTTTTTGGGTCATATCAAGGAAATGTTTGATGACAAAATCACCTTTGAACACGACTTCTATTTCAACT
CAAACTCCTCGAAGGATCTTTTAAAGGTGGGTGAAGAAATCGTACAGGATATCAACAGGCTATTGAAACC
ATTGATGCTAATGTTCGCGTTGCTGGATGTTCTCTGTTACATTTTGGTTGCGGCAGTGTTTATTAAGGGC
ACCTACTTCTATATCCGCTACATGCATAGTCTGGAGTATAAGAATGTATTTTTAACCGAATCTTTTTATG
CGATCGACATTCAGAGACAGAATGATGGAGACGCGCTGCTGCTGCCCCTGAATCGACTTGAAAGAAGGAA
ATACATAAGGATCACCAGTCCGCGTCTCACCTCTTCCGAGTGCTTGTATATTGGGGGGAGTTCCTTTTTC
ATGATTTTTACCTCCCTGCAATTGTTTTCCATTTGCTTTTTGGATTATAGCCTCTTCTGGATGCTGGCCA
CCATGTCGTACTATGGCCATCAGAAGTCCGGACTAGAAGTGCCTGCCTATATAGATCTGAAGATCAAAGG
AGGAGGGTTTTTGGTTGATATAATGCGAGGGATATCCATGGGGTTTCGGCCCCTCACTCAGAAAACCGTC
TTGGAAACGAGTGAATGTTTGCCTCAGCCTGTAGAACCGAACCATTACAGATATGCTGAGATATTGGGAC
TCTGTCTATTCGCCTGGCTGGTCCTGCTGACGGAGCCGTATTTCCTGCGCCTACGTCATGTGATTATGCG
TTGCTTCTACCCGGAGCGAGACCATGAGAGGGCCATGTATCTGCACAACAAGATCTTGACTGAGCGAATA
AGCGTATTCAAGTTGGCACGTCGCCAGATCCGCGCTGCCTTATTGTACCAGGATCGAAAAGGCCACATCA
GCTCGTTCAGGGGCAATTTGAAGCGATGCTGCTGTTGTGCCTGTCTGGTTGGTGCCATGAGTAGTGATAT
CTGCATCATTTGCGCCAAGTCCTTAAGCTCTTCCACCCGCATAAATTGCGACTCACTAGGCTGCAAAGGT
GTCTTCTGCCCGAGGTGTTTCAGTGAATCCAACAACAAATGCTGCCTGTGTCATCGGCCAATAGATTATG
GCGATTTAAGTGATTTCTCTGTAGTTCAGGACTCATCTGATGATCCTGATGCACAATCGTTTACGCAGAA
GCAAGCTAGGTTGGATTGCGATGGATATCGCAAGAAAAGAATCAATATTTAATATTGTTTACATATGTTG
GATAATTTTAAAATAAAAGAAAATAGCTG
>D.miranda-TR48076|c0_g1_i1 len=332 path=[619:0-331] [-1, 619, -2]
GCATCAATAAAATAGTTGTGTGGAGACTTCAATTATGACTAAGAGATAGCTGGATAACGGACACGCTTAA
CAGTAAAGTGGAGGGGAGAATGACGAAAGAAATGTTCTGGACAGACGAGAGCTGGTCGCTAAATTCACAC
GCGCCGAATGGTTTAACGGCTGCTCACTGGGATACACGAAACACGTAGCGTTAGATGCGCTGGATATATG
CATAATTTCCGGTTCCTGTTTCAGGAAGGTATGGGTAGCTTCGCAGGTCCCAACAGACTTAAAACTTGAT
GACCCATTCGCTTGAGTGATCACCTCGACATAAAAAAAATTTACAATTAGGG
>D.miranda-CL1Contig47
GCAGCATCCACACAGCCATCACCACGACCAGCACCAAATACGCACTTTGACGCCGCAGCCACATCGGATG
GCGAATCCGATATGGACTGCGAAACAAACAGCGATGATGACGACGGCCAGTGGACCGATCACGAATCATA
TGAAGAGATGTTTGAAGGCGTCTACTGATGCGCTAATCCACCGACTCCAGAGACAGCCACTGCCAATACA
CAGACAGAGCTGACCATCAAGAAGCTGCCTCGCCATCAACATCAACAATTTCCT
>D.miranda-TR24459|c1_g1_i1 len=419 path=[18374:0-47 19185:48-128 19462:129-150 19489:151-153 18222:154-175 18875:176-202 18682:203-418] [-1, 18374, 19185, 19462, 19489, 18222, 18875, 18682]
AAAAAGGCCGCAACGAGGACAATCTTGATATCGAACATCTCGTCCAGCGATCGCAACAAGACAGTTGTGC
GGAACTACATGCAGGAGCTGTTTCCGATTACAACATCAGCAACAATCCATTACAAGCAAAAGCACTTCCC
GCAACACACACATGAGCTGTTTCGACTCGCTCACTCCGCCGGGGCGCTACTTACTGAGGAAAACAGTGGA
AACAGCGAGTGCATGGAACCAAAATTTCACATTCTAATAGATAAGTCCGTTCACTAAGAAATTACAAGAA
TCTCCGTTTCATTTGAAGCACAGCTACCCTTCTTTCATTCATTCAGTAGTTGCCAGCTTAATTATTACTA
TTTATATGAATATTTTCTCTTGATTAATCCGCACGCATATTCACACGCATGAATTCACTACGCAATGCG
>D.miranda-TR9969|c0_g2_i1 len=315 path=[689:0-96 690:97-314] [-1, 689, 690, -2]
GCGAGAGGCTGTGTGTGGGTGATGGTTGGTGGGTGGGGGGATGGCTCCGATTCCGAGCAAATTGAGCAAC
ATTTACCTTCCATTTTCGATTCATTTGGCAGACATAACATACTCTCTTCTTTTATGGGGCTTAATTCCAT
TACTGATTGGCTCCTGGCCCTGCCATACATATCCCACCATATCTTATGGCCGTCTGAAGTTCCTCTGCCA
GATGGTGGTATTATTCCCCAATTTCACATGCAATTTCATTATCCAATCGTTGTCTTATGACTGGATCCCT
TTCCTGATTGGATTTATGGACTCCTCAATGTGTAG
>D.miranda-TR49496|c0_g1_i1 len=270 path=[495:0-269] [-1, 495, -2]
AAGGAAAGCCAAAAAGTTGGTACTCACATCGCAGGAGGACGAGGAGATGTTCTGCAAGTTCAAACGGAAT
ACGCGATCCCTGGAAATGGACAAAAATATGAACATAAATATGAGAAAAATGAGAAAAAATTGTTAATTTA
GAGCTGGAAAAGCTTCCCCCCCATCGGTGCTTTCCATAATCGGAAAAACCATCAATGTGCCGATAGGTTT
ATCGATTGTTTTTGGGAATACAGTGCGTTTCTGTGCTGTAAAACGGAGTTTGAACCATCG
>D.miranda-TR22271|c1_g1_i1 len=334 path=[312:0-333] [-1, 312, -2]
AAATTTTTAACATCCAATTTGACAAACATCTTAAACAAACAGAAAGATGAATTATAGCTATTCACATTGC
AAGAAAGTAATTTATATAATTTCAAAATAGTAAACATCGGCGTACGTACATATATGAACATATGGGCATT
TCAATGATGTCGAACTGGACAGTGGTCCCGGAAACATTTAACGTGAAAAAGTCGAAATAAACCGCATTGC
CAATAGGCCTAATTTACAATTTACAATAGGCCTTAATCAGATAGAGGACATGGGTTAATTAAAGATTAAA
AATACACCATAAGCCGAAATTGGCCCATTTTTCTGTCCGAATATTCCTCCCTCG
>D.miranda-TR23080|c0_g1_i1 len=268 path=[2729:0-115 2809:116-167 2823:168-203 2815:204-225 2805:226-243 2786:244-267] [-1, 2729, 2809, 2823, 2815, 2805, 2786, -2]
GGTGGCGTCGCCCCGAAGTGGTCTTTGGCTTGGGCTTGGCCGTCGTCTGACGTCCTTGGCTTTGGGACGG
AGCCTGGGGCCCCTTAGGTGCCCGCCCAGCCGTAGATTGAGAGATTTCGGGGGGGAGGACTGAAGGAATG
ACTGACCAACTTTGTTCTCACATTATCACAATATTTCTGGCACAGGCACAGGCTCGTCATCGAGCTTCCG
TCAAGTGGCTGCTCTCGAAGGCCTTCAACAATCGCGTGCCGGACAACCTGAAGGAGCC
>D.miranda-TR23266|c0_g1_i8 len=783 path=[3054:0-85 3112:86-129 3147:130-145 3153:146-184 3136:185-208 3146:209-216 3123:217-240 3135:241-246 3159:247-270 3156:271-298 3162:299-300 3121:301-329 3144:330-332 3133:333-356 3120:357-366 3151:367-390 3143:391-409 3063:410-428 3131:429-430 3117:431-510 3163:511-512 3161:513-554 3160:555-613 3157:614-645 3164:646-675 3148:676-699 3095:700-723 2971:724-739 2972:740-782] [-1, 3054, 3112, 3147, 3153, 3136, 3146, 3123, 3135, 3159, 3156, 3162, 3121, 3144, 3133, 3120, 3151, 3143, 3063, 3131, 3117, 3163, 3161, 3160, 3157, 3164, 3148, 3095, 2971, 2972, -2]
GTGTCATTCTAGTACAGATTATACATGTACAAAATTTCAAATTTCTATGAGGCTTGCTCATAAAAAATCG
ACTGTTTTCCTTGCTGAGTTGAAGGCAATATGGCTAAACAAATCTTGTCCGATTCTTACGCGTATTTGCA
CAATTGCTTTATGCGATTGTATTACAAAATTATTGGATCGATACTCTTTGAACGCCTACTGAGTTGGCTT
AAAATTTGTCTTACCTATTTTCTGATTTGTTGTACAAGCGTCTGGAGCACTCTTAAGCGATGGCAAAATT
ATTTTGGATATTTCTGTTGTTTGTAAATTAATCAGTAGAGGAATGCAAATCCTCTTGGGCACTGACATGA
TTCCTGACAGTTCTATAAGCGTCTGCAGTCCTCTGATGCTATCATGCTCTACCGCCTTGGCTTATGTACC
ACTGGACTGCCTTCTGGTCCAGGCGTGTGGTGCGTCGCTACCTTTACCAGAGCGACCTCGCTGTCTGGCA
GAAAATCTACGGGATGCCGGATACCGGTCAAGTCGTCTTATTTAACGGTTGGCACAAGGCAAGCAGGGTC
GTGTGCGACGACTGTCGGATGAATCGCGTGGGTAAATTGATTGACCAGGCAAAAGTATGCCTGGATGTGG
TGCTACTGTCTACCGCCAATGTCAAGTACATTGACCGCATATTGGCGGCACATATTCGGGGTGTCACTGT
ACGCGTTCTCGCCAGCGACAAAATGCTCGCGGCTAATGGGCCAGCGATGAAGCTACTCTGCGCCTTGAGT
GTGCAGGTGCGCT
>D.miranda-TR53301|c0_g1_i1 len=257 path=[235:0-256] [-1, 235, -2]
ATACGTGCGACTGTGTTGGTATTTGTACTATATAGATTATGTAAAATATTTCTTTTTTGTTCCATTATTC
GCCTGGGATCGTATTTTATAGACTTTGCTCCAAAGTTCTCTCTCTCTCCCACCGGAAAACAAATGGACGC
ATAGGGCAAGCAATGTTATTCCGAACAAAGACATAAATTTTGCCTTTGCCATTGCCTGCTGGTATTGTTT
AATTGTTGTTTACCGTTTAATTAGTCCAGCACTGGCATGCATTCCAG
>D.miranda-TR23685|c0_g1_i1 len=306 path=[5840:0-265 5841:266-287 5842:288-288 5843:289-305] [-1, 5840, 5841, 5842, 5843, -2]
GCGTATTTCCTGTGAAACCCCATATGCGTACTAGGGCTTCAGAGCTTTCAGTTTATTAAACACCAAATTG
TTGTGTTATATTCAATAGCTCCGATGATTTTCCGGGCAGATTGCCTGTCCGGCGAGGGGGGAACGCACTG
ACCGCATTCAGCATTGACCAATGCTGCGCGGATGGTCCCCAGGGGTGGAGAGGTTATCAGTGGCTGTCCA
AACACACAAGCAGTTCGTTCGATTCAATGCGTACTCACAAACACAACGGACATCAGAGATCGGAAGAGCG
GTTCAGCAGGAATGCCGAGACCGAGC
>D.miranda-TR29355|c0_g1_i1 len=258 path=[236:0-257] [-1, 236, -2]
TCGGTCTCGGCATTCCTGCTGAACCGCTCTTCCGATCTCCGGGTGTTCCACAATGGAAACAAGTTAACTA
AGACAACGGAAGCCGGAGAGAGGAACAAAGGACGCGGAGGATAGGAGCTGCTGGTACGATAAATGCATAT
AAATCGCGTTAATTTCAGCCGCGAGCACAGTTTAAATAACTCAAATGGCCCGGAAAGCTGCTGCCTGCTG
GCGACACCTCCCCTCCCCCCGCCCCCAATGCGGTAGCTCCTGACACTG
>D.miranda-TR24061|c1_g1_i11 len=680 path=[6908:0-32 6909:33-56 7292:57-64 7277:65-102 7309:103-119 7316:120-135 7170:136-139 7257:140-159 @7238@!:160-313 7317:314-318 6843:319-339 7256:340-418 7318:419-434 7321:435-447 7323:448-458 7324:459-471 7325:472-474 7250:475-490 7313:491-498 7320:499-499 7303:500-523 7220:524-553 7181:554-626 7261:627-655 7179:656-679] [-1, 6908, 6909, 7292, 7277, 7309, 7316, 7170, 7257, 7238, 7317, 6843, 7256, 7318, 7321, 7323, 7324, 7325, 7250, 7313, 7320, 7303, 7220, 7181, 7261, 7179]
GGGAGCAGATGTTTCCTGGCTGTGGGCGTAGGAAGTCTACGTCCACCGCTGCCGATCGTCAACTCCACCC
TGAGCAGCAAGTGATCAGAGTCCAAATCCGAGCTTGAACGGATACTCAGGGATAGTGTGTGGCACCACCG
GTGGCCAGCAAATTGCAGCCGTTGTTGGTGTGTACAGCCTCCATCAGCGCTTTCCCTCTGGCGCATCCAC
GGACATTTCCCCACCACATATGCTTCGCGTTCCAGTCACCGCATACAAGGAAGCCGGATGCAGTTTCTTC
GACGCAGAGTTCTTCAAAATGTCTTATCAATCCAGTAAAATGGGCAGACGCCCACTTGAATACAGGCGGA
CAGTAGATCGGCGCAAAAATAATTCCCTTTTTATTTTTCTTTTCAGTGAAGACGATGACAGGTGCACTTT
GGATGAATGGCTTTGAAATTGGCTGCAGTGCAGAGTGGGGGACATCGTCCCGGACTAGGATGGCTACACC
CCCTCTACGATTGTTTGTCGAATTGAGAGCAGTGTAAGTGTGATACCCGTTGACAGAGACGGCCATTGTA
CGCGTTTCGATGACCATCATTAATTGTATTTTTTCCCTTTTCAGGAAAACTTCGACCTCGTTCAGCTTGT
TTGTCACACCACACGCGTTCCAGAAGCCAATTTTAAAAGAGTTGCCGTTC
>D.miranda-TR14300|c0_g2_i1 len=289 path=[654:0-74 655:75-288] [-1, 654, 655, -2]
TATCGGTCTCGGCATTCCTGCTGAACCGCTCTTCCGATCTGGGTGCCACAAGATATGGCTGCGGTTACAG
TCAATGTCAATGTGTGTGCCTGGGTTTATGTTGTGTGCCACTTTATTTGATGTCTGCTTAGAAATTTGCA
CAATTGTTTTTCATGGTTTTCTGCTTTCACTATAATTTTCGTTTAAGCACTTATTATTAAATGTACCTTT
GGAGTGTTAGATGTATAAATCTAATCTAGTTGTAATCTATCTTTTTAATGAACTGCGCAGCAGTGTGATA
AAAATATAC
>D.miranda-TR41672|c0_g1_i1 len=257 path=[469:0-256] [-1, 469, -2]
CCGCAAGCGAGGTGTTTGTGGGTGAGAGAGCGAGACAAAGAGTTGATCTCTATGCAGAGCTTTATCTCGC
GACCGCAGGCACACACGAACACGCAAACATCCATACGCAACGACACTATGGGCAGCGCAGCCTCTGATCG
AGTGAAAAAGAAGAAAAAGAAATAATTCTGCCTGCGAGATCTTCTTATTAAAAAAACAAAAGCAAAGCAA
ATAGGAGAGCAATAGAGACACACATTCGAAGCGAGCTGCAAAAAAGG
>D.miranda-TR23839|c0_g2_i7 len=1095 path=[11163:0-58 11164:59-84 11165:85-108 11485:109-109 11461:110-173 11433:174-289 11307:290-313 11504:314-406 11458:407-472 11502:473-502 11495:503-526 11472:527-869 11079:870-890 11493:891-902 11470:903-926 11445:927-1079 11088:1080-1094] [-1, 11163, 11164, 11165, 11485, 11461, 11433, 11307, 11504, 11458, 11502, 11495, 11472, 11079, 11493, 11470, 11445, 11088, -2]
AACTGCAGCAAGGCGCGATGTCCCAGCGAACCCATGGATTCTCCGTAGCGATTTATGTTCTGCATATGAA
ATAGAGAATGTGTTACTAAGGATTACGATTGGCATCGATGTGAGGATATCAATTAGAATCGAACTGAAAC
GAACATCATACAGGAAATCAATTGGCTTCGGGTTATTCGGCTGTTATATGTAGAACTGTTTTCGGAGAAA
GCGAGAACACATCAATCCCTAGAGGAGTCTTTAGTAATCCTCGGTATTAATTCAGGATTTCTTCAACTTA
TTGCATGCTTAAACCAAACAGGAACCAAACTTGGGGGAACAACAACACCCAAGACACAAAACCCATGCAT
GGCGTCCTATTTTGCAGCATTCAATGTTCCGCATCATGTGGGAGGAGTTTGGGGGGGAGGGGCCCAGCAG
ACCCTCAATAAATTATGGTTATAAAAAGAATCCAGTGCGAAATTTACAGTTCTCCAAGAAATCAGTATTC
CAATGAAAGTGTGGCGTGGTGTCTGTGGTGCGACTGTATAAAAATATCTCAGCATGAGGGTGTTTATAAA
TAACTTTTGGGTAAACCCTTTTTCGCAAACCCAAAAACCACACAACCTTTATCCGTGATGATACGCGGAT
AGGCAAAGGTGGGGGCGTCTACGTGAGTCCCTAGACATCGTTTGATCCCATAAGCCTCTGCGCAAACAGA
TAAGCCCATTTAGGCGTAGATCTGGACAGGTAGTGTGATAATGCCACAGATTGTCGTATTTGCTATTTGA
ACAAATGCCATTCACCACCACTCACGCACTGCAGTGGCTTCAAATTAATTTATTTCACTTCATTTCATTC
CTTATTTTTGTCAACATCTCTTTCAATCGCGAGTATAGCACATAGTGTTCATAGTAGCATATATTGTTCT
GTAGAGTCTCTCATTTTTAGCTTGAGATTTGCCTTGATTGTGGTTTAGTTTTCAGTTACAGTCGAGAGGT
GTTAAAATGCATTCGGGCATAGCAAATGCGTAGCCAGACAGACGATTGGGTAAATATTAGACCAGATACC
CATTAAAAGAGTTCTAATTTGTTATTGATTGTTTGTAGTGGGGCG
>D.miranda-TR20739|c0_g1_i1 len=441 path=[1260:0-227 1261:228-246 1262:247-440] [-1, 1260, 1261, 1262, -2]
TATATCCAAAGATAACTTAATAATATTATATTCGGTTCCGTTCCGTGCTCTTTATCAGCGAAGCGTTTTT
CCGTTTCTACGGGCGGCGCGAACAACTGAGGTTTCATTTTGACGTTTCAAGGTGACCTTTGGCAAGACTC
ACTGCAAACGAACACTCACACACGCACACTAACACGCTGTCGAACAGGCCAAAATGCTTTCCTGAAAGCG
CGACTGATAAGTCTGATGCAATGTGGGCGTTGTTTGGATTTACACGGCACTGACTATAATAGATTAGGTT
TATCTCTGCGGATGGTGGGGCGATCACCTTAATGATTTTTTTCGAGCTGTAATGAACGGAAAATAGCGAT
TAAACGCTCTGGACTCGTTTTGTTTACGATCAACCCACAGGCAAGAGTGCGAGATCGGAAGAGCGGTTCA
GCAGGAATGCCGAGACCGAGG
>D.miranda-TR32076|c0_g1_i1 len=334 path=[312:0-333] [-1, 312, -2]
CGGCGAGATCCCTTGGAGAAGATTACTCCCTTGGAGAAATTGAGGCTTCTGTGTTCACTTACGCTGATGG
GAATGCCGCTAAAGGTGGTTGCCTCTAGTAGTTTCTGCGCCGCTCCAATCTCCTGGTCCTAACCAATAGG
GTTCCACTTCGCCCTCGCAAATGCGATCGATTTCTTGTTTGATTTCGAATGGCGATACCTCTTTGAATGT
ACGACTATAGTCGTTAGACGGTGGGAGAAGATTGCCATCCGCTGAACCTGGCATTTTCCTGGCCTGTATC
TGTATCTATTGTACTGCTGTGTATCCGGAGATCTGCTTTGTCGCCCGTAGCACG
>D.miranda-TR21509|c0_g1_i1 len=463 path=[4620:0-150 4621:151-462] [-1, 4620, 4621, -2]
CTTGAAAAACGAAACTCCTTGCCAAGTGCATGGCGACGGCGGGCCACAACACCAGCGATTTGTACCCTGC
CATCGGAAGGGTATACTGTTTTGTGCCCGTTAAGGAGGCAGAGAAATGGAGGCATCAACCAGATACATAT
CGATCCTTGATTGGACAGATCTCTTCTGTCTTTCATGGATACGGGCTACAGAATATCATAGAGTTCCCTC
CAAAAGAGGGGCATCCCATAGTCGAAAGGGGCCAGGGGCCAGGGCCAAGAGGCAGATACTCGGCGTGGCA
GTAACCTGATATGTCCTTTTTGCTGATGGCTTTTTGTGGTGTGTTTGGGGGTTTTTGATGAAAACCCCAG
CTAGTTAGCAGGTTGCAACCCTTCCCAGACCCCACCCTCTCGAACCTTGCAACCATCAAAGTTTTGTATT
AAAAAAGTTTCTTCGTTTCTCTGTTCTTTTTTACTTGCAGGCG
>D.miranda-TR24272|c0_g1_i1 len=384 path=[849:0-345 850:346-383] [-1, 849, 850, -2]
GTGCTGGGGTGATTTTTAAAACAATTTATTCTAAATTAAAGATGTCTGGTTTGGTCTTTGGGCTGGATGC
AAGTGCTTGTACATCTCCTTGTCTCCTAGTAGTCAGTTGTTACGTTACGTCATATATGTTGGAGACACAG
ATTTTAAGATATTTTCCTGGCGAAATAATGGAAGACTGGAGGACAGGCATGGAGGCAATACTTTGCAACA
GAAGCCCGGTGGTGGTCGAAGCTGGTGAAGAGACATCCATGCAAGGCGTGGGAGGAGATAGCCTTGGAGA
TGGGAAACGAAATCCTTTTCATCCTTTTCGCTCATTCAATTTCAAACAATTTATATTTGGCGCGCACCAC
TCGGCTCTTTTTGCTCTCTTCAAATCGGTCAAGG
>D.miranda-TR44713|c0_g1_i1 len=266 path=[244:0-265] [-1, 244, -2]
GTAAAATTAACATGTAAATGTATAAAGTATAACGTTAATGTTACGATTATGTACGATTATGATTAATGTT
AATGTTAAACTATGTTATACAGCTAGAATGTTAACCACAATTTTAGCGAGGGTAAGCTTTCTGAACACCT
CAACTGGGTCATTGAAAAAAGGGGGAGCGAGGGAGTTCGGACACACTACTCAGCATAGGCCGGTTATAGA
GCGGGAACGAGATTAAAATATTTCTTTTTTACCTGCAAGTGGCAGTTACATGCACA
>D.miranda-TR15836|c0_g1_i1 len=553 path=[1696:0-129 1712:130-211 1707:212-269 1704:270-301 1720:302-303 1714:304-374 1709:375-385 @1705@!:386-494 1673:495-552] [-1, 1696, 1712, 1707, 1704, 1720, 1714, 1709, 1705, 1673, -2]
GCTTTTCGTATTTGTATTGACAGATGAATGTCGATTCTCGTTACTGCAATTTTTAAAGTAATGGGATTTA
TATTTGTTGTAGTGAACTGCTGCAACAGATCGATCGGTAAGATACAAAAATGTTGGTTCTGCGCGTGATA
ATCGACCTGGTCATACAGCCAGTGGATGTTCGCGTAGAAACAACACTCCGTCGACGATTGGGATGTAGTT
CGCAGTGGAGTAATCGCAGAGTTTGACCGACGCGTGTGCGGCGGCCGCGAGGACGAGGAGAGTCTACACG
GTGTTCATAGCTTGTATGTTTTCTTACGTTGATGATACCGGAGGGGAGCGGAGTTTCGGTATGGTGATTA
GCTTGGCGGCGTCGGGCGAGTCTCTGACTGAGGTTGTGGGTTCACGTGGCCTCGTCTTCTCCTGCTGAGG
GCGTACTGATGGATGGGAGCTCGTGTTGGGGCTATTAAAGCCGTTTTGGGGAGTCGATTTTTGCGGAGCC
AGCTCGAGATACCCGGACAAAAAAGACAGCATCGGCAAAACGCGGCACGCGTCTGACCCAAAA
>D.miranda-TR49061|c0_g1_i1 len=344 path=[322:0-343] [-1, 322, -2]
CCAACAAATTTCGGCCTAAATAAATAATCATAATTTTGCTCAGAATCGGCCCCGGCCCGGCACCGCCCGA
AGCGAGAACGAAATGAAAAGAAATATTCACACAGTGAAAAATTTAATTGTTTGGCCAAAAGTAACGAAAA
ACCGAATGAAAAGAAACGTTGAATATACAATATATGTATATGTACATATATTTATGCATATTGAATGTGT
GTGTGTTCGTGCGAGTACATCCAATAAAAGCAACGACCTTCGGCAGAGGTAAAAGAAAAAAACCAACCCT
CAACAATGGTCTCGTTCTCCTCCTTTCTATAAATCGTATAAATTGTATGTATGCCAAGTGGGGG
>D.miranda-TR53259|c0_g1_i1 len=297 path=[275:0-296] [-1, 275, -2]
GCCGGAACGATGTCTATGGTGAGGAATGAAGGGTACCAAACAGAGACACCATAACACACTCCACTATGAG
AAGCTCCACCTTGAGAACCGTACGATACACTTCTGCAAAGGGTATTTCACATACTTTCCCCGAAAGAAAC
GCCAATTTGTTTTGCCTTCCTGATTGCATTACGCTTTCCAGTCTCGTGAGCTCTTTTTTTTGGCTGATGT
ACCTTTGCGATTTCATTTCGTTTGCCCTGAATCCCTTGAACAAATGTTGGCAGGTTTTGACTGAAACATA
ACCGATGGAGTTACCAG
>D.miranda-TR34362|c0_g1_i1 len=311 path=[289:0-310] [-1, 289, -2]
CAGGTAAGTCGCTCCTGTGCGCCAATTTTATTCAATTTCTTTGCTTAAGAGTGAAAAGCTTCAGTTATCT
GTAATTGATCATTTTCAATTATCACTCATATGATAACCGTAATCAATAAAATGAGACAAACTTAGGGTCT
AGATGAGTAGATCACTTCCCCGTACTACGATTTCAACTTCAAGTGTGCGTGTTGCTATATCTGCAGGAAC
ATCAACTCTATCGACACGATTTCAAAAACCCTGTGGAAGGTCGCTTCGCTTTTAAATTTATTATTTTAAA
TCGGATATTTTAGTTATTGCAAATTATTGTG
>D.miranda-TR24608|c4_g2_i1 len=301 path=[22563:0-53 24243:54-76 24366:77-107 24085:108-147 24235:148-153 24356:154-158 24073:159-159 24225:160-169 24347:170-197 24508:198-248 24438:249-272 24675:273-288 24670:289-300] [-1, 22563, 24243, 24366, 24085, 24235, 24356, 24073, 24225, 24347, 24508, 24438, 24675, 24670]
ATTAGAGAGCGACTTCAGAGCCCGCTTGATGGAGGACACAATGTAGTTCTCAAGCAGCACCTCACGAACA
TCCTGCTTATCGACGATGGTGCACAGGCAACGGAAGATTTTGTTCACCATCAAAGGTTGACCAATTTGCT
CGGTGAGCGGACGATGCTGGCCCAGGACTGATGCTGACTGTTCGGTACTCCTCGTTCTGGGCCAAACTCT
CGACGATTACCAGCAGAGAGAGGATCAAATCAATGGAGACTAGGCAGGCCCTGCTGAATGGTGGTGGTGA
GGACGCCTGGAATGTCCAAGT
>D.miranda-TR47989|c0_g1_i1 len=252 path=[230:0-251] [-1, 230, -2]
CAGCAGAAGTCCTCGAAAGGACGGTAAAGTACCAGGACCTGATGGGGTCCCAAATGCCGTAAACCGCACG
ACTATTGAGAAAATTCCACAACTGTATGAAGCGACTAGTTCGTATACGTGAGGGAAGCCGACCGGGGAGC
CATCATCGTATAGACATACAAAGTAGAGCGAGCCAGAACATGGCTATCCCGGACGGGACTAACATTAGCC
ACCCACAAAACATAGGCGATCCCTATAGGAATCATTACTAAG
>D.miranda-TR25778|c0_g1_i1 len=274 path=[503:0-273] [-1, 503, -2]
GCGCTTCCGTTTCGTGTCCGACGGCCATGTTGATTAGGTCCCTGCGGAGGGTTCCTCCAGGTTCGGGAGG
TCCTTGGACTATTTGAATTACTCGAAATGCAGCAGGAGCTGCCGGCCGCAGCAGGAGGTGACAGGAATAA
TTAGGCGTCCGGTCCAATGTCCAACGTCCAATGGATGGAACTTTACGAGTCACGGGGCAGCTTGTCCGAT
TCCCAGGTGCAACCCCGCATTAAAAGTCGCTAATGGAAATATAACTGAAAAGAGTTGTGCCCCG
>D.miranda-TR7336|c0_g1_i1 len=263 path=[455:0-87 457:88-162 451:163-262] [-1, 455, 457, 451, -2]
GTCCTATAAAAAACCAATCTACCAGTTAAACATTTGGAAAGGCGATTAATTCCGATAATGATCTGATGAT
GATCAGTTTACAGGCCAGTATGTAGGACCTCTGTATTCATAAGGTGTGTAAAAAAGACATTCAATCGCAG
GAGGGAGGAGTGTAATCATTCGAAAGAGAACTTGCCCAAGTGATCGAAGAAACTGAGTCTGTTAGGCGCA
CCAAAGCCTCTGTTATGGTTAACATTCATAATATCGTATAAACAGCATCCACA
>D.miranda-TR44385|c0_g1_i1 len=283 path=[261:0-282] [-1, 261, -2]
AAAAAGTTTTATCGTTACAAAGCGCCAACCACCAAAAGGAAGAACGGAAGGTTCTTTCATGATTGTAATA
AGTTGAACACAAAGTGTTATTCTGACTGGGGAAGGGTTAAGGGTCAAAGAGGGAAAGGTGGCTGCTTGTA
CGTCAACACATACGTCGCAGGTATTTTTAATCATCGAGTAGTTTTATTCAATTGATGCACACACGTGCCG
GGCACTTGCCTGAAAGTGAAATGTCTTGTGATCGACGGTTATTGTGAAGGCGTTATCCTCTTGATCATCA
ATG
>D.miranda-TR5815|c0_g1_i1 len=407 path=[1078:0-171 @1082@!:172-319 1074:320-337 1075:338-406] [-1, 1078, 1082, 1074, 1075, -2]
CGTTCTACCTTCCTTGTTCCCGTTGCCCGGCAATGGTGATGATGATGATGGGCCAGCCAGACACCGAAGG
AGGTCTGCACTCATAACTCATCAATAATATTCGAACCTAAATAAGACATTTTATTGTTGTAAACTAAATT
GAATTCCCGCTGCGAGAGAAAGAGTATATTGTCGATGCGAGTGTCCAGAGAGTTCTCTCAGGTGTTAGCC
CAGTGTCGGCACCGAACCAAAGGACCAGACCTGACCAGCGTTAGGGGGGGAGAGAGACATCAAAGAGAAC
TGGGGACTGCCTGTCCCTGGCCTTTCCTTGCCTGTCCTGTTGTCTTGACCCATCTGCTGACGGGACGGCT
GATCTCTACTGTCGGATCTGGTTGTCCGACTTCTGTCGTCGCTCAGCCCCTCTTCTT
>D.miranda-TR34458|c0_g1_i1 len=258 path=[236:0-257] [-1, 236, -2]
CAAAAGAATTCTTAAATCAGAATGCTTTTCAGTACAATATCATATTAAAGAATGATAGGTTTGTTGGACT
TCCTGTCAGGTTTCTTACATTTTTCCTCCTAATTTCATTCAGTGCATAGGAAATATTAAATTTTAAGTTC
ACTTTTTTTTGCCTTGTTTTTGTGCTTGTGTCATGTCGCCGCCTTGCCATCCATACAACACATCATCTAG
ATTCGAGATGACTATTTATACGCACGCGCCCCTTTTTTTGTCCCGAGG
>D.miranda-TR22860|c1_g1_i2 len=260 path=[1042:0-66 1043:67-67 1333:68-69 1355:70-76 1347:77-100 1362:101-114 1361:115-117 1360:118-118 1358:119-119 1352:120-143 1340:144-145 1357:146-157 1350:158-183 1335:184-193 1316:194-194 1298:195-218 1155:219-259] [-1, 1042, 1043, 1333, 1355, 1347, 1362, 1361, 1360, 1358, 1352, 1340, 1357, 1350, 1335, 1316, 1298, 1155, -2]
ACGGCAGACCCCCGAGGGACGGCAGCGGCGGAAATGGCGACGGTGGAGGCGGAGACGGCAGACCCCCGAG
GGACGGCGGCGGCAGAAATGGCGACGGCGGAGGCGGAGACGGCAGACCCCTGAGGGACGGCGGCGGCAGA
GAAGCGAACTGCAGAGACAGCGACGGCGGCAGCAGAGACGCGGACCGCGGAAACGCCGACGATAGCACCA
ACGGCGGTGGAACCCGCGGAGGTCGAGGCGTGGGAGTGCGGACCGTGGGG
>D.miranda-TR13732|c0_g1_i1 len=267 path=[812:0-55 893:56-75 907:76-102 900:103-111 890:112-135 917:136-139 908:140-147 886:148-184 903:185-185 895:186-186 884:187-219 795:220-239 796:240-266] [-1, 812, 893, 907, 900, 890, 917, 908, 886, 903, 895, 884, 795, 796, -2]
CGGCAATGATCTGCACTAGATTTTTGCACAGTGGTCCTTGTATATGTGGATGTATGTATATGTTTTGTTG
CATATTATTTAACGTATTAATTAGTATAACGGCAATGATCTGTACTAGATTTGTTGCACAGTTACACAGA
TTAGTTAATTTTTTCCGGTACCCACGGCAATGATCTGCACTAGATTTTTGCACAGTGGTCCTTGTATATG
TGGATGTATGTATATGTTTTGTTGCATATTATTTAACGTATTAATTAGTATAACGGC
>D.miranda-TR1719|c0_g2_i1 len=419 path=[871:0-153 872:154-418] [-1, 871, 872, -2]
CCTCAGAAAGATCTTGATGTCTTTGTCTCGCTCTCTGCTCTGCTCTCTTCTATAAATACCTCTTGCCCTT
ATTGGTGGTTTAATGGAGCTGAGTTTTCGACAGTCCGTCCTCCTTTGTCCCTCGTTTATGGCCTCACCCC
TTGGCCAAAAGTAGGCTACACCAGTCAACACGCGCTTTGTTTTATTTCTGCCTCCATTTTGCCTGCACTT
TTTTGGAAGCATTTTATTGTTGCATAAAGTTTCCGATTGCACAATGAAAGTAGGCCCCCTCCCCGCCCCC
CAGTAAAAGTTTGTGGCCACGCCCCGAAAGTTTTCAGTTTCCAGTTGCAAAATGAATTAAAACCTGGCAA
CCGAAAGGGAAGACCCAAACCCACGCCCCCCCTTGGGGCTCTTCGAGCACGGTTTGTCCACCTCCCAAC
>D.miranda-TR23765|c2_g5_i1 len=358 path=[9088:0-57 9089:58-78 9090:79-79 9091:80-357] [-1, 9088, 9089, 9090, 9091, -2]
GTAAAATAAAAACTTTTCTTGATATTCGCTTAAATTCTTGGTGTAGTTCTTGTGGCTTAAGTGTATGAGC
ACCACTGTATGTATGTGTGACTCTCATTGCGGGCGGAGCGAGCGGGAACGGGCTTTGCTTGACCTCAAAA
CGCAATTTATTGTGCGAAAATTTCGTTGCGGCCTGCGCTCGCCCATTGTGGCAGAGTATTAGAAAGCGAC
AGGTTCGGGTTCTCCTACTCTCTCGGTCCGTTGTCCGCCTCTCCTGCTTGCCCAAAATATACAAGTGGGC
CAAAGCAGCAGCAGCAGCAGCAGAGCGGGAGCTAGGTCAGGGATGCGAGCGTCAGGCCCGACGTCATTAA
CGTCACTT
>D.miranda-TR54423|c0_g1_i1 len=263 path=[241:0-262] [-1, 241, -2]
CGGAAACGATCTAGCGATCTAATCTGCAAGAAATCATAAATGCCTCTTATCGAGCATTACATGGAGGAGA
TCTGCTTCAAGGATGGGCCCGATGGGTTTTCTTTCACTCACTATATTTCTATAGTATTCGTATTCTTCCT
ATAGATGAATGTTTGAGTTATTGAACTTTTGGAATGCTGCCCTAAGATTGATCGCATTTGGATTCGATTT
TTCTTCGCTTTTTACGACTTCCTGGCCATTTTCCACGCAGATCGGAAGAGCGG
>D.miranda-TR24061|c1_g1_i15 len=278 path=[6798:0-61 7276:62-74 7239:75-98 7259:99-206 6987:207-277] [-1, 6798, 7276, 7239, 7259, 6987, -2]
CAGTTTTTTAATCAATGTATTTTCAATGCCGTCTCCTCCAGGTGACTTGGCCAGCTCCAGTACGTTGATG
ATGTCCATCAGTTCTGGAAGAGTGACTGGCCTAAATGGGATCCCGCCTGCCTGGTCCAGATGTTGATGCT
GCTGCCGCTTTGTGTTCTCCAGTTCTCTGCTGATTGCCGCCCGCTCATCATCTGAATTGGAGAGGATTGG
GCTGAATCGCTCCTTCAGCTGCCTCGCCACCAACATTGACAATTTCCTGCCAAATGGGAGGAATATGA
>D.miranda-TR26880|c1_g1_i1 len=419 path=[397:0-418] [-1, 397, -2]
CTATGCTGTGCTCCACTTTTCGACCGTCTCTCGATTAACCGTTGCTGCCTCAACCGTTTTACAGTTATTA
ATGGCTTCTTCTCCGCCTCCCCTCCTGCACTGCTTCTCGTCTGTATCCGCACCTTAAGAGCTCGTTTACA
GTTTGTTCTGTATTTATGTGTCACAGAGCATTCGTCTCTCCCTCTCTCTTGGCTTCTTCTTTTGGCTTCT
GGAAACTCCTTTCCCCCAATCTCCGTCCCATTACAGGCGTAATAGCCTTGGCCCCATCTTGGAGCTGGCG
TGGGCGTCGCATACATGGCACGCGTGGCTGTGGCCCGGCTTGGCTTCCGTCGGTCAACAGGTTCAAAATT
AGCGCTTTAATTTCATTTCGAGAGCTCTGCTCATAAATTTCAATAAGTGCCCGGGCTAGGAGGGAGGAG
>D.miranda-TR15836|c0_g1_i4 len=555 path=[1678:0-129 1708:130-210 1715:211-268 1719:269-300 1720:301-302 1716:303-331 1713:332-376 1709:377-387 @1705@!:388-496 1673:497-554] [-1, 1678, 1708, 1715, 1719, 1720, 1716, 1713, 1709, 1705, 1673, -2]
GCTTTTCGTATTTGTATTGACAGATGAATGTCGATTCTCGTTACTGCAATTTTTAAAGTAATGGGATTTA
TATTTGTTGTAGTGAACTGCTGCAACAGATCGATCGGTAAGATACAAAAATGTTGGTTCTACGTGTGATA
ATCCGATAATCATACAGCCAGTGGGTGTTCGCGTAGAAGCAGCACTCTGTCGACGATTGGGATGTAGTTC
GCAGTGGAGTAATCGCAGAGTTTGACCGACGCGTGTGCGGCGGCCGCGAGGACGAGGAGTGGCAAAAGGG
TGTTCATAGCTTGTATGTTTTCTCACGTTGGGTGACACCGGAGGGGAGCGGATTGTTTCGGAAGGGTGAT
TGGTTTGGCGGCGTCGGGCGAGTCTCTGACTGAGGTTGTGGGTTCACGTGGCCTCGTCTTCTCCTGCTGA
GGGCGTACTGATGGATGGGAGCTCGTGTTGGGGCTATTAAAGCCGTTTTGGGGAGTCGATTTTTGCGGAG
CCAGCTCGAGATACCCGGACAAAAAAGACAGCATCGGCAAAACGCGGCACGCGTCTGACCCAAAA
>D.miranda-TR23769|c1_g2_i1 len=356 path=[3706:0-53 3744:54-55 @3738@!:56-330 3692:331-355] [-1, 3706, 3744, 3738, 3692, -2]
TCGATTTCCTTACACACTCGGATTGGTACGTACCTTCTGCCACCGAGCTTTGAGCATCGCTGTTCCCCAG
CATCGAATTGTGGTTCGCCTTGCTCTTGTAGCACAGAAAGGACACCAGGAGGAACAAGAGACAGATGTAA
AACACGTCCGTTAGTTGCATTTTGTAAGGCCAGCAAGCAACGAGCTAAACTGAACCGATCGGAGTAAGAG
TTGAGGGCGACTGAATGGCTAAATACGGCGTAGACGGCCCAACAAGTGGTTGGCTCATATCATAAACAAC
TTCTTTGAGCTGATATAGAACGTTACCCCCCTGAATGCCGGGGATTATGACTATCCTCGATGGACAGCCG
CAGCAT
>D.miranda-TR54769|c0_g1_i1 len=293 path=[541:0-292] [-1, 541, -2]
CAAAAAAACATCGATGCCCGATGCATCGAGGTTTTTTTACATCACTAAGTCGGCGTTAATTTTTCATGGC
GGGACAACCAGCAAGAGAATATTATTTCATTTATTTACATCACGACGATGGACTGGGCGAAGGGGTAGTG
GAAGGGAGATGGAGACTAAACAAACTCAAGCGTTGTCCAGGGTCCGGCACGTCATTAGTCACGCCAAGAG
AGGAAAAGAGAGGGAGGTGGAATGGGATAGGGGATAAATATAAGCCACAAAACTGTAAGCTATGAAACCC
GCGGACAAAGCAG
>D.miranda-TR44247|c0_g1_i1 len=341 path=[637:0-340] [-1, 637, -2]
GCTGGCTTGGCGTTCTCCCTTACTTGTCTGTCCGTTATTCGTGTCATTTGCCTGTTCTATTGCAGCGCTC
GTGTGGAGAGAGTGAGAGAGAGAGACGCGCTCAACTCAATTAAGGAGGATCGTAAGAGAGAGATGATGGG
AAGATGGGTGCTGAGTTTGAAGGCTTCAAGCACTAGTTGATTATTTTTCAGAATTTTAGTGGAAATCTAA
CAAATATTAACCCAAACCCCACATACGATCTATTCAGTCAGACAATCCTAGGGAGAACCAAAAATCTGAA
CCGAGGGGCGCTGCCGCATGACGAGAGGCCTGTTTAACCGTCCTACGGGCCAAGTATTGAG
>D.miranda-TR32458|c0_g1_i1 len=307 path=[569:0-306] [-1, 569, -2]
TCGCACAAGTTGAAAATAGTACGAGTAGCAGCAAAGCAACATCATTTTATGTGTATTAAAAATGGGATGG
GAAGGAACAAAACACGGCAGCAATGCCAATGGCAGCAACGGCAGCGGCAGCCAGCACAGATTATTTTTGC
GGTTCGTTGAGCACACAATAATTCCATCAATTCCATCGTGGGTGTGGAGTGCTGCTGGCTGCTGCACTCG
CTTCTGTGGGTGGAATGTTTGGTCAACGATTTCGCTGCTGCCCCGCAGGTCGTATGCCTAAGATCGGAAG
AGCGGTTCAGCAGGAATGCCGAGACCG
>D.miranda-TR17075|c0_g1_i1 len=373 path=[1206:0-345 1207:346-370 1208:371-372] [-1, 1206, 1207, 1208, -2]
GTACGAGGCAAACCCCTTCAAAATTATACTTTATAAATGATGTCCATTTTGTGGATGCGCCGGCTGTTGA
CAAGTTTGGATGGCTTTGCCAACCAGTTGGTACGTCCAGCCTCTTCATTTAACAAAGTGATGAAGCCGCT
GGACTGTTTTAAGCCAAGGCATTCGTTTAAGATAACCGACTTCCGCCCTTTGCGATCATCATCCCATGAA
GCAGAAATAGAAAAGAAAAAAAATCTGTGAAATAACAGAACGAGAAGTAAACAAATAAACAGCTCTCCCA
AGCATTCCAAAGCGTTGCCATTGCCCTTTCCATTTTCCAGCGACGTCACAGCGATAAGAATGAGAGAGCA
AGCGAGACGACCATAGAGTTACA
>D.miranda-TR21924|c0_g2_i1 len=313 path=[2392:0-275 2438:276-297 2406:298-312] [-1, 2392, 2438, 2406, -2]
GGCCTTTTATTTAGGCCCAAGACATTCAGGCCGTTTACAAAATTGCATCAAAAGTAGGCGGCCATAAAAA
AGTAGATCTGAAACTCTACCCAAGCTTCGTCGTTTGTTTTTATGGCCAAGTCCGAGTAGGACCTGGCTTC
AGTGTCAAGTTTCAGCAATTGGAGCGGTAGGCGGTTCGAATTATTAGGTATCACATCCCATATCTCATTG
CTTTCCATAGCTGGCCGGCAGATTATTGTTACAGTATTACTGGGTGGGTCCGCTCTATAGTCCGGGAGAT
CGGAAGAGCGGTTCAGCAGGAATGCCGAGACCG
>D.miranda-CL2161Contig1
TGTTGTTCTGAATCTAGAGATCTCTTTAGAGATTTTATTTTGGTAAGTGTTTATAAAATGGCTGATCGCT
TCTTGTTCGAGATTGATATGGTTCGTAATATTTTTAAATCTAATTAGTGTCTCTTTCCTAAATTCTTGGC
TGAGCTCTAAATTTTTGTTAATATTTGCGAAATTGTTGGTTATTTTTGTCTCATCGTCGGCATCCATATT
GCCTGAAACGATCGTCACTATGCTACCTAGTCCGTTAATCAATCCCCTCCTCGGTCTGTTATGCGGGAGC
AAGGTGCTCAATCTTCCTAACACCTGCTGAATCTTTTCATGCAATGTTAGTTTTAGGTCAGAGAATTCGT
TGTCGTTAGGTAAGTTATCGATTACTTTGATAAGTTTTTCTGCTGTTACTTCGTAATCGTTTAAGTGGAT
GACGTGCTTTATAGTTTTAAATGAATTTACTACTCTAGCCGGTCCCAGGTTGACCTTTATTAACGGCTGG
TCCTTATCCAAAACGTCGAGCAAAAGTCGTTGTGCATACCCTAGCGTTAGTCTGTAAGAGTTTAGTTTAA
GGGGTAGTTAATGCATGGTGTAAACTTTGACTTTAGTGTTTGTGTGTTTTTTTTTGTTTGTATTATTTTT
TGTTTTTTGTTTTTTTTTTTTTTTTTTTCGTTTTTTTGTTTTTTTT
>D.miranda-TR525|c0_g1_i1 len=375 path=[477:0-55 483:56-169 480:170-171 482:172-210 474:211-212 475:213-260 476:261-374] [-1, 477, 483, 480, 482, 474, 475, 476, -2]
TAGGGGATGGGAATGTTGGGTTTTAGACATCTGTGAGGCTGCTACACACGTTGCATGACACTTTTAGGCA
TCTTTGAGGCTGTTACACACCTTGCATGATACTTTTAGACGTCTCTGGTGCTGCTACACGTGTTAAATGA
CACTTTTAGACATCTCTGAGGCTGCTACACACGTTGAATGACACTTACAGACATCTCTGAGGCTGCTACA
CACTTTGAATGACACTTTTAGACATCGCTGAGGCTGCTACACACGTTGCATGACACTTTTAGGCATCTTT
GAGGCTGTTACACACCTTGCATGATACTTTTAGACGTCTCTGGTGCTGCTACACGTGTTAAATGACACTT
TTAGACATCTCTGAGGCTGCTACAC
>D.miranda-TR32411|c0_g1_i1 len=327 path=[609:0-326] [-1, 609, -2]
GAGTGCGGCACGTTTAACCTTAGTTTTTCGCCACTCGGGCCGGGCGGTGTCTGGGGGATCGCATTGTTGT
TGTTGTTGTTGTTGTGTTTGTTGTGGTACTGTGGCTTGCAACTGTCCGAGCGTTGATTATGATGAAGTTG
TGCGCAATTTGTTGGCCGTCTGGTTGCCCATGAGGACAACGGAAATTGGCGATGCGAGATGGTGGATGGA
GGACGAAAGATGCAGGCCCCAAGATGGTAGATCCACCATGGAGAGCCGCACACTCAGAAGGGAAAGCCAG
AGTGCTTTAGCCATGGCCAGATCGCTTAATTGGCCACCAACTGGAAC
>D.miranda-TR40472|c0_g1_i1 len=276 path=[507:0-275] [-1, 507, -2]
TAGACTCGAAGCTATGATTTTGGCCATGTTGAAGAATAGACTAGGGCCAATCGACATTCAGGATTCCCAA
ATAGGCTAATCGCTGATTCATAGGTCTCCGTGTTGATGGGCGGAGCGGACGATGGGGATCAAGCGATACG
AATTGAGCGCAGGGCAATGGGAGTAGATCAGGGTTTTGTTGCCTGGGGAAGCGAGTGATCCGGGGCGGAC
TGGATCGGATAACCGTCTATTCGTGAACGGATGTTTATGGGTATTACGATCTGGTGCCCACTGGTG
>D.miranda-TR34786|c0_g1_i1 len=254 path=[463:0-253] [-1, 463, -2]
GCGGGAGAGTGGATAAGTGATAAAAGCAAAAGCGACAGCAACGGCAACAACGAAATTAATTGAGTTGGAA
AACACACAGAGCCGAAAGGGAATCGCGCCCCATCATCCCCCCATTCCGCATACCCACAACAACGCCTCCA
CCCACGAATGACAGAAGCAACAGGGCCGTTTGGGGAGGGGGGGGGAGGCGTTTTCAATTAATAAAGAGCT
TCCCCTGCCGCTGATAAGATGACCACCAAGTCGGTGTCCAGGTG
>D.miranda-TR31949|c0_g1_i1 len=271 path=[497:0-270] [-1, 497, -2]
TGTGGAATTCAAAAAACAGCGTACCGTTCAAAATGTTAAGTTTAAAGCAGAACAAACATTGTGTGTGTGT
GTGTGTGTGTGTGTAATTGTGAGTGTTTGGGTGTTTGTTGGAATGTGTGGAGTGATTGAAAAATACAAAC
AAACGAAACTGAACTTAAAAATGTGATCTAGAGGAATCTAGAGGAGATATACACAGAAGGTAGGGTTCAC
ATACTAAATGGAGAGGAAAGTTTATGAAAAACTACTTAGAGATCGGAAGAGCGGTTCAGCA
>D.miranda-TR20879|c0_g4_i1 len=252 path=[895:0-151 896:152-162 897:163-186 898:187-195 899:196-200 900:201-251] [-1, 895, 896, 897, 898, 899, 900, -2]
GTAGCTGCACAAACTTATCGGTATTTTTGTGCGATAAGCGGAACCTATCGGAGTTTTATTTTTTTGATTG
GCATGAAAAAAATCATGGTTTTCAGTCATAAAATCATCTAGATACAGTAGTATACAGTAGAGGAACCTGC
CTCTGGTGAATTGGTGAATTCAAGTGAAAGTAGTTTGCAAAATGTTAACATCAATGAGACGTTTATTTAC
AGACGACTCGCAGTGCTTTGTGGACGTTCGCCTCATTGACTT
>D.miranda-TR15070|c0_g1_i1 len=1185 path=[2406:0-635 2419:636-734 2418:735-1078 2416:1079-1184] [-1, 2406, 2419, 2418, 2416, -2]
TGCTGATTTTGCACTGCTCCGGCAAAGTAAGATCGATTTATCATATCATACATATTGATATATAAAAACG
GTCGATCCGAAAAAATGCTGGGAGAAAAACGTTTTAGTCCAACTAGATGATTGTCTGTTTAGGGTCTACG
TAATCAGTTTCCATGTCAGGTGCCGGTGCCGCCTGTCGAAACTATCGAGGTTCGCCTTTGAAATTTGTGG
GTTCAGTTCGATTCTCGGAGTCGCGGCAAGAAGTGCTAACAACAATTAAATATTCAAATAATCTGAGCAT
AACGGCTTTATAATGGCGCTGGTGTGGAGGACTTTGTGAAAAAGGCAGCAGAGCAGCTGGAAAAAATGCA
TTGGATTACTACAGAAGCGGTGCAATTCTCACTGGGGTTAAATCGTGAGGCGTTCCGAAGGCTTCGTCTC
CGTCCACGCTGCCTGAGAGGCGTTTCCCAACCGCACATCGGATGTGAGATCTTTGGGGAGCAAATGAAGT
GGCCGCTGGGGATCGCACCCACAGCAATGCAGAAAATGGCTCATCCCGATGGCGAGTTAGGCAATGCAAG
AGCTGCCGGACAAACCGGCGGCCGCCGGCGCACCCGACACCTGCAAATGGTTTCAGTTGTACATCTACAA
AGACCGGTAGGCATGGGGTCGCTTTAGGGTCTCATTACCTGAGTATTATTAACACTTGTGTGTGTATGTC
TTTCCGAACCCAGCATGATAACTGAGAATATGATACGTCGTGCGGAGAATTCCAACTTCAAGGCTCTCGT
CCTGATCATCGATGCCCCGATCAACGGAGATCGCCGAGCCGATGCTCGGAACAACTTCAGCTTACCGCCA
CACTTGACTTTGGCGAACTTCCTGGGTGCGAAGGCCGGCGGCGTGGCCCCCGGGAACCTAACGGGAACCT
CTGGCATTAATGAGTACGTGGCCGGCCAATTCGATCGCACAATAACCTGGAAGGACATCCAGTGCCTGAA
AAAATTCGCTCAACTTCCCATCGTCGTGAAGGGGATATTGACTGCAGAAGACGCCGTATTCGCCAAAGTG
TTGGCTATGCCGGGATCATCGTATCCAACCACGGAGCGCGTCAATTAGACACAGTCCCAGCCTCGATAGA
GGCCCTTCCAGAAGTGGTGAAGGCTCTGGGCCACGACTTGGTGGTCATGCTGGATGGGGGCATAA
>D.miranda-TR11810|c0_g1_i2 len=634 path=[1307:0-354 1308:355-375 1310:376-607 1293:608-608 1294:609-609 1295:610-610 1296:611-611 1297:612-612 1298:613-613 1299:614-614 1300:615-615 1301:616-616 1302:617-617 1303:618-618 1304:619-619 1305:620-620 1306:621-633] [-1, 1307, 1308, 1310, 1293, 1294, 1295, 1296, 1297, 1298, 1299, 1300, 1301, 1302, 1303, 1304, 1305, 1306, -2]
GAAATGTCATTAGCGGCAAATGTCAAAGCGTTGAAAGCTTGGAAGGTAACCTAGTTTCCAAAAGGCCAGG
GGAGCAATCAAATCTGGCCACCGAAACACCGCAATGCGGCGGAAATTCTGAGAAATTCAATGAAGCTCTC
AGTGCTTGATCTTTCGACCCTTGACACAGTTCTCTATATATAAATCTAGAGTCGTGTTCCCTGGAAAACC
TCGCGATCACGAGGCCCACACGTACCCGGCTTTGGGCAAACAACAAACACTAGAGGCCCCAGCGATCCGA
AGATCGAAACGAATGGAAAATGCGCCGTACCCGCATCCGACGACCACCGTCGAGCGAGTTGCATGCCGTG
TGAAGTTTATTCGGTTTGATGCCTGGGATGCGAGAGAGAACTGGGGTTGGCAGGGCCACAGGAAACCTGA
CTTTGGGGTTGCTTAGAGGTCATAACCCCCCTCCCCAATTTACGATGGCCAAATTTCAGCGATTTCCCCC
CATCAAACCCCAGCAGCGGCAGCATCATCATCGTCTCGTATCATCTCGTCGAATTGTCATCTAATAAAGT
GCTAAAAGCCCGCCGACAGCCACAGAAAAAAAAAAAAAAAAAAAAAAAAAAAAAAAAAAAACACAAAAAA
AAAA
>D.miranda-TR15836|c0_g1_i3 len=553 path=[1696:0-129 1712:130-211 1707:212-269 1704:270-301 1720:302-303 1714:304-374 1709:375-385 @1705@!:386-494 1687:495-552] [-1, 1696, 1712, 1707, 1704, 1720, 1714, 1709, 1705, 1687, -2]
GCTTTTCGTATTTGTATTGACAGATGAATGTCGATTCTCGTTACTGCAATTTTTAAAGTAATGGGATTTA
TATTTGTTGTAGTGAACTGCTGCAACAGATCGATCGGTAAGATACAAAAATGTTGGTTCTGCGCGTGATA
ATCGACCTGGTCATACAGCCAGTGGATGTTCGCGTAGAAACAACACTCCGTCGACGATTGGGATGTAGTT
CGCAGTGGAGTAATCGCAGAGTTTGACCGACGCGTGTGCGGCGGCCGCGAGGACGAGGAGAGTCTACACG
GTGTTCATAGCTTGTATGTTTTCTTACGTTGATGATACCGGAGGGGAGCGGAGTTTCGGTATGGTGATTA
GCTTGGCGGCGTCGGGCGAGTCTCTGACTGAGGTTGTGGGTTCACGTGGCCTCGTCTTCTCCTGCTGAGG
GCGTACTGATGGATGGGAGCTCGTGTTGGGGCTATTAAAGCCGTTTTGGGGAGTCGATTTTTGCGGAGCC
AGCTCTTCTTTGGTCTTCTGTGCTGCACCGGGGGGGTGTTTTGGGTCAGACGCGTGCCGCGTT
>D.miranda-TR38209|c0_g1_i1 len=274 path=[503:0-273] [-1, 503, -2]
TCCTTTAAATTATCTTCATTCAATTATGGGTAGAGTATGCCGAGAAAGGTAATTTCCAATACCCATAAGG
CCAGAATATAGCAAGGAGTAGCCGAATTGCGCTGGTCATTAAATGGACTACAACATTTTAATTAATTGTC
TGTCGTTCGGGTGTTTTCTACACATTTCGATTTGGGGCTTTCAAGTTATTAAATACATTTTTTTTTTCTA
TGTGTGGTTATTTACCCAAATTTTTTTTAACAATTTTTTTTGTTTTTCTTTTGTGTTTTCAGAG
>D.miranda-TR24061|c1_g1_i19 len=748 path=[6908:0-32 6909:33-56 7292:57-64 7277:65-102 7309:103-119 7172:120-179 6731:180-193 7275:194-207 7257:208-227 @7238@!:228-381 7317:382-386 6843:387-407 7256:408-486 7318:487-502 7321:503-515 7323:516-526 7324:527-539 7325:540-542 7250:543-558 7313:559-566 7320:567-567 7303:568-591 7220:592-621 7181:622-694 7261:695-723 7179:724-747] [-1, 6908, 6909, 7292, 7277, 7309, 7172, 6731, 7275, 7257, 7238, 7317, 6843, 7256, 7318, 7321, 7323, 7324, 7325, 7250, 7313, 7320, 7303, 7220, 7181, 7261, 7179]
GGGAGCAGATGTTTCCTGGCTGTGGGCGTAGGAAGTCTACGTCCACCGCTGCCGATCGTCAACTCCACCC
TGAGCAGCAAGTGATCAGAGTCCAAATCCGAGCTTGAACGGATACTCAGGTGAGCGTCGTGAATTCCTTT
GTAGATTCCAAAGTCAATCGCTGATGGTCTCTTTTTTTTTGTCGTAGGGATAGTGTGTGGCACCACCGGT
GGCCAGCAAATTGCAGCCGTTGTTGGTGTGTACAGCCTCCATCAGCGCTTTCCCTCTGGCGCATCCACGG
ACATTTCCCCACCACATATGCTTCGCGTTCCAGTCACCGCATACAAGGAAGCCGGATGCAGTTTCTTCGA
CGCAGAGTTCTTCAAAATGTCTTATCAATCCAGTAAAATGGGCAGACGCCCACTTGAATACAGGCGGACA
GTAGATCGGCGCAAAAATAATTCCCTTTTTATTTTTCTTTTCAGTGAAGACGATGACAGGTGCACTTTGG
ATGAATGGCTTTGAAATTGGCTGCAGTGCAGAGTGGGGGACATCGTCCCGGACTAGGATGGCTACACCCC
CTCTACGATTGTTTGTCGAATTGAGAGCAGTGTAAGTGTGATACCCGTTGACAGAGACGGCCATTGTACG
CGTTTCGATGACCATCATTAATTGTATTTTTTCCCTTTTCAGGAAAACTTCGACCTCGTTCAGCTTGTTT
GTCACACCACACGCGTTCCAGAAGCCAATTTTAAAAGAGTTGCCGTTC
>D.miranda-TR36564|c0_g1_i1 len=377 path=[355:0-376] [-1, 355, -2]
GGGTTACACTTATACCAACTCTCTGTGAAGTATTCTAGAGGACACAGAGCACAACGAATGCACTTTCTTT
TCACTTTCCACTGCGGCTGGCCAGGGAGATGTGGAAGTTCTGGGAGAAACCATTGCATGCAATCAATGCA
GGAAATCGAGCATGCGATGTGGTTTCTCTGTCCTTGACTCTTTCCAGCAAGGTAGAGGGGAACCAACCGA
ACAGAGACAGCCATCCGCCTGCTGCTTGTTTTTCGAGAGCCAAAGGACAACCGTTGTTAAGGGAAGCACA
CACACACTTCTACTCAAGGAACGAGTTTATGAAGTTCGGATTAGGGCTCTGGCTGGTGCTGGGCCTGGGG
CTGGGGCTGGGCTCGAGTCTCCGTTTA
>D.miranda-TR35214|c0_g1_i1 len=399 path=[753:0-398] [-1, 753, -2]
CGGTGAGGATGGGAAGCTTCGATAGTTGAAAGGAAAAAACCTAGATTCAGCATGTCGAGTGTTCCAGCCC
GATATAAGTCATTAAATAATATTAAATAACAGCCAGTGGTGCAGAGTAACACAGGCATAACACTGATGGC
TTGGACTTCGTTTTTTTTTCGGATTTTAAAAAGTTTAGAAAACGAGCGGGAACGTTGCGTCAAGTGTCGT
GGCTCTACAAAATCAACCGATACTCAGTCAGTTTGTGTTATATCTTGTATTGATATCTCGCTCCCCTCCG
CCAACGCGCGCACGCTGCACAATGAAGAGTGCGTGTGAGAGAGAGAGAACGAATGATTAAGAGCGTGGCT
GGGAGTAACAAAGCCACTACAGTTGAATTTCATTCTGACTATAAGAATG
>D.miranda-TR52942|c0_g1_i1 len=327 path=[305:0-326] [-1, 305, -2]
ATTCGAGATGGGTTTCGTAGAGAGATGTTCGTATGAAGCTATCCCCATTACAATTACCGTAACAGAGCAC
CTAGCTGTTCTCAGATTAATCTCTTTGGTCCATCCTTGTTGTAATCCTCTGAAGACTTAAGTCGATTTGT
GTCGCGTCTCCCAATCGCAATGCCATGGACTCTGCTTATGTTTTCACAAATATTTGAGATTGTGTGGCAG
GGAATCGTTGGCTGATGTCGACGATGGGAATGGGACCGCTGATTAAAGGCCAGAGCACGGCGGGATTCTT
CATTTACGGTTGTTTCTTGAACTTAAATTAGCTTGATATTGCCTCTG
>D.miranda-TR24430|c0_g2_i2 len=704 path=[7448:0-221 7810:222-241 7846:242-243 7870:244-245 7804:246-269 7924:270-271 7915:272-287 7911:288-290 7901:291-305 7882:306-314 7863:315-330 7913:331-353 7909:354-384 7880:385-406 7782:407-408 7907:409-418 7895:419-434 7878:435-444 7856:445-471 7820:472-495 7906:496-542 7892:543-566 7876:567-636 7817:637-645 7921:646-656 7465:657-680 7466:681-700 7467:701-703] [-1, 7448, 7810, 7846, 7870, 7804, 7924, 7915, 7911, 7901, 7882, 7863, 7913, 7909, 7880, 7782, 7907, 7895, 7878, 7856, 7820, 7906, 7892, 7876, 7817, 7921, 7465, 7466, 7467, -2]
GAGATTCAAAAAATTAAACAATTACTGTCACAACAAAATATTACAATAGAATTAGACCATGAAATGTATA
ACGTACTTTCACTGGAATCAACAACAGTAAACAAAACTCTAACTTTAAAAATTAAAATACCCATGCTATC
ACAGGAACAATACCAATTGTACCGATTAATACCCTTACCGTTCAACAACACAAAATTTGTAATTCTCCCA
CAATACATTATTGCATGTATGTGAAACCCCGACAGCTCCGACAAATCCAGACTGTCTAATCAACCTACTC
AACAATAACAAAGCGACTTGCAATATCGTCAACGGCGGAAACCAACCGCGAATATTCGTACCAATAAAGG
GTCTACTACTAATCTTCAACGCCAAGAATGTAAATATTACGTCCGATTGCATGTCAGACAAGACGTTCAG
CGGCTCCATGGTCATCCACTACGAGAACTGCTCAATCTCCGCGGACGGCATCAAATATGTCGACGCTGCC
ACCACCATAGCAGACAAAATTAAGATCAACATGCCACATATTCAAAACTTAACGACATTAACCTCAAATA
AGGAATTGAGCCTCCAAGACTTACACCTAAACGATCTGGAGAACAGCCTGGAGGTTATCCGACTAAGAGA
CCAAGCAACTGCACACTTGACAGCCGTCTATGTGCTCATCGGAATCCTGCTCATAGCCACAACCCTCGTA
TGGA
>D.miranda-TR8456|c0_g1_i1 len=294 path=[631:0-80 632:81-293] [-1, 631, 632, -2]
TTTTTTTTTTTTGTGATGATGAATCTTGCTTTGATCAAGACATATAAACCATTTATTCCAATGCATTGTT
GTTTTAGATACGTGCGTGTGCTGGATCCATTGGTATGTGTTTTGTGGTTCTTGTTGTTGTACTTGTTGTG
TTTGCTGTCCTTGCTGTTGTTGTTGTTGTTTAATGTTGTTGTTGTTAATGCTTGCGGAGGGGACTGTACA
AGACAGGTTGCATCTAAGATGATCCAATCAATCGAAAATAAATAGGAAGAGCGTCGTCTAGGGGAAGAGA
GCAGCTCTCGGTGG
>D.miranda-TR44277|c0_g1_i1 len=256 path=[467:0-255] [-1, 467, -2]
CGCCGTTTCGTTGCCCCGACGTTTATTCCGACGTGAAAATTAACAAGAAATAAACCCGAAACGGAATCCC
AGTGAGCACTTGCGGCAAGTGCAGTTCATTTTTCAGTGCAATTAAAATAGAGATTTCTCCGGATCCGTCA
AGCTCAACGGATGCGGCTCGTACTTCCAAAGTCAAGCGTCAAACTAATGTATTGCCACTAGTGCCAGTGT
TCCCGCTGCCGTCGCCGTCGCCTTCATTGTCGTCGCCTGCGCCAAG
>D.miranda-TR9969|c0_g1_i1 len=292 path=[687:0-73 688:74-291] [-1, 687, 688, -2]
CTCTCCGGGCCAAAGTATTCCATCTCACAGATGATGTTCAGGGCGCGACAGACCTTCCATTTTCGATTCA
TTTGGCAGACATAACATACTCTCTTCTTTTATGGGGCTTAATTCCATTACTGATTGGCTCCTGGCCCTGC
CATACATATCCCACCATATCTTATGGCCGTCTGAAGTTCCTCTGCCAGATGGTGGTATTATTCCCCAATT
TCACATGCAATTTCATTATCCAATCGTTGTCTTATGACTGGATCCCTTTCCTGATTGGATTTATGGACTC
CTCAATGTGTAG
>D.miranda-TR43879|c0_g1_i1 len=274 path=[252:0-273] [-1, 252, -2]
ACAATGTATTCCTGGTTGAGTATATCGATTTTGATTCTGCAAAAAGTACGTTTCAAAATACGTTTTAATA
CGTCGAAAATATATGTTGCATGCGAGTGAACTCGTACACTACATATGCATATTGCACGCAAATAAGTAAC
TTTTTAAGCAGCTTATTTACTTTGTGCACCCTCCCAAAAAAGTGACTTCTCCACTGGGGCATCCTTGATG
CATTTAAATAAATTTTACTTTAATTATTAACTGAATTTTACGTTCTGAAAAAAACTTGTATTTG
>D.miranda-TR47898|c0_g1_i1 len=271 path=[249:0-270] [-1, 249, -2]
AAGAGAAATGATGTCATTGCCAGTACGCAGTTCAGATTGCTGTCCTGCATACATATGAATACCCCCATTC
GTACCACATTACACTCCCACCCCCTACATATGTATATGTATGCTTCAAAATGAGGCCGTATTTGCAAATC
AATAGCTATCCTATTCTAAACTATAGCTTGGGGAAATATGCACGGATAGCAACAGGTCTTGTTCGTGCCG
GACTCGTGTTCGTAAATCAGAATAGAAGGTTCGAGGGGCTCTTGACACAGCAGCCCCACAA
>D.miranda-TR44341|c0_g1_i1 len=269 path=[247:0-268] [-1, 247, -2]
GGATTTTATGATTAGTGCAAAGTTTTTTTTCCGTGCTGCTGCGGCTGCCGCTTTTCGATGCATTTGACTG
ATTTCGAAACCAGAAGGGGGAATCGGGAGAACCGATAGAGAGGAAGGGGGCGGGAGTGGGTGAAAGCCCC
TTCAGACAGCAGGCGTTGAATGCATTTTGTAGTTGTACGATTTTACTCTTGGCCGATAAGTGAGTCCCGT
TCCGAGGCAATACCAAAAAAAGTTTTAAAAAGTTAATGCATGTAGCTATTTTTTCCCAG
>D.miranda-TR30912|c0_g1_i1 len=305 path=[565:0-304] [-1, 565, -2]
TGCTTGCTGTGCCTGTTGCTGCATCTGTATCTGTGTCTGCCATGCGTACAATCTTCAATATGAGTTCGAT
AAACCCGCTCGCGTTTGGCTTGGCGTGCGCCGACAGTCTCCGACCGCGTGCCCCTTCCTCTTCCTATTGT
TTTGGGAGGGAAAGGAATGCCATGCCTGCTGCTGTTGCTTGCTTGGCTGAATGGATGATGATGGTCACTC
AGCATGAAATACGATCCATCTTGTCCGGCCAGTCTTGGCCGTGGTCTCCTCTTTTCTGTTCTCTTTTCCC
CGTTCCGTTTTTAGAACAGCTCGGA
>D.miranda-TR28228|c0_g1_i1 len=1004 path=[982:0-1003] [-1, 982, -2]
GAGCGTGTTATATCAGGCCAAGGATTTTAAAGAGTTAAGAGACAAAATAAAAATATACGAGAAAACATCG
TCGAATCTGGAGTCAAGATCAAAGACGAAGTTCGAGAAGGAACAGAATATCAGGGCTGTTGAACCTAGAT
GTTTCAAGTGTGGAGGAAAAAATCATCTGGCTAAAGATTGTGTGGAGAAGGGTATAAAATATTTCAAATG
CGAACAGTGGGGACATAAAGCAAATCAATGTAAAGTCCAAAAGAAAGATATAAAGGAGGCATCAAATCCA
CAACAGCTAGTCCAGAGAATGTATAATCGGGTTTTTAAGGATATTCGGTTCGGTAATGAAGTGATATCAT
CGCTTTTTGATTCCGGTAGTGACATATGCACTATGAGTGAGAGCGCATATAAGCGAGCGTACCCGGTTCC
ATTAAGGGCGCAAGTGAAAGAATTAGTTGGAATCGGAGGAAAAAGAATTAGTACCCTCGGATTTTTCTTT
GTTGATACTGAGCTAGATGGCATTCCGATTGAGATGTGTTTTCATGTGGTCAAAGATAGAGACGTATTAG
AGGGAGTGAGCGTTACACTTGGGAAAAATGGAGTAGTTTTTCATAAGGTAGAAGAGGTGAGGGAAAACGA
AAAGAGATCCGAGATAGAGGATAGCGTTCAAACCAGTATTGCTCTTTATAGTGATATTAAGAGCTCTATC
AATGTTTCACCGGCGAATCGCGTAGCAGAGTTAAAAGAAGCATTCGAGCAGATAATGACGATAAAAGAGA
TAGAAGATTTTTCGTCAGAAGTCGACCTTTCGTATTTGAGTGTTATGGCGAAGGGGGTAGTGAAGGATAT
GATTACTCAGTGTAAACCAGTAAAGTCGACTAATGGTCCAGTAGAAATAAAGATTATACTCATGGACGAA
GTGCCAGTATACCAGAGACCGAGACGGTTGCCTTATGACGACCAAGAAAGGGTAGATCAGCAAATTAAGG
AATGGTTGGAGAAAGGAATCATTC
>D.miranda-TR54490|c0_g1_i1 len=298 path=[276:0-297] [-1, 276, -2]
GCGGTAAACAAATCTTCGACTTTTGCCACCTTTTTTCGTCTAACGCCATTGTGCGTCGTTTAACTTCTTG
ATTTTGTATTGCCAGATACTTGACGAAGGCCTTCTCGACGATCGGTGAAAGTTAGATGTTTTTGTGTTTT
AATTTGGTGTTTTGCCTGATAGAGTATTTGTGTCGTGTTACATTACATTGTTTTGGTTGTTTCACAAATC
ATTTCAGATCTTTTTGCACACAGTTTGCATGTTACAGTTCACTTGCAATTGTTCTTTTTTTTTTGGTCCG
GTTGTGAATGTATGATCT
>D.miranda-TR45692|c0_g1_i1 len=374 path=[352:0-373] [-1, 352, -2]
GCATTCAGATGTGTGCGTGTGTTTGCTAAACAAAATTTCATTATACATAATTACATTTTGACTCAAAATC
TTCTCAGTCGGAGGTATTGAAATCTTCTAAAATGTAAGATATACCTTAGAGAGTTAACCGCAAGTAATAG
AATTTTTCACTCATTTGGTATTTTCATTAAGTCTTGAAAAGTCGTTGAAGGTCCACCCCAATGCACAGCG
CAGTACCTCGTCATCACGCGGAGAGAGTCAGAACCTTACCTTCCTCCTGCTGCTACTGTCCGCTCATTAA
GCTTCGGCTTCTTGAGCTTAACCTTCTTAAGCCCCCCTCCCCCTAGGGGGGAACACCGATTTGTGTGCCC
AGCAAGGAGTTTGTGGACACCGGC
>D.miranda-TR225|c0_g1_i1 len=374 path=[739:0-304 740:305-373] [-1, 739, 740, -2]
GTTTAACAATAATTTAGGTGTGGGAATAAGAAGTGAAACATTAATTTATGGAATACATTCGAAATTTCGG
TATCTTTAAATAGATTTACTATTGAGTCCTTCAAGAGTATTTGTGTGTTTTAGAACACAACATAAATGAG
GATTCTCTTTTCAAACATATCCATAATTACACAATTTGTCATGTCATTTCCCCGCTACAAAAATCAATTG
ACAATTTTCCAAAAACTATAAAACTGTTCAACTTTTGTCCAACTTGTGTCTGTGTCATTCTCGGTACGAG
TGTGCCACATGCAGATATCGGCAGTACATTGATAGATCCCAACACAGGGGGAGGCCACTGAACAGATTCC
CCACAAATGCTCAACTATTTTGTG
>D.miranda-TR23839|c0_g2_i3 len=1040 path=[11212:0-58 11213:59-81 11433:82-197 11307:198-221 11504:222-314 11458:315-380 11502:381-410 11495:411-434 11472:435-777 11415:778-835 11493:836-847 11470:848-871 11445:872-1024 11088:1025-1039] [-1, 11212, 11213, 11433, 11307, 11504, 11458, 11502, 11495, 11472, 11415, 11493, 11470, 11445, 11088, -2]
AACTGCAGCAAGGCGCGATGTCCCAGCGAACCCATGGATTCTCCGTAGCGATTTATGTTAGGAAATCAAT
TGGCTTCGGGTTATTCGGCTGTTATATGTAGAACTGTTTTCGGAGAAAGCGAGAACACATCAATCCCTAG
AGGAGTCTTTAGTAATCCTCGGTATTAATTCAGGATTTCTTCAACTTATTGCATGCTTAAACCAAACAGG
AACCAAACTTGGGGGAACAACAACACCCAAGACACAAAACCCATGCATGGCGTCCTATTTTGCAGCATTC
AATGTTCCGCATCATGTGGGAGGAGTTTGGGGGGGAGGGGCCCAGCAGACCCTCAATAAATTATGGTTAT
AAAAAGAATCCAGTGCGAAATTTACAGTTCTCCAAGAAATCAGTATTCCAATGAAAGTGTGGCGTGGTGT
CTGTGGTGCGACTGTATAAAAATATCTCAGCATGAGGGTGTTTATAAATAACTTTTGGGTAAACCCTTTT
TCGCAAACCCAAAAACCACACAACCTTTATCCGTGATGATACGCGGATAGGCAAAGGTGGGGGCGTCTAC
GTGAGTCCCTAGACATCGTTTGATCCCATAAGCCTCTGCGCAAACAGATAAGCCCATTTAGGCGTAGATC
TGGACAGGTAGTGTGATAATGCCACAGATTGTCGTATTTGCTATTTGAACAAATGCCATTCACCACCACT
CACGCACTGCAGTGGCTTCAAATTAATTTATTTCACTTCATTTCATTCCTTATTTTTGTCAACATCTCTT
TCAATCGCAATGAAAGGTGAAATGTTCGATTAAACAAATATGTGCGAGTATAGCACATAGTGTTCATAGT
AGCATATATTGTTCTGTAGAGTCTCTCATTTTTAGCTTGAGATTTGCCTTGATTGTGGTTTAGTTTTCAG
TTACAGTCGAGAGGTGTTAAAATGCATTCGGGCATAGCAAATGCGTAGCCAGACAGACGATTGGGTAAAT
ATTAGACCAGATACCCATTAAAAGAGTTCTAATTTGTTATTGATTGTTTGTAGTGGGGCG
>D.miranda-TR39537|c0_g1_i1 len=298 path=[276:0-297] [-1, 276, -2]
GGCCTGTTGCCGAAAATCTCCTGGAACCGCTGCAGCGTCTGGTCTAGTTCCTCCTGAGTAACCAGATACC
CACGGTCGTGGCACATTTGCAGTGCAGTCTTTCGTGTGCGCCACATCCTGTATAGTTCTTCCTCGTCATT
CATCGTAGTAATCTTTAATTTTCGGTATTTACGACTCAGTTGCGAAAGAAATGTGCGAAACAGAGTTGCG
TGGCTCAGTATATCGCAACTGTATATCGAGACAACTGCTCGTTGTACAGCACTGAAGGTGTGCATGGTAT
ACATTTTATAAGGCGCCA
>D.miranda-TR5505|c0_g2_i1 len=381 path=[805:0-167 806:168-192 807:193-193 808:194-380] [-1, 805, 806, 807, 808, -2]
TGATCATCTCTCGCTCGGGGGGGATTCAGACTCAGGTTTGAATTCAGATTCGATATGTTCCGTTCAAGTG
TTCGCTTGGAACTGAAACTCGACTTGGAACGGGACGTCTCGGCTCGGCTCCACGTCGCGACGCATCGCGA
AGGTTGGGTTGTAGGCGGCGACGTGTTTTTTTGTTGTAAGCTGCTTGCCGAGAGCAAAGTGTGAAGCATC
AGCTTCAAAACAAAGCGAGGCTTAAATTAAATCATTTGAAATGCATACAGTGGGGAGTTGATATAGAATT
CGGTGTTGAGGCATACACTAGTCGTAAAAGTAGTTTTTCTTTTGTTGTCGTGAACTAAGTTAGAGTTTAT
ACTTTGTGAAAACTAGGTACTTCGTTAGTTG
>D.miranda-CL2196Contig1
GGGAGCAGATGTTTCCTGGCTGTGGGCGTAGGAAGTCTACGTCCACCGCTGCCGATCGTCAACTCAACCC
TGAGCAGCAAGTGATCAGAGTCCAAATCCGAGCTTGAACGGATACTCAGGGATAGTGTGTGGCACCACCG
GTGGCCAGCAAATTGCAGCCGTTGTTGGTGTGTACAGCCTCCATCAGCGCTTTCCCTCTGGCGCATCCAC
GGACATTTCCCCACCACATATGCTTCGCGTTCCAGTCACCGCATACAAGGAAGCCGGATGCAGTTTCTTC
GACGCAGAGTTCTTCAAAATGTCTTATCAATCCAGTAAAATGGGCAGACGCCCACTTGAATACAGGCGGA
CAGTAGATCGGCGCAAAAATAATTCCCTTTTTATTTTTCTTTTCAGTGAAGACGATGACAGGTGCACTTT
GGATGAATGGCTTTGAAATTGGCTGCAGTGCAGAGTGGGGGACATCGTCCCGGACCAGGATGGCTACACC
CCCTCTACGACCGTTTGCCGAATTGAGAGCAGTGAAAACTTCGACCTCGTTCAGCTTGTTTGTCACACCA
CACGCGTTCCAGAAGGCAATTTTAAAAGAGTTGTTGTTCTGGTTGACGCTGTGGGTGG
>D.miranda-TR40872|c0_g1_i1 len=565 path=[543:0-564] [-1, 543, -2]
GCGAGACTTTTGCCAGTCGAGATAAGGGTGCACGAGTTGGTGCCGCTCTGCTGAAACTCCCCAAATCTCG
ACTGGCAAAAGTCTCGCGGGAACCACCAGATGTTCAGGTTGTCGATCCTTTCGTGTATGGCCATCTCGAT
GAAGGAAATTCGTCGTCGTCTGCGCAAACTGAGGCTTCTGCTGGAATGGTTTTTATGTTCGAAGCTTCAT
CCACTCCTTCTTGGCCTCTGACTCTGGCCCTCCTGCTGATGCTGGCTGTCACATAGTTGTCCCCAAATGT
TCACCCTCCAACAACAGCAGTACCTTGGATATTAAAGAGCGCGGAAACGCAAACGGCGTCGACTGCCGCT
GTCACCTGCTAAGGCTCCTCTTATCCAGTACACTCCAAGGTCGGGGTATCGATCGCAAATGAACATTGAA
TTTTGCAAATCTTTTGCCGGAGGAGTACCCGGTGGGAAAAGATAAAAATTTCGGAATAAAAAAAACACAA
AAATTGTTAGACCAACAATTGACAAATAACGAACATGATGTGAGAATTGGATAACAATTGAGTGATCTGA
AAAAT
>D.miranda-TR54606|c0_g1_i1 len=371 path=[697:0-370] [-1, 697, -2]
CGGGGGCGATCTCAGCCTCGAAGAGGTTGAATTTGCGACTGCGATCGAATCGATCGGTGAAATTGGCTTT
GTAAGCACTTTTCTTAGCCAAGGTAAAGGGAACACGATATTTAAAGGATAATCTTCGATAGACCGAAGCT
CCCCAAGAATCTCAAAGCAGGCCGAAACCCACTACATCCCGAAAATAATCCTTTTCGAGGGAACTCTGTT
CTCAGAGCCCAGAATTAATTAATTATGCTAATACCTTGATTTGGCCATGTTTGTGGATTTGGCTTACAAT
ACGAACCACAAATGATGTCGCTGAAATGCAAATGTTACGCCGGCGGCTGAGCGGCTCATAAAGAGTGCCA
TGTGATTAGCAAAAGTCCCCG
>D.miranda-TR41410|c0_g1_i1 len=313 path=[497:0-228 498:229-270 499:271-312] [-1, 497, 498, 499, -2]
CGAGCAGCTCTCACCGTTGGGCACCAAAATAAATTCAAATCACCTAGAAACAAAGGGGCTAAGCATTACA
AGAAATGTGGCAAATCTGATTAGGTATGCATCCCATATCACAGATTTTGATGAAAACTATGTTTATTTTA
AAACACGCGTAGTGGGCATTTTTGCTGTATTATGCCTTTATCATGACTGAAACTGCCGTTAATAGAAGTC
TTAAAGTAGTTTGATTAAATATGGCTGAAATTGCCAGTAGTCTTAAAGTAGTTTGATTAAATATGGCTGA
AATTGCCAGTAGTCTTAAAGTAGTTTGATTAAA
>D.miranda-TR11433|c0_g1_i2 len=323 path=[716:0-132 717:133-156 723:157-225 714:226-248 715:249-322] [-1, 716, 717, 723, 714, 715, -2]
GCTAATCCAATCAGCTGTAGTGGCGGCACATCGAGAGACAGACAGAGAGAGAGAGAGGGAGAGAGATGGG
GAGAGCGTGATACAGAGCAATGTCCTGTCCAGTCTCTTCCGGTTCTCTAGGCCAGGCCAAACATCTGCAT
GGACGGTTTGTTTGGGCCAGTGCCAGTGCCAGTCCGGTTCGAGCCACAGTCGCAGTCTCCGCTGCAGTTG
CAACTCTGATTGTGAGTTTCTGGATATGCGCATGTGTCTGTGCAACAAGTTGCTGTTGCTGTTGCTGTTG
CTGTTGCAGTTATTCTTTTTTGCGTTTTTCTTTAATATGCAGA
>D.miranda-TR15017|c2_g1_i1 len=274 path=[578:0-136 579:137-159 580:160-273] [-1, 578, 579, 580, -2]
ACACACACACACACACACCCACAGATACACAAATACACGCATAAATCTTCAGCTGGCGCCATTTCACTCC
TTCGCTGGAACTATAAAAGCCCCAGCCACCGTCTGCGCTGGCAACCTCCTCAGTAACATCAATGTTTACA
CACACACACACACACCCACAGATACACAAATACACGCATAAATCTTCAGCTGGCGCCATTTCACTCCTTC
GCTGGAACTATAAAAGCCCCAGCCACCGTCTGCGCTGGCAACCTCCTCAGTAACATCAATGTTT
>D.miranda-TR39246|c0_g1_i1 len=264 path=[242:0-263] [-1, 242, -2]
TCGATCTTGAAAACATGCGGTAAAAGGTGGTGGATGTAAGATCCAAGCATCGTAGCTACTGCTTTTGCTG
AGTGTAATTTATATGAGCACCTGATAGTAGCATAATATAACTGACTTACGATTGTGTGCCTGATTAATAG
GTGTACAAATTGCACTTTATGTACAATGGCTGTGAACGAGTGAAACGCTGCTCAAAGCGGACTTTTGAAA
TGTTGGAAATGTCTTCAGTAGAAAGCTCTAAAAACTATACGTACAACATGTGCG
>D.miranda-CL1Contig353
TACATTCGAGCAACAGATATAGCGTAAATATGGTACGTTCCATATGATGCATTTCTTTTGGCCTTTTTCG
ATAGCCGACATATCGTTAAGAATGAGCAAAAGAATATAAACGTAAACAAAGCCAAATTAATTCTTCTGCT
GATAAAAAGTATAAAAAATTTGATTTTTAATTTATAATTTGGATTTGAGCAAAATATAAGCAAACGGCTG
CTTGTTCCAATATAGATTTGTTCTGAGCCGATTATATTTACAACTTCGGCTCAGCACACTTAGCACATCC
CGGGGGAATGGTAGGATTTTTTTAAAGATGTGAAACCTCGATTCACACTATCACCATCCATCAAAAAGCA
GCTTATGAGCATAAAATTAAAAGTTTTGGTCTGAATTGTGAAATTTTCACAATTTTAAATTATTAAATTG
ACTAACTAATTGGCTATAATAAAACAATACAAACATAGATATGGCACCCTCAACTTGATGAAGTATTTGA
AGTGCTCATCCTGTAATTTCTGCTGCTCCTTCGGGTCTTCAAGCATTTTCCGAACAAGATTTTTTCTTGT
AAAGGGCAGATCGGAAGAGCGGTTCAGCAGGAATGCCGAGACCGA
>D.miranda-TR27755|c0_g1_i1 len=347 path=[295:0-286 296:287-316 297:317-346] [-1, 295, 296, 297, -2]
CAGGTGTGGCACTACTGCGATCTCAACGGGGGCAAGGCCTCCTTCCTGTGTCCCAATGGAACCATCTTCA
GTCAGATTGCCCTCACCTGCGACTGGTGGTTCAATGTGAAATGCTCGACAACGGCCCAGCTGTATGTGCT
GAATGAGCGCCTCTACAAGTACATACTGCCCTTCAATCCGAAATTCCCAGAGGACTACAACGGACCCATT
GTGGACAAATATCTGGCCATGAAGTTCCAGGAAATGGAGGATAAGATGCGGCAGGAGAAGCAGCGCAAGA
CCAACCAGCAGGCAGAGAAGCAGCGCAAGACCAACCAGCAGGCAGAGAAGCAGCGCAAGACCAACCA
>D.miranda-TR20038|c0_g4_i1 len=277 path=[2542:0-187 2543:188-210 2544:211-276] [-1, 2542, 2543, 2544, -2]
TGAATCTGAAGTTCTTCCACAGCTGGTGGTATCTGAACACACGTCTGCTGGTCTTTCTCGCAGGACGCCA
CTTTGTCACTGGCGGACGTCGGTCCAACACTCGGATGGCGGTCGATTTTCCCACTGGCTCCAGCCTTTGG
CAAGCTTTTCGGAAAAAGGACAAATAGGCTGGGTGATGATAGATAACAATTACCTTTGAAAGAACCTTCT
CATAACCATGGAGATAACCTTTCTAGAGCCTTCCTCCTTGAACATAGAAAGTGGTAACCGGTTTCGA
>D.miranda-TR24299|c1_g7_i1 len=319 path=[10623:0-269 10624:270-270 10625:271-271 10626:272-276 10627:277-318] [-1, 10623, 10624, 10625, 10626, 10627, -2]
GAAAAAAAAAAATCGCTCTTTCTCATCGACGATAATTTTAAAACTTAGACTTCAGCCTTTAGCACTTTTG
CTTACTTCGATAATCAAGTTAACGTAAAACGGTAAAAGCTAACCATAGTGCGACAGTGTAACTTTATAAT
TTATGAATTAAGTTGTCGGGACCACACATTACGATTGTAGCTATACTTATGACGAGATAACTTTGTCAAC
ATTTCTTTGGAGAGATGTAGATCGTGTATATGAAATCATATACACTCCCCGACACTTGAATACGACATAC
TTAAATGTACACTTTAGGCACAAGCCAAAGAAAACGGTG
>D.miranda-TR15070|c0_g1_i2 len=1108 path=[2412:0-635 2413:636-657 2418:658-1001 2416:1002-1107] [-1, 2412, 2413, 2418, 2416, -2]
TGCTGATTTTGCACTGCTCCGGCAAAGTAAGATCGATTTATCATATCATACATATTGATATATAAAAACG
GTCGATCCGAAAAAATGCTGGGAGAAAAACGTTTTAGTCCAACTAGATGATTGTCTGTTTAGGGTCTACG
TAATCAGTTTCCATGTCAGGTGCCGGTGCCGCCTGTCGAAACTATCGAGGTTCGCCTTTGAAATTTGTGG
GTTCAGTTCGATTCTCGGAGTCGCGGCAAGAAGTGCTAACAACAATTAAATATTCAAATAATCTGAGCAT
AACGGCTTTATAATGGCGCTGGTGTGGAGGACTTTGTGAAAAAGGCAGCAGAGCAGCTGGAAAAAATGCA
TTGGATTACTACAGAAGCGGTGCAATTCTCACTGGGGTTAAATCGTGAGGCGTTCCGAAGGCTTCGTCTC
CGTCCACGCTGCCTGAGAGGCGTTTCCCAACCGCACATCGGATGTGAGATCTTTGGGGAGCAAATGAAGT
GGCCGCTGGGGATCGCACCCACAGCAATGCAGAAAATGGCTCATCCCGATGGCGAGTTAGGCAATGCAAG
AGCTGCCGGACAAACCGGCGGCCGCCGGCGCACCCGACACCTGCAAATGGTTTCAGTTGTACATCTACAA
AGACCGCATGATAACTGAGAATATGATACGTCGTGCGGAGAATTCCAACTTCAAGGCTCTCGTCCTGATC
ATCGATGCCCCGATCAACGGAGATCGCCGAGCCGATGCTCGGAACAACTTCAGCTTACCGCCACACTTGA
CTTTGGCGAACTTCCTGGGTGCGAAGGCCGGCGGCGTGGCCCCCGGGAACCTAACGGGAACCTCTGGCAT
TAATGAGTACGTGGCCGGCCAATTCGATCGCACAATAACCTGGAAGGACATCCAGTGCCTGAAAAAATTC
GCTCAACTTCCCATCGTCGTGAAGGGGATATTGACTGCAGAAGACGCCGTATTCGCCAAAGTGTTGGCTA
TGCCGGGATCATCGTATCCAACCACGGAGCGCGTCAATTAGACACAGTCCCAGCCTCGATAGAGGCCCTT
CCAGAAGTGGTGAAGGCTCTGGGCCACGACTTGGTGGTCATGCTGGATGGGGGCATAA
>D.miranda-TR28131|c0_g1_i1 len=251 path=[457:0-250] [-1, 457, -2]
CTGGAATATATCTAGCTAGCTAAGACCTGTGGGTCTGAAATCATAATTTAATACGATTATTACATCAATT
TCCTACAAGAGTGGTTATCTTTAAGTTTTCATCTTTATTGAATTGTTAATAACATAAGGTTTACGCGAAA
CCGATCAACAAAAATTTCCACTAAATTTCGCTACATGGTAACTACACGCTAACTTCGCCATCACTACATT
AACTTCACATATTAACTACATTTGTATGTAATTGCCAAAGG
>D.miranda-TR38440|c0_g1_i1 len=310 path=[575:0-309] [-1, 575, -2]
TCGTGATCTTGCAGTCTGAGTCTAAGCCATTCACCTCAGCTCCCGCCTGTCCGTCTGTTTGTATTTCTGC
TGTTCCCCAATTTTAGTACTACCAATGGCCATACGAGTGAGTACTCACTCTCTGGCTGGCATTTCCTTAT
GTATTTCCATTGATTATTAACCATACTCGTAAGTCCTTATGGCTAAGCTGAAAGTGTCTGTCTGTGTGTC
GGTTTTGGCCAAAATGGTTATGGCGAGATTTCGGCGTTGCGCAATCCGCAGCCTTAAATGCCTGCCATTT
CGGGTTACCCAGATCGGAAGAGCGGTTCAG
>D.miranda-TR33748|c0_g1_i1 len=321 path=[635:0-280 636:281-320] [-1, 635, 636, -2]
CACTCGCAGAAATCTGTTGAACATGCTGGCCCTGAAGTCTATTTACTTTGTGTTTAAAGCAGAAACAAAC
TTGAAATCTTCAGCAGAATTTAAGGCTTACGGTTTTCGTTTTTTAGGTGCTCCCGAATTCGTACGTTTTT
GTCACACATTCTCGTGGCCTGTTAAACGTACAGTTTAGTGCTGTTAAACGCACATTTTAAAACTGTTAAG
CGCACAAAATCCTCTGTTACGATTCGGACTGCTGTTAACAGTCTGTTAATTTGTGGTTGGCTCAGAAAAC
AAATATTTATAAAAAAAGTAAAGGCTAAATTGTCCTGAAAA
>D.miranda-TR24543|c0_g2_i2 len=526 path=[16948:0-34 16949:35-46 17726:47-50 17827:51-70 17786:71-79 17810:80-103 17756:104-126 17478:127-131 17750:132-155 17778:156-162 17820:163-204 17801:205-205 17775:206-229 17871:230-232 17703:233-277 17819:278-283 17798:284-290 17772:291-314 17830:315-365 17816:366-389 17794:390-443 17877:444-458 17523:459-479 17895:480-494 16331:495-525] [-1, 16948, 16949, 17726, 17827, 17786, 17810, 17756, 17478, 17750, 17778, 17820, 17801, 17775, 17871, 17703, 17819, 17798, 17772, 17830, 17816, 17794, 17877, 17523, 17895, 16331, -2]
TGCAGCTCAAACACTTGGAGAGGTCCATGGAGGAGAAGCTGAATGAAGAGAAGCAACGCAGGCGGGCGGA
GCGTGACCAGACGAGGGCTGAGCACAAGCAGAGACTCAGGCAAATGAAGCGAATGGTGAGGCAGGGTCGC
CTGAGCATTACACAGGACTCGAGCACCCAGAGCCTCGTCATCACTCCCGCCATCTCCAAGTGGCGGCACA
TGCTGGCGGAACCGCGTGGCCTGTGATCCTTACCCAGAACGTTTGGATGATAGCGCTAAACTTCGGGGTA
AGGATGACTGCCGGACGCAGGCCCACCCACAGAGGCATTCTCCTCCGACACCACGAGCCTCCGCCTTCGG
ATCCACCATCATATCATCAACCTGAAGCGATATGGCATCAATGACGCTCTGGTGGTCTACTGGCTGCGGG
AGGCAGCGTTCCCGCTGGTGCAGCCAGCCGCTCGTTGTGTGGCACAAAGAACCAGAGCACAACCCTGAAC
CTTGGCACCTGCCCCTGCCCCTGCCCCAAAGGCGAC
>D.miranda-TR36125|c0_g1_i1 len=249 path=[227:0-248] [-1, 227, -2]
CGCCAGTACATAACGGAGCAAGCAAATTACGTGAGTAGATTCATAGATGGAGTCGAATCTTCGGAAAAAC
AAGCCCTTGAGCAGCAGGGATCTATGGTGGTATCCAAAACATTCATTTACCATTAGAGCAGAGATAGAGA
GGTGTTCTGGAGCTGCTGTCTCTATCCAGATTCTTAAAAGTCATGTCTCACAGATCTAAGGGGTTCGTTT
TGCTGGTTTGCTACCTAAAACCGTACGTAATCATTGGCG
>D.miranda-TR40845|c0_g1_i1 len=432 path=[819:0-431] [-1, 819, -2]
AGCCTCTAAAGCCCCCAAAAGAATATTCAAAGAGTTCTTGATCGAAAGATTGATCATAATCTTTATTCCT
TTTAACAAATAGCTTATTTGCTGTGAAAAGCGTATCTAGAGCCTCGGATAAGTGTGAATCGGAGTTTCAA
TTCCTCGTATAATTTTGAATCATGTGAAAAATCGAAATGAACGACGCAATTAGCGGCTTTTGAACATTTT
GCTGTAACCCCATTCAAAGGCCCATCCCATCAAAATTACCGCCCACATAAGCGAATTTATTGAAAGAACG
CATTTAAGCCTCGATTAGAGCCACAGCAACAACACCCTGCTTCTCCTCCCCCACCCAAACGGCTATTGAC
TTCATTGCAGTGCAACAAAAAAAAAAAAAAAAAGAAAAGCGAAATTCTTGGAAATATGTTAACAATTTCC
TGTTGTCGTTCG
>D.miranda-TR34679|c0_g1_i1 len=250 path=[379:0-173 380:174-211 381:212-249] [-1, 379, 380, 381, -2]
TAATTATTATTGCAAAAAAAAGGGGAACGCTTAAAGGCCATTTTAATTGTCCTTTACTTTGTGGGGAAAG
TGCAGAGGAAAAAGCCGTCTGGCAGGCGTTTAACCTACTCCTGAACCGATTAAAGAGCAGGAGGATTCGA
GGAGCCAAGCAGAAGGAGGAATCGGAAGAGCAGAAGGTGGACAACGGTGGAAGGAGGAATCGGAAGAGCA
GAAGGTGGACAACGGTGGAAGGAGGAATCGGAAGAGCAGA
>D.miranda-TR32082|c0_g1_i1 len=331 path=[309:0-330] [-1, 309, -2]
ATAATGTTTAAGGATTTTGATTAATGTTTACGAATAATATGTTTTATCTCACTCTTTAACATTTTTATAC
TTTATCTCTGTTACTCTTACTCTGCTGTCTCTCCTTGACATCTTTCGCTATTACGCTAATTATTTCTTAC
GTCGTTTCTTTGCTCAGCACCCATCCACGCGTCTGATGGATAACGCCGTCGCCTGTGGATGTGGCTGCCG
CACTCGGGACCTTGATTTTCTTCTTTTCCTCTGCTCTCGATCGTCTCGTCACGCTATGTGCCCATCTTTT
GGTTGATGCCGTCGTCGTTGTGTGTGAAGCCCGCTCTCTGGATTCTGATGT
>D.miranda-TR52738|c0_g1_i1 len=358 path=[671:0-357] [-1, 671, -2]
GCCGAGTAACACCCCAGAGAATGGACTTTTAGACGTGGCTTTAAATTGTGCTTAAATGTAATATTTGTTT
ATTTTATTGCACAGAAGTGTGTGTGGCGCCTCCTTTTACTCCTTCTTCCTTTTTTACTCTGCTTACACAC
TAAAAACCAGTGACAAATCAGACCCAGACTTCCCCTTCTTTCTTCATTCATTCCTTCCATTGTTTTGTCC
TTCCTTTCCTTTATGTTTCGCCCTCTTGCTGGCTCGTGTTTTGGTTTACACTCGTATTTGCCTTAATCTG
CGTAAATTGTATTTCCTTTGATTCCATTTCCACCGCTGTGTGGAGTGTGGGGGGCGGGGGGCGGGGGCTT
GGGCCTCT
>D.miranda-TR20364|c0_g1_i1 len=288 path=[629:0-43 630:44-67 631:68-81 632:82-105 633:106-287] [-1, 629, 630, 631, 632, 633, -2]
GGATGACGGTGCGAACTTTGAGCCGGCGCCTCTTGTATCGCATGGTGGTGGATCACCTGGGAGCCCAATT
CGTGCGAACGGTGGGCCGGCGCTGCTTGAAGCGCATGTTGGTGAATCTCCAAAAACAGGAGACAGAATAT
GCACAAATGGACAGACGAAAATCGTATCGGCCTCATTTTACGAGATAATTAACCGTAAGTTTTAAATACT
ACGAATTTTGTATTTAACTTTTGATTTTAATAGCAATAAAATACACTATTTCGAGTAGTATTGAGTACAG
ACTCGAAA
>D.miranda-CL1221Contig1
TATCGATAAAATCGGCATATATTCGATATCATTCCGATCTTTTAGTTTAAATTCACTTCGGGGTCAATGG
TTTCAGTTTCATTCCCTTTTTGCGGATCCTCTTTTTTTATGGGAAATTTGAACAGCGAATCAAGCGATGA
CTAGTGGTGGTATGCCGCTACAGGGTATCAGGGGTTAGCTCTGCTTTGTTCAAACTAAATAACACCCTTA
AATAACCCCCCATTGAGAGCTCTCTCTGTCTCCCTCTCTGTGGATTCGAAACTCAATGAAACTG
>D.miranda-TR23266|c0_g1_i3 len=762 path=[3054:0-85 3112:86-129 3147:130-145 3153:146-184 3136:185-208 3146:209-216 3123:217-240 3135:241-246 3159:247-270 3156:271-298 3162:299-300 3121:301-329 3144:330-332 3133:333-356 3120:357-366 3151:367-390 3143:391-409 3063:410-428 3131:429-430 3117:431-510 3163:511-512 3099:513-533 3160:534-592 3157:593-624 3164:625-654 3148:655-678 3095:679-702 2971:703-718 2972:719-761] [-1, 3054, 3112, 3147, 3153, 3136, 3146, 3123, 3135, 3159, 3156, 3162, 3121, 3144, 3133, 3120, 3151, 3143, 3063, 3131, 3117, 3163, 3099, 3160, 3157, 3164, 3148, 3095, 2971, 2972, -2]
GTGTCATTCTAGTACAGATTATACATGTACAAAATTTCAAATTTCTATGAGGCTTGCTCATAAAAAATCG
ACTGTTTTCCTTGCTGAGTTGAAGGCAATATGGCTAAACAAATCTTGTCCGATTCTTACGCGTATTTGCA
CAATTGCTTTATGCGATTGTATTACAAAATTATTGGATCGATACTCTTTGAACGCCTACTGAGTTGGCTT
AAAATTTGTCTTACCTATTTTCTGATTTGTTGTACAAGCGTCTGGAGCACTCTTAAGCGATGGCAAAATT
ATTTTGGATATTTCTGTTGTTTGTAAATTAATCAGTAGAGGAATGCAAATCCTCTTGGGCACTGACATGA
TTCCTGACAGTTCTATAAGCGTCTGCAGTCCTCTGATGCTATCATGCTCTACCGCCTTGGCTTATGTACC
ACTGGACTGCCTTCTGGTCCAGGCGTGTGGTGCGTCGCTACCTTTACCAGAGCGACCTCGCTGTCTGGCA
GAAAATCTACGGGATGCCGGATAACGGTTGGCACAAGGCAAGCAGGGTCGTGTGCGACGACTGTCGGATG
AATCGCGTGGGTAAATTGATTGACCAGGCAAAAGTATGCCTGGATGTGGTGCTACTGTCTACCGCCAATG
TCAAGTACATTGACCGCATATTGGCGGCACATATTCGGGGTGTCACTGTACGCGTTCTCGCCAGCGACAA
AATGCTCGCGGCTAATGGGCCAGCGATGAAGCTACTCTGCGCCTTGAGTGTGCAGGTGCGCT
>D.miranda-TR22177|c1_g1_i1 len=449 path=[980:0-283 981:284-327 982:328-351 983:352-448] [-1, 980, 981, 982, 983, -2]
ATGTGTGGAGGGACACGCGTCTCGCTGCCGGGCAGCTAAGCAGAATGCCCCGTTTACACTTGGCGTCGTC
GCCAATCGTAAACTACTATCCTGACGAGGCCAAGCTTGCCAGCGTGTGCAAGTCGACCATATTTATGCAA
AAATACGGCATGCCACGTAGGATGGCGTCCTGGACTTGGATTCAGTACCATATCTACCGGAAAGCCTTCA
CTTACAGACGCATGGACCTAAAACAATGGCATCGCCAAGCAGTTCTTGACGTAGACTGCCACCGCTTTAA
TAATAAGAAAACAACGGTCCTTGCATATTTGGAATGCGCGTTAAGTCGCTATCAGAGAAATGAATATCAA
ATACCCCAGTATCCAAAGCGCCAGAACCAACTATTCTATGACAACTAGATCACAGCAACTTTTGAAAAAT
TCTAGATAAAAATAAAAATATGAAACAAA
>D.miranda-TR27770|c0_g1_i1 len=273 path=[251:0-272] [-1, 251, -2]
GCTTTAACAGATCAAAACGCGGCAAAGGGCTTTTTGTAACGTCCGTTTTCCCCATCGGGGCCTTAAAGAC
GCCCTGCGTGTCCCCCTTTCGCCAAGCTGTTATGAAATCAATCATGATTTCTTCAGCTTCACCCAGCACC
TGAAAATTTGCCGCGCTATACAAATCTGGGCTGGATGTCACATCCGGCCCACCAACCACCACTGGCTTAT
TGCTAGTGCGACACATTTCTATAGTGCGCAGGGAGTCATTTCTTTGGGGAAGCATTCCGCCGG
>D.miranda-CL804Contig1
GCTCAGTTCCCATCAGCTCTGGGCGGGCCCCAGGGCAAAGAACCAGCAAAGGAATCGATATGGGTATGTG
GAAATACAGTCCCTCCCATTTCCATTCAAAGTTTGCCGACGACACTGTTGGCAGAGACAATTTTTCCGAA
ATCGAAGTTAGCCACGATTCTGGACTGTCAAAATTTGAGTCTACCCTTCAGGCTGTGGAGACGAAAATTT
TCAGTTTACGATCGTTTGTCAACATAAATTGTTGTCAAAAATTCAGAGGAACTAAAAAAAAAAATTAATT
TCTACGAAATTAAAAAAAAAACACCCTTTTGCGATTAAATTAGTTGTAAACCATTTTTCCAAATTGATTT
TAAGATGGAAGTGAAAAAGGGTAAAGAACTAGTCATTAAGATGACCCAGAAGAACAAGGAGACGCAGACT
ACGACCGCGAAGCCGTGCCCCATCAACTGGTTCCCCCAGGTAGCAGCCTATCCGACTGTGGGTCCGCGCT
ACACTGGTCAGCCCTTGGGGCCTATCCAGGCATTCATGCCCCGTCAATCATCGTCGTCGAGCCAGTTTTA
CATGCACCGCGAGCAGCAGCTCTACCGCCAGGCCTGCCGCTTGAAGGGAATCCGTCTGGGATGCTTGCAG
CTGCGCGAGCACTTTTTGACGGGGCCATCCGATAAGGAGGAACTTCAGCCACCCTACCGCTACACTCTAG
AGGAGATGAAGAGCCTCAATCCCTATCGTTTAGTCAATTACGAAAATTAAACCGACACTCGACATCTCCA
TACAGAAGCACACCACAACCACACAGCCATACCACGCTTGACCAGAAATCAGCGCACCAAAGAACACGTA
TGCCGGCTCTACACACAGCAAACCGTGCTTTTTGGTTGCCACCCAATGCCGTATAGAAAATGCATCGTTT
CCCTTTCGATTAAATAATAATAAGAATAATAATGACAACGAAT
>D.miranda-TR26744|c0_g1_i1 len=250 path=[455:0-249] [-1, 455, -2]
GCCGTTTTGGACATGTCTTTGGGGTTCATTTCAATTTGATGAAATCCACTTGCCAAATCCAAGGTGGAGA
AGTATTTGGCCCTGCCTATGTTATCTAGGATGTCATTTATGTTGGGTATGGGATATTTGTCCGCAATGGT
TTTATCGTTTAGCTTTCTAAAATCGATTACCAATCTCCATTTCTTTTTATCCGGGGAATCGGACTTCTTT
GGGACCACCCAGACAGGTGCTCCCCAAGGGGAATAACTAA
>D.miranda-TR33980|c0_g1_i1 len=271 path=[497:0-270] [-1, 497, -2]
CTGAAACGAGTTCTTGCATTTGTGATCCGGTCGAAAGTAGCTTTGAGAGTGAGAGCAATCAAAAGCCAGT
CACAGGGACATAACCACAGTCGATTAGAAGCAATACTCCTCAAGGGTACGAAGGGGTAGTGCTTGCGTTC
TTCGATCGAAGAAGTCACCACCAGGCCACAACACAGCTCCGACGATGAAGACGATGCTAGAAGGCGGCCT
GGTGGTGAGTAATGGTGGTGGGCCTGTTAGCTGCAAGCAAACGGCACCAACAAAGGGTCGG
>D.miranda-TR24321|c1_g5_i3 len=263 path=[11819:0-49 11820:50-73 11821:74-74 12690:75-120 12989:121-141 13071:142-150 13025:151-151 12972:152-179 13088:180-192 13062:193-204 13022:205-228 12969:229-237 13205:238-238 12008:239-262] [-1, 11819, 11820, 11821, 12690, 12989, 13071, 13025, 12972, 13088, 13062, 13022, 12969, 13205, 12008]
CAATGTTCGAGTCTATATACATATGTGAATAAGTGCTGATAACACAGCTCCGTTTTGCGAGTCATCAAAA
CAAAACAAAAGGGGTTATCTTTTGTTTTCATGTACACCTACACGGCACAGGCCAATGCTCGCAGACGGAC
TTCGAAACGAGCATTTACCGGTCAAAAACCGAGCGACGACCAAAGTCTCGCAAACGGACTTAAAGCGGGC
ATGATTCGCAAGAAACACCGGATCACGTATGTAATAGAACATGAACGATCATG
>D.miranda-TR52623|c0_g1_i1 len=318 path=[296:0-317] [-1, 296, -2]
ATGACGACCAAGAAAGGGTATATTAGCAAATTAAGGAATAGTTGGAGAAAGGAATCATCCGACACAGTGT
TTCGGAATACTCTTCGCCTATTGTGCCAGTTCCGAAGAAAGACGGTAGACGGTAATCTTCAACCAGAAGA
TTATACGAGATAATTTTCCGACAGCAGTTATCGATGATGTTTTACATAAATTGCAAAGAGGAAAGGTATT
CACAACACTCGATTTGTGTGACGGATACTTTCACGTCCCAGTAGAGGAGAACTCGCGGAAATTTACGTCG
TTTGTCACCCAGAACGGCCAATACGAGTTTAATTTTGT
>D.miranda-TR49375|c0_g1_i1 len=353 path=[694:0-317 695:318-352] [-1, 694, 695, -2]
TGCTATTCCCATTGTTAATGGAATCGCACGAGTGCACCCAGGAAACCATTTAGTGCTGCAACATCGCTGC
AAAGACCATGTTAGCTACAATGTTGGATAACAGGCCATGTAAAGTGGAACGGATCCTGCCCGTGCCCGTT
CATTCCTATGCTAACGATCTTCCAATATACATATGTATCTACCATATATTACGAACTATTTGTGTACCCT
CTCATGTGCCCTCTCATCCTCTCGCATCATTCTGTTATGTTAAAAATATTGTTTTCAGTGTATCGTTGTA
TTTCTCATCTTCCTTTTCTGTCAGCTAAAACAATAACAATGACAGAGTGCAGAACGCAATCGTTTGCCAT
CTC
>D.miranda-TR23967|c0_g1_i2 len=300 path=[1701:0-90 @1704@!:91-208 1700:209-299] [-1, 1701, 1704, 1700, -2]
TCATTTCATTTAATCTCTGCCATGTAAACCCATCAAAAACAAGTACATGTTTTATGTTGATAGTTATGTA
TATTGAGACGAGTGTCGGAACTGGTGAAGGTTTTTGTCCATCGATCGGTGAAGTGGAAGGACGTGGAGGT
GCTAGCCTCACACAGCCAATTTCCAGTGTGTGTATAGAAATAGTTTCACGGCAAGAATACGCCAAAGTAA
GAGGAGCAGGTCTATTCTATCAACATACTCAAATATCTACAATCATCCAAAGCTGATTAATGAGCCACGG
CGCAGTCGTCGCTCCAGTGC
>D.miranda-CL1Contig221
CGGTCTCGGCATTCCTGCTGAACCGCTCTTCCGATCTGTCTTTTTTGTCCGGGTATCTCGGGTTTTGCTG
ACTCTGCGGTACCGTGGTTGGGGCGTCGGGTTAATGTCTCGTTGCTTTCCTCGTCGATGTCAGCATTCTC
ATGTAGGTCGGTGGGTTCTTCGGGATCGCGATCGCGGAATTTCCTCAGGTCGCTACTGTGGTTGAGATTC
TTCAAGCTCGATTTTCGTAAGAATGGTAAGCCGAGCCTCTCTCGGTGGTCTGCGAGTGCTGTCAGCTCCT
CGTCCAGACATTCCTGTATCCCTGCCGCGATGGCGGGAGGCCACGGGTCGGGGACTCGTTCCGGATCATC
TTTGGGCGTTTTGTCGATTTCTGGGTTGTAAGTGTGGTCGGGGTCCTCGGGGAGGATTGTCGCATCGAAT
GCGCTTGTTGGTTTGACTTCGCGAGTTTATTCGCTTATGCTGGCGACGACAGCGGGGATGTCGACCATAG
GAATGGTGCCCGTGTGGGTCTCGGTGGCGATCCTAGCTTTGGACCGACGGCTAGTTTGTGCGACGCAGGT
TTCAGACATGGCTCCAGACGTGGTGTTGGGCCGCATGCCGGCGCTGTGCGAGGGGTTGCCTGGGAGTCGG
TCCAAGATGTCGGTGTCGATCGATGAAGTGTTGGCTTCCTGCCTAAGAGGACTCTGGAGTTGCTGGTCGG
TCTCTGTCTTTGAGGTCTTGTTTCTTGTGTCGATGGCGTTGTCGCTGCAGTCCTGGGCCAGGGTGGCGGG
GGGAGGGGGTACGTCGAGCGTCTGGCTGCTGCGTCCTGGATTCTTTTCCCTTCGTTGGTGGAGCCGCGTC
GGTGGCCTCGGAGGACCGGCTCGCTTTCTTCGTTGCTTTGCTTGATTTTTGGTTTCTCGGCGTGGGGCTT
GTGTGCCTCATTGCTGCCGTGGGTTTTGTGTTCCTCGTTTCTTCTGCCTGTGTCTCGTTTCGTTTCGGGT
GTCTCGAGTTCATGGGTCCTGGGGTGTGTACTTGGCTAGCGGTGATCATCGGCGTGTTTGAGACGGGGCG
TTGATCTTGACCTTGATGGAGGAGGCGTGTGGTGCCGCACTGTATCATCGTGTCGATGGCGCATAGGAAA
TCCATCCCCACGATGACTTGCCCGAGCATATTCGATAGTACTAAGAGCGGCATCTGAACCTCCCGCTCGT
CTAGTCGGACGCGCGCTAGCAAGATCTGAGTTATCTCGCGTGCGCAGCCGTCGGCCAGGAGGATCTGGAC
GCACGCCTCTCGCAGGTCGTTGTTGTGATCGAGTTGGCGGGCGAGGTCGGCGTTGATGA
>D.miranda-TR14236|c0_g3_i1 len=337 path=[634:0-199 635:200-202 648:203-279 638:280-294 639:295-336] [-1, 634, 635, 648, 638, 639, -2]
GCAGCATCCACACAGCCATCACCACGACCAGCACCAAATACGCACTTTGACGCCGCAGCCACATCGGATG
GCGAATCCGATATGGACTGCGAAACAAACAGCGATGATGACGACGGCCAGTGGACCGATCACGAATCATA
TGAAGAGATGTTTGAAGGCGTCTACTGATGCGCTAATCCACCGACTCCAGAGACAGCCACTGCAACAAAG
GAAAAAGACATCAATACACACATATACGTAAAACAGCCAAAACACACCATAATCATACGTACCTGCCAAT
ACACAGACAGAGCTGACCATCAAGAAGCTGCCTCGCCATCAACATCAACAATTTCCT
>D.miranda-TR26492|c0_g1_i1 len=306 path=[284:0-305] [-1, 284, -2]
GAGGACCACTTGGTCCGCATGTACAACATAAAGATGACGTGAATCTGACATTGTGTGCATTAAACAGCCT
TTATTAAACTTTTAGCGTTTAATTAGTAAGCTGTAGCCACTGTGCAGACACGGCGGAATTCTCCGTTCTC
AGTATCGTACATTGTATATCGAACGACGTTATCTAATCACCTGCAATACACGGAGTTCTGGGCTCCCCCC
AGAGCAGTGGGAGTTTGCTTCCTGATAACAACTTATTGATGGTTAATTAAGTGCCCGATTTTCGCACACC
GAGATGTTGAAGTCGACTATTTAAGC
>D.miranda-TR39987|c0_g1_i1 len=249 path=[227:0-248] [-1, 227, -2]
AAAACCAACTCATATTTAACCGAAATCTGCAAGAAATTCACTGTAAGCTTCTTAATCCGTTTATTGTATC
ATTTCCTTCCGCAATCTTTTTAAATTATACCAAAATCGTCCCCGTATATCCCATGGAAAGAGCATCCAAT
GCTTTGGCTTGCGAAATCTTGCCTTCATTTCTTGTTTTCGTGCTGAAATTTTTTCGCGCTTGTTGACAAT
TGTGTCGTGTAAGGGCTGACCTCGACCGGCCGACGACCG
>D.miranda-TR48167|c0_g1_i1 len=281 path=[517:0-280] [-1, 517, -2]
CGGTCTCGGCATTCCTGCTGAACCGCTCTTCCGATCTTCCCGGGAGCCAGGCAGAGTCCAGAGCACAGAG
AAATCATTTCGTTCCAATTTATTTTTCGATTTTCCATTGTTTTGCTCTTTTACGGAAGTCACGGCACATG
TTAGTTGCTGTTTTGTCCTTAAATCTGTATATATTCTGCTCTGTTCTGCAGAGCCAAATGCTGTCCTGGC
ATTTTCACACCACAATCATATACAGCCACAAATTGGTAATTTTCCAAGAGGATTCAAAAATTACACAAAT
G
>D.miranda-TR22860|c0_g1_i1 len=256 path=[513:0-72 514:73-76 554:77-126 559:127-130 556:131-131 553:132-137 558:138-143 555:144-196 552:197-202 541:203-255] [-1, 513, 514, 554, 559, 556, 553, 558, 555, 552, 541, -2]
AAGCGGCAAAAATGGCGACGGCGGAGGCGGAGAGGGCGGACCCCAGCGGGACGGAAGCGGCAAAAATGGC
GACGGCGGAGGCGGAGAGGGCGGACCCCAGCGGGACGGAAGCGGCAAAAATGGCGACGGCGACGGCGGAG
GCGGAGACAGCAGACCACAGCGGGACGGAAGCGGAAAAATGGCGACGGCGACGGCGGAGGCGGAGACAGC
AGACCACAGCGGGACGGAAGCGGAAAAATGGCGACGGCGACGGCGG
>D.miranda-TR46455|c0_g1_i1 len=324 path=[302:0-323] [-1, 302, -2]
TTGGAAAATTGGTGGTCAATATTTGCTATATTTTAAGTTAATTATAGCTTGCATTTGCTGTCCCTTTCTC
CAATTTCTACTCCGTACTGCTTTTCTTCCGCATTTTGGAGGCTGTCATGTTTTGGCCAACACTTTTGCCT
AATTGGTGTTGTCGGCATCACTGGCCCACTGTCATTAAGCCATAATGATATGAATATTTTTCCTGCAGCA
CTTCAAAAATGAAAAAAATAGAGATGATTATATACTGTCTATGTTTGTAAATTATTTGCATGAAAAAATT
AACATTTTTTCCGTCACTGTTAATGATTTATCTGGCACTTTTTG
>D.miranda-TR33931|c0_g1_i1 len=324 path=[603:0-323] [-1, 603, -2]
GTCGTGTGCAGCAACATCAAAGCCAGCAACAACAAAGCCAAAACGCTGCACACGACATGCCACACACACA
CACACACAAAGACGCACGCCAGGCTCCAGTCTGTTATTTAATCAATGAATCAAATGATTTGATTTATGAT
TGCTTTTGATTGGCTCCCCTTCCGCTCCCCTCCACACACACCCGCGCACACACAGTCGAGGATTTCCCGC
TGCTTAATGAATTATATCATATGTGAGGAGCTCTTGTTAGCCATCTTTAAAGCCATCTTCCATTCTGCCA
CCGATAAGATTTGATAAATAGTTGCTATGTAAATCGTTTGCCAT
>D.miranda-TR41396|c0_g1_i1 len=253 path=[231:0-252] [-1, 231, -2]
AGCGAGTTGGTGTCTTCGGCGCGGAAGGGCTTCTCAAATGGCAGCATCGCCTCCAGTGCGATCCGCTCGA
AGCAGTCATTTCGTGCGGAAACCAACTGATTATCGACAGTTAGTGCCTCTGCGGTCTGCCAGATGCCGAG
GAGTATGTAGAGCGTCCTGAGCAACAAACGTAGTAATCGCCGCCTGTGCTGTTCCTCCATAAACCGAATC
ATTGGGCCTCGAAAATGTTTTCACTTGTGGAACCGATATCCTA
>D.miranda-TR24443|c0_g2_i4 len=491 path=[7644:0-31 7645:32-45 7646:46-46 8885:47-56 8750:57-61 8977:62-80 8869:81-85 8730:86-98 8570:99-103 8851:104-127 9032:128-149 8947:150-156 8830:157-158 8688:159-182 8941:183-201 8822:202-225 9253:226-246 9227:247-251 9196:252-269 9162:270-270 9125:271-275 9078:276-281 9016:282-296 8926:297-311 8804:312-332 9014:333-389 8924:390-394 8802:395-399 8661:400-415 6817:416-439 6818:440-448 6819:449-490] [-1, 7644, 7645, 7646, 8885, 8750, 8977, 8869, 8730, 8570, 8851, 9032, 8947, 8830, 8688, 8941, 8822, 9253, 9227, 9196, 9162, 9125, 9078, 9016, 8926, 8804, 9014, 8924, 8802, 8661, 6817, 6818, 6819, -2]
CTCAGCAGGCGGTACAGGTGCAGCTGGCGCTGAAGGATCAGCAAAGCCAAAAGGCTCTACAGCAGGACAC
AGGGAATGTCGAAAATCAATCCGGTGTCTTCACGAACTACAGCAACCAAGACCACTCCAGGTGCAATGCT
CGCACTGAGCCCATAGCTACGGAGTACTTTCACCGTTTGGTGGACCAACTGCCTGAGGCACATGACATGA
GCGCTCAGATGAATCTGCAGCTGAACAAGACATTCCTAAAACGGCTGGACGAGATCGACGGCCTCAATTT
TCCGAGCGTAGATTTAAGGACACAATCCACCCCAGAGGCTACCACTCAATACCTAACCCCAATCTTTGTT
GGATTGCCTCCCACTCCAGCTGCGCCTGATCACTTTTCAAGAGTGGGTGGACGTCCTACTAAATGTCAAC
AGCGTCATGTTCACCAACTTGTCGGCAATTAAAGGGGAGGCATACGGCAAGATCATGGACCGCGTTCAGT
C
>D.miranda-TR42329|c0_g1_i1 len=310 path=[288:0-309] [-1, 288, -2]
CCACCGTTAAGCCTAGATCCCGAGGAATGCTTGCAGGCCCGTTTCGGACGGGGCTGCGTGCTGCCGGGGA
CAAGAACCGAGATTTGCCAAGGAGCGGGCGTCCTTCTCTCTCGAGAGGGGGCGGCGGCACACCGGCGGGG
ATGGTGGACTGCTAGCTGATAGCCAGCGGAACACTAGCCATGGGGGATACGGGCTGGCGCAGGCCTTGCG
GCGTGCGGCGGGCTTGTCTCCACTGACGCGGACGAAGCCAGTGCAATCTACTGCCTGGGGGCTGTCCGGG
GAAGAAAGTTCAAGGAGTGCTATGTGGGGG
>D.miranda-TR43283|c0_g1_i1 len=579 path=[1113:0-578] [-1, 1113, -2]
TGGAGGTCCTAGCTATAATCCAAGCATTGAAGAAATGGAGAGTATACGTATTGGGGATGAAATATAAGAT
CGTTACAGATTGCAACGCCTTTGCAATGACGATGATAAAACGAGAAGGGCAATATTTTTGCAGAATTTTG
AGTTTGATATTGAGCATTGGCCGGCGTCAGAATGAAACACGTCGATGCTTTAAGCAGAGTACATTGTCTT
CTATTGGAAGATTCGATTAGGAGTAAAATACAAAATGCACAAAAACTAGATGAATGGACAAGCGTAATAG
TTAAGGTGTTAGAACAAGGAACATACGATGACTTTTACGTGCAGCATGGTATTTTGCATAAAGATCCTAC
TAAGGAGCTCATTGTGATACCATCCAGCATGGAAAGGGAAATTATTCTAATGGCCCATCGCCAAGGGCAT
TTTGGGCTAAAAAAGACTACTGATCTAGTACAGAGAGATTATTATATACCAAGTTTGCCGAGTAAAGTAG
AAGTAATTGTTAGGTCGTGCTTGGAATGTATTGTCAGCGAGTCGAAACATGGTTGAAAAGAAGGATTTCT
GAATTTTATTGATAAGGGA
>D.miranda-TR8665|c0_g2_i1 len=316 path=[672:0-232 673:233-269 674:270-270 675:271-315] [-1, 672, 673, 674, 675, -2]
GCTGAAGCTAAAGAGCAATTTCCGCTCGGGTCAGGCAGCGTCATTTCCTCTTTAGCTTCAGCTTTTTCTC
GTCGTGCGGCTTGCAGCTCATCTTCTCCCAGAATTAAAAAAGCACTACAACTATACAACAATAGATTTAC
GATTTATTAGGGATCTGTCCCGCAGCTGTTGCTGTTAACGTGTCGAAAATTGCCCAAATCCATTGAAGAA
TATAGCCCCAACCTTTGGCCTGTTTTTTTCTGTTCTTCTCATTTGGTATGCAAATGTTTTGCATATGTTT
TTGAAATTGAAATTTCGGGCGCGTAGCAAATTGCCT
>D.miranda-TR48554|c0_g1_i1 len=311 path=[577:0-310] [-1, 577, -2]
ACCAGAACGTAGTCGCGGTCACGCTGTCAAGACAACCAATGGAAACCCTCTCTCGTCGACGGCGATGTCG
TTATCTGGGGACATACTCGGGACCGCGCTGAAAGTAGTAGCCGGGACCCCCCACTTCGACGACTAGGAAC
AAATGAAGTTCAAGCAGACCCAACTGGTGGACGCCCACAACAGGCAGATCGAGATCAACTCCAAGATCCA
GGCCTGCCTAAACGAGATGACCGGACTGATGAGCCACATAGCAAAGTCAGACGACGCAGAAGACAGCCTG
CTGGCAGAGAGCATCGTAGCCCGGAATCGAA
>D.miranda-TR46569|c0_g1_i1 len=493 path=[471:0-492] [-1, 471, -2]
GATGGGTTTAAAAGTACAGCCACTTAAGCTGATGATACCTTAACGATAAAGGTATCCAAAATACCAGTCT
AATCGATTTTGCATTATGGCTATGCTATTTTCCTCTTTAAGGGGGATCGTATCTAGTTGGTTCTTCTACC
CAATCGGACAAAACTTCACTCTCTCTTGTCCCTCAATTACTTGGGGCAGCACTCCACCAATTCCTGTATC
ACTCGCATCTGTATCCAAGATAAACTTCTCTGTCGGTACCGGATAAGCCTGAATGGGCGCTGAACTCAGG
AGAACAGGAGGCCAGTTTTGAGCTGCCGCTAGTGTGGACTCCTTCTCTAGCTACTTGATGGCCCTACTTG
ATGACCCTTCCAAGAACTTGTTGCATAGTGTTATGGTTATGGGCGCGGAGGAACCGCCTGTTCGGGCTCC
CAAAGAAGAAGAGAGAAGGACAGTTAGAGGGAAACAGAGACAGTTAACTGGATGAGGGTAGGGTTATGGG
CGC
>D.miranda-TR50305|c0_g1_i1 len=356 path=[334:0-355] [-1, 334, -2]
AGAAACATTGCGAAACAGAAAACACAAACATTGGCCAACATAAACAGCATCAGCAGCAGCATATTTAATG
GGGCAAAGACTGCAATACAAGTGCAGTCGTAGGTGTATGTGTTTGTCCCTGTGGCTGTGTCTGTCTCAGA
GGCAACAATGGTTGCTGCCACATTAAGTCTCACTGGAAGTCTGCTCTCCGGTCTCCTCTTCTGTGAAGGC
CTCTACACTAGACACCTCTTGGTCCAAGCGCTTCGACAGCTCGATATACTTTTGAGTCTCTGCCGCATCG
CAGATCCTAAACTCCTGCTCTGCCCCGACGAGGGCCAGCTTTATCTCGAGGTTCTGCTCCTGCGCCAGAG
ACTCAA
>D.miranda-TR8284|c0_g2_i1 len=275 path=[625:0-134 638:135-161 636:162-171 634:172-200 620:201-274] [-1, 625, 638, 636, 634, 620, -2]
CGCGGCAATGCTTCACTTTCAACATTTTTCGGTTTGTTTTATGTTGCTCCTTTGGAGGAACGTGTCGCTG
TCTGGGGCGGGCGATGCGCCCCGTCATAATACTGTCAGGGCGTGACGGGGCCCCAGCAACATCAGCAGCA
ACGACAGCAACAAGAGATGCGGCATGGGATGCTGTCGAACCGCAAACAACAAAAGCAGCACAAAGAGAGA
GAGAGAGAGAGAGCCAGTAAAGTCATGCGACGACCGTCGGCAGACACAAAAAACAACGAACAGAG
>D.miranda-TR14426|c0_g1_i1 len=322 path=[853:0-208 866:209-231 859:232-321] [-1, 853, 866, 859, -2]
CGTTGATTAACAACCGGTTTTTTCGCACTAACCTGTGACTAAGTGAAAAGTGGCTGTCTCCACCCCACCC
CCCTCGGTGACTGCATTGTTTGTTAGGAGTCCGTCCACTCTGGGGATGCACATTCCTTGAGGCGCAGCCC
TGGCATGTCGCACTCTTGAGTCAAGAGCTCAGGGTGCAAAGTGTACAGCCCAACTCGGACGACTGTTGTC
TCAAAGTACATAAATCCCACAGCCGTCTGCGTCGCTCATCGAGTGAAAGTTCAGTCAAAAGGTTGCGCAA
AATTGCGAAAAGACTGCTTCGACATGGATGCAGCCGCCGATG
>D.miranda-TR8083|c0_g1_i1 len=308 path=[623:0-110 624:111-307] [-1, 623, 624, -2]
GGGTTCTCGGTGTTGTGTCTTGTGTGCCGTCATCACATGCTATGTTAGTTGATCTATAAGAATGCAATGC
GGATAAGTTATACAAACGGTAGCAAGGCTGCAAGATTGTGGACAGCTGCAACACCCAAACTGAAAAACGG
TTTTGCAATTTATAAATTTCTAGGATGAGTAAGCCACACTGCCCTGCCCCATTGAGATCGCTTGTGTATG
TATTAATGTATGTGTATGTGTGTTTGTCTGTCTGTCTGCAGATCGGGTGTAATCTATTACGTGGCAGACG
ATTATATCTAGAGCTTGTAACCTCTGAT
>D.miranda-TR54156|c0_g1_i1 len=277 path=[255:0-276] [-1, 255, -2]
AGCAGCTTTGACTGAAGCTTTGCATAAATATCATCTTGTCGCGATTGGTAATCACCTGCATCACGGCCTT
CGACAATGTCAAAGGCTATAACACCATAAGTCGGGCTTAACAAAAGCGCATCAAATGGAAATGCACCATC
TGGAGTACCAAGAATCGGATATCCAATATATATGGTACCATCTACTTGGACAGCACTATCAAGCAACTCC
GCGAGCCGCTTGGCCGAAATTGGCTTGTTCGTACTACCCCAGACCGTGTTTGCCACCGAACTCTTCG
>D.miranda-TR20504|c0_g3_i1 len=490 path=[2907:0-452 2908:453-482 2909:483-487 2910:488-489] [-1, 2907, 2908, 2909, 2910, -2]
CGAAAACATCATAATATTTTTTCAGCTGAGAACTCCTTATACATTTTGGATCATAGTGAACGTTCAGAAA
TAAGTTCGGGAATTGTTCATTGTGATCAGTCACAAAAAATCAGTTCTAAAAGTTTAGCTAAATTTCAAAT
TTATTTAGTGTGTTGGAAAATAATACTTTTCGCATTTTGAGATTGTGGGTCTTTCGATTGTTATCCTGAT
AGAACATGGTGTATTTTCTTTGGAGTATGGAACGTAGCCATTGGTTTATTTGGATTGATAACAACAAGCT
TCAGTTTTAACAATGAATTGAATAAACCTGTAATACATGGTGAACGCTCTAGTGATAGCTGGGATACTAA
AAAGGGTAGAAGCAATGCGCTAGTTATCGCGAATATTATATCTCTTATAATTGTCATATTGCACATATTC
TCTGGGATATTCATACTTTTGGGATTGTTCTTGGGAAATATATGAGCCATATTCTGCCATGGGCTTCGAT
>D.miranda-TR20504|c0_g1_i1 len=515 path=[2935:0-452 2970:453-496 2966:497-507 2962:508-512 2945:513-514] [-1, 2935, 2970, 2966, 2962, 2945, -2]
CGAAAACATCATAATATTTTTTCAGCTGAGAACTCCTTATACATTTTGGATCATAGTGAACGTTCAGAAA
TAAGTTCGGGAATTGTTCATTGTGATCAGTCACAAAAAATCAGTTCTAAAAGTTTAGCTAAATTTCAAAT
TTATTTAGTGTGTTGGAAAATAATACTTTTCGCATTTTGAGATTGTGGGTCTTTCGATTGTTATCCTGAT
AGAACATGGTGTATTTTCTTTGGAGTATGGAACGTAGCCATTGGTTTATTTGGATTGATAACAACAAGCT
TCAGTTTTAACAATGAATTGAATAAACCTGTAATACATGGTGAACGCTCTAGTGATAGCTGGGATACTAA
AAAGGGTAGAAGCAATGCGCTAGTTATCGCGAATATTATATCTCTTATAATTGTCATATTGCACATATTC
TCTGGGATATTCATACTTTTGGGATTGTTCTTGCAATCAAAAACTTGGTTCCGTATAGGGAAATCTATGA
GCCATATTCTGCCATGGGCTTCGGT
>D.miranda-TR9064|c0_g1_i1 len=261 path=[537:0-64 538:65-260] [-1, 537, 538, -2]
GTTTAAAATTAATTAAAATGTGGTACTAATTATCCTCCACGACTGCTATTGGAACTGCATTAAGCTGCAA
AAAAAAACGTCCACATAAAATAATCATGGAATTGCATTTTTCGCAACCCCTCTCCCTCTCTCCATCCACC
GTTGGTGCCACGCTGCCTTCTAGTTCTCGGCGAAAAGGTGAAACACCTCGCAATAAAATCAGGCAACACA
TTTTTAATATTTGGCGCGAGGCGCCTTTCGCGCGATTTCCCCCACGAATCG
>D.miranda-TR52047|c0_g1_i1 len=295 path=[273:0-294] [-1, 273, -2]
GCCGGATTAAGCGGAATTCAATAAGGTCAGCAGAAAATGCAGAGATTTATGAAAGGAAGCGAGGACCCAG
CAAGGGCACCGTAAATGAGGTCAACCCTCAAGGTGTTTTATTAGACTTACTCCTTCGCCAGCGACATTTA
AACTCAACTTTGGCGGCAAGATGTGTGCTTGGTCATTTTCAGCACTAGAACGTGGCCAGTGCTGCCAAGC
AATTGTTGTATGGGCCGCACTTATTTAGAGATGACGCAAAAATAAAGACGGAAAAAGGCGTTTTTCACAC
TGGCGCTTCCACGGG
>D.miranda-TR49308|c0_g1_i1 len=300 path=[555:0-299] [-1, 555, -2]
GCCTGCCGGCCCCCCCCCTCCAACGTTCCTCTGCCCCCCCCCCCCCCCCCACTCGTTGTTCAAATGTCCT
TCTGTGCCTGAGTCCTGTGTCTGTTTTGTTATTAACTTGAATGACGACCCAAAAAAATGTGCTCATTTCC
AGAGCTGTCCGACGGCCATCACGGGGCACGAGCGGAGGCGAAGATTTTCCGGCGAAAGGCTGGTGGCTGG
GCACATGTCTCTGCCACACACACATGACACCCCCCCCTAGCAATAATTCAAGTGACCTTCTTCAGATGTT
GACATTTATGTGCCCCAAAG
>D.miranda-TR40411|c0_g1_i1 len=266 path=[244:0-265] [-1, 244, -2]
CGGATATTAGCAGCAAATTAAGCTCCTTCAATCCCCCCGCCCTGTTCCCTCACGCTCTATCCTCGTCCTC
TCTTCGGCTTGGGCTCTTCGAGATGGGAAAAAGTGCGGTAACGATAGCTAAAGGTGTGTACTTATACTAG
GGGGAAAACAGCCAGCGAGCTCACTCGCCACTCGCTACGTTAGAGAGATAGTGAGTGCACCTCTTTCGAG
ACTTCTTAAGACTCTATTCGACTATCTAATCTCGCTAATCCACTAATCGATAGTTG
>D.miranda-TR54058|c0_g1_i1 len=278 path=[256:0-277] [-1, 256, -2]
AGTCGGTCTCGGCATTCCTGCTGAACCGCTCTTCCGATCTATAAAGCGTCAATGCTGCGTTGCGTATGAG
TGATATATGGCTTAAATGGCAGCAGTTCGACCCCTCCATCATCCCAGCCTGGCTAAAGCTCCGCTAGACC
GTCAGACCCTAGTGGCAGTCCCCGTCCCCTTTCGGGCATAATTGAAAAGCGAGACCAGCGACCATCTGAC
AACAGAGTAAAAAAAAAAAGGAGCAGAAGAACAAAATGGCATCAAATGGCTAGCGGAGAAAAATCGCT
>D.miranda-TR48540|c0_g1_i1 len=255 path=[433:0-236 434:237-238 435:239-240 436:241-242 437:243-244 438:245-246 439:247-248 440:249-250 441:251-252 442:253-254] [-1, 433, 434, 435, 436, 437, 438, 439, 440, 441, 442, -2]
AATTACTCTCATATAGATCTCAGTTATTCAAGAGTCATAATTTGATATAAGACCTTAGTTTGTTTCTCTG
CTGCCGCTGATGCCGCTGCTGCCGTCGCAGCTGACGGAAATTGACTCATGGCTTTGGCTCTGTGACTCTG
TGGCTGTTTCTGGTTTCCAGGTGTTCATGGCATGACACGGCTGCCGAAACAACAAATTTATTAGAAATTT
GTTGCACACACACACACACACACACACACACACACACACACACAC
>D.miranda-CL111Contig1
GTGTCATTCTAGTACAGATTATACATGTACAAAATTTCAAATTTCTATGAGGCTTGCTCATAAAAAATCG
ACTGTTTTCCTTGCTGAGTTGAAGGCAATATGGCTAAACAAATCTTGTCCGATTCTTACGCGTATTTGCA
CAATTGCTTTATGCGATTGTATTACAAAATTATTGGATCGATACTCTTTGAACGCCTACTGAGTTGGCTT
AAAATTTGTCTTACCTATTTTCTGATTTGTTGTACAAGCGTCTGGAGCACTCTTAAGCGATGGCAAAATT
ATTTTGGATATTTCTGTTGTTGGCTTATGTACCACTGGACTGCCTTCTGGTCCAGGCGTGTGGTGCGTCG
CTACCTTTACCAGAGCGACCTCGCTGTCTGGCAGAAAATCTACGGGATGCCGGATACCGGTCAAGTCGTC
TTATTTAACGGTTGGCACAAGGCAAGCAGGGTCGTGTGCGACGACTGTCGGATGAATCGCGTGGGTAAAT
TGATTGACCAGGCAAAAGTATGCCTGGATGTGGTGCTACTGTCTACCGCCAATGTCAAGTACATTGACCG
CATATTGGCGGCACATATTCGGAGTGTCACTGTGCGCGTTCTCGCCAGCGACAAAATGCTCGCGGCTAAT
GGGCCAGCGATGAAGCTACTCTGCGCCTTGAGTGTGCAGGTGCGCT
>D.miranda-CL111Contig2
GTGTCATTCTAGTACAGATTATACATGTACAAAATTTCAAATTTCTATGAGGCTTGCTCATAAAAAATCG
ACTGTTTTCCTTGCTGAGTTGAAGGCAATATGGCTAAACAAATCTTGTCCGATTCTTACGCGTATTTGCA
CAATTGCTTTATGCGATTGTATTACAAAATTATTGGATCGATACTCTTTGAACGCCTACTGAGTTGGCTT
AAAATTTGTCTTACCTATTTTCTGATTTGTTGTACAAGCGTCTGGAGCACTCTTAAGCGATGGCAAAATT
ATTTTGGATATTTCTGTTGTTTGTAAATTAATCAGTAGAGGAATGCAAATCCTCTTGGGCACTGACATGA
TTCCTGACAGTTCTATAAGCGTCTGCAGTCCTCTGATGCTATCATGCTCTACCGCCTTGGTAAACTTGCT
TTCAAATTCTTTCTGTTATTTCCGCATTTGATAAGATCGGAAGTAGATTTTGCAAATACTTTCAAATAAT
ATACGGCAACCTTCACAGGCTTATGTACCACTGGACTGCCTTCTGGTCCAGGCGTGTGGTGCGTCGCTAC
CTTTACCAGAGCGACCTCGCTGTCTGGCAGAAAATCTACGGGATGCCGGATAACGGTTGGCACAAGGCAA
GCAGGGTCGTGTGCGACGACTGTCGGATGAATCGCGTGGGTAAATTGATTGACCAGGCAAAAGTATGCCT
GGATGTGGTGCTACTGTCTACCGCCAATGTCAAGTACATTGACCGCATATTGGCGGCACATATTCGGGGT
GTCACTGTGCGCGTTCTCGCCAGCGACAAAATGCTCGCGGCTAATGGGCCAGCGATGAAGCTACTCTGCG
CCTTGAGTGTGCAGGTGCGCT
>D.miranda-TR47264|c0_g1_i1 len=277 path=[566:0-215 567:216-276] [-1, 566, 567, -2]
TCCGTGACTGGGGGCTCTGGCGTTCAATGTCCAAGTGGCAGCACTTGAGAGACGGTTAGTGCAAACACTT
GAGGCGGCTGCTTGTGTGTTCTGTTACTCAGGGCCCTATAAACGCCTGTCCCTCCCCCCCCCCAATACCT
GCCCTGCCCTTGTTTTCCAGCCCAATTAAGACTTTGGCTCGTATTTGTGTTCGCAATCTAATCGGGCAGA
AACTTAGCAAGTCGAAAAAACACACACTTTCTGTTGGCTTTCTTTCAAGGAAGATAACGAATACATG
>D.miranda-TR27371|c0_g1_i1 len=263 path=[481:0-262] [-1, 481, -2]
CGGCTCTGGCGCTGGCCATTTAATGTCCCTTCCGCTGACTCCCGCTTTCGTCCCACTCGTTTGGCTAGCT
CTCATTTTCTGGCTTATTCCTGGCATATCCTTGCCATTTGGTTATGCTGGCAGCTCCTTCATCTTGCCTT
TGGCTCTGCCATCGTCTGCGTCTCCGCCTTCTCCGACATCGTCATCGTGTGCAAGTTGGCCCTAAAACTG
GAGTAACATTTATGACCCACATCAGACGGCACACACACAAAGACAGAGATTGG
>D.miranda-TR51461|c0_g1_i1 len=331 path=[309:0-330] [-1, 309, -2]
GTTCCGTTTCCTGTGTGTGGTTTTCTAAGCCAAATGACATAATAATAATCATTGCGCCAGACCGTAGACC
GTAGACCGTGGATGGAGGCAAGGGGAAGGGGAAGGCGAAGGTGAATGGCAACTCCATGAATTTCAATTTC
AATTTTCAACCCCCTGACAACGCTCTCGATTGAGGGCCCTAGTCTAAGGGTGGCAATTAGAACTTGTATT
TGCTTTAGCCCTCAACAAAATGGCGCCCAGGGCCATGGTTGCGGTTCTCGTCATGGTTCTGGTTACTGTC
GCTGGTGCCCCCATCGAATGAATGATTCCGGGAAGTGCAGACCGTGCGGGC
>D.miranda-TR12028|c0_g1_i1 len=269 path=[703:0-111 715:112-165 713:166-226 702:227-268] [-1, 703, 715, 713, 702, -2]
TTGCATTTGGGTCAGCGGGAAGTGGATAGTGAAGGGGCCTTGCTTTGCCACTATGCCGGAGCTAGATGCA
GATGCAGAGCAGCTGCAGATGTCAGGGAGAGCGAGAGAGAATTTTGTAATTTGATTTCAACGTCGTCGCC
GCAGTTTGTTGACCATTTGCGGGTTAGCGGGCTTGTTTGCGTTCTGGCATGACATTTTCTGCGTACACTG
GACAAAACAAAGCATCTTCCACTTTCAATACAAGAATGCAGAAATTGCAGGGCTTAAAG
>D.miranda-TR13272|c0_g1_i2 len=324 path=[946:0-25 947:26-56 962:57-73 965:74-146 964:147-172 966:173-179 958:180-242 932:243-323] [-1, 946, 947, 962, 965, 964, 966, 958, 932, -2]
GAGGGGGATCCCGATCCAGTGACGCAACAGCATACCCAGCAGCAGATGCAGCAGCAGACTCAGCAACAGA
CGCAACAGCAGACTCAGCAGACGCAGCAGCGGACCCAGCAGCAGACACAGCAAATTCTTGCGAGCAGCAA
CCTGCAGACTTCACATCATCGTTGCCAGACACGGGCTGCAAGCAGCAGCTCACGCACCCTGGACGACAGC
CATCAACGCGGTCCGCGGGAGGCACTTCTGGACCACGGACTGCAGCAAGTCCGACGGCGCCTTCAACGGG
TGGTCGACGACGACGACGACTTCCGAATCATCGCAGATGCCGAC
>D.miranda-TR48288|c0_g1_i1 len=254 path=[232:0-253] [-1, 232, -2]
GGGCAATGTTTTTAATCAAAAACCGCACTCCATAACTCGGAGCACAAAAACGGGCGGCGGCAGAGCGCAA
ATGGTGCTAAAACAATGCAGAAAAGAGAACCGCAAACCCTAGGGTAGGGGGGGAGGAGCAGCAGAGGCTG
AGAAGAAGGAGCAACAGACACAAGCAGCGGGCGCCCTTCGCCCCCTCCCTCCCCCCACCACTGTTATGCA
CCAAAGCACAGCGACAAAATAATATAAGAGTGTGTGTGTGTGGG
>D.miranda-CL309Contig2
GTTTTTTTTTTTTTTATGTGTTTGTGATTGTTTTGGTTAATTTTCTTATCTTTTGTTTGTGTAATTTCTG
TTTCTTTGCTGTTCGTAAGGTTATCCCGTTATCTACTAAGGCTTTATGTGTGCTGAAACGCGGTGTTGAA
CTGGTTTAGGAGAATATATTTACGTAACCGACTGGTTTGTCGAGGCTTCTTGCCGAAAATTTGGGTCGTC
ATTAATGCTGATTCGTTCGTCATTATCTATGTTATGGAAGTTGGGGCGTTGCTGCTGCCCGGAATTGTTA
AATGGGTTAGAGTTCAGGGAGTTGGAGGAATTATTGTTCCATCCAGGATTGGGTGTGTTGTAAGTTTGGT
TGGAGTTTCCTTCATATAGTCTAGTTCTATCTACGTTGCTACTGGTACTTTGTGCCCTGTTCTCCCCCTG
ATAATAGAAGTACCTTTCGGCTTGGCACCATTCGTGTGCCTCCTCGATGGTAGTTGGAGCCCCACTAAGA
ATGCGTGGAGGCATATTCTGTCGTAAAAAGCTTTCCTCCCCGCCGCACTTGTGCCTTCCAGCTGGTGGCC
ATTAGTGGGGGCAAGGTTGATCAGTTGGCGCCTTAGCCTGATTTCGAAGAAAAGTTTCCCCAATGGCAAG
TTATTGGGAAGATTTTGGATGTCCAGACGATTATGGGTTCTGTTTTCTTGCAACCGTACATGCGGTTTAC
ATTCAGTTTGATATTGTCCCACTCGAGTTTGGTACCAAGATTGCTTAGCGCTTGGTCCGCTCTCCCTGAA
ACCTTGTTACGAATTGTCCGTAGTAGCAATTGCCCATACGGTGTCTGGTCTGTCCCCCTAATTAGCATAA
TGACCTCCTCTACGCTGGTAATGAACCTGTCTAGGGTACCGGGGGTTCCGTCGAAAGTAGGTAGTTGCTT
CACGAAAGCCAGTACATCGGTCGGGTTAAGGGTCATGCTGATGGAAGTGTTGAGGGACGTGCTAGCAGTT
TCTAGGTTAGCCGCTAACCCCACTGCAGGGCTACTGCTTCTAGACTGGTTGGTTACGTTACCAGAGTCCG
TCATTGTTACTGTCCGTGTGGGTTCTGCTTCTTCCCTTATTTCTGGTAAGCTTGTGCTGCTCCTAAGGCC
TAGTCTAGACTTGGTCT
>D.miranda-TR34461|c0_g1_i1 len=259 path=[237:0-258] [-1, 237, -2]
AGAAAGCAGAATCAAGTTGAAGTTGAAGTTCTTCTGGAAACTCGAAACAATCTCCAAGATTTGTTCTTCC
ATGAATTTTTTCTATTTCTTTTTCAATTTCAATTTCTTATCTATTTCCCAATTGTTGTTGCTAATAATTT
GTTATTTACGGCTGTGCATGGGCGCGGGCACGGGTAATTATTACGTATATGCCGTGACATTTCTGGTGTG
TGCAATCGAGAGACGGGAGACAAATGCGATGTTTATACACGGAAATAGG
>D.miranda-TR40506|c0_g1_i1 len=357 path=[335:0-356] [-1, 335, -2]
CTGCTGAACCGCTCTTCCGATCTTGGGGGAGGGGGAGGCGCCTGCCATGGATTGCCTTGGACAAAGGACA
TACAATTTTTAAGCTCAAAAGCTGATCAGGGATACAGAGGCGGAGAAAGACTAATGCCCTCTCGCCCGCC
CCGAACCTCACCCTCTGCCACTTTGGAATTTATTGCACCTTTTTGTGCTTTCCGTTGCACCAAAGAAAAG
GGCAACTAGTGCCCCCCAAATGTATCACAAAGATGCATCCGATGGCAGATCCAACAGCCTGCAGAGTCGG
ATCCATTCTCCCAAACATGGCGACTTCATTTGTCAGATATACTGGGAGTAGTATCCCTTGGGAGCCTTCA
AGTCAAG
>D.miranda-CL470Contig1
GGCCGGCCATCTCCGAGGAATCGCTTCCAGCGCTGGTCCGTCTCGAAGAGGAGGAGCTGAAAAGAAAGAG
ACAGGAGGAATCAGACGCCAGGCAATTAAGAAGAATCCAACAACAAAATATCATCAATCCGAACCCCGAA
AGGTTCAACGGTTTGATGATAAATTGCTTCAGAAAACGATACCTCAGCGCCCAAACTCCCCGAGAAAGAA
TAGTGGCTCTTATCTTTGGCCAGCCACTTTCTGTCCAAAGGATAATCCTGCCA
>D.miranda-TR3198|c0_g1_i1 len=443 path=[866:0-373 867:374-397 868:398-442] [-1, 866, 867, 868, -2]
GTGGAATACGGGTACCAATGAAAAATGAATCTTTAAATTGATATACTCGGCGGGCGGGAGGGGGGTTTAA
CGCAACTAAATTATCTCCCTTTTGAGAGCCACTTTCTTGATGGCGTGTCTGAGCCAATGGCAAACAACAG
AGGCAGCTCCAAGCCTTGGTGGCATGGACTCTAGCACTGGTTCTGGTTCTGTTGCTGCCTCTCGTGTCTC
TGTGTGGGCCCTTTGTTGGTTCTGACAGCCTGTCAGTGGCCAAGATGTGGGCACACAAAAGGGCAGAGGC
AGAGGTGGAGGTAGGGAACGGAACGGAACGGAACAGAACAGAAAGCAAAGGAAGAGACACGTGACACTTG
ATGGGGCAGGGTAGCCGCTGAATGTTTGTCTAACATTCCTCAAGCAGTCAACAGCACCAGGCTCATGATC
AAGTGTTTGTCCAGGCCTTTTGC
>D.miranda-CL3334Contig1
TTTCGTATAACTTTCCGTCAGAAGATTGAACTGAGGCTGTCCGGAACATGCTCAGACGCGGCGGGTTGCA
TCGTCGTAAACCTCATTGGCATCCCTGCGTCCAATCGCAACAACCAGCACTATGAGTTTCCCCTCATGAA
CCTGATACACCAGCCGATATCCGGAAGCTCGACGTTTGATTTTATAGCAGCTCACAGATCGTCCAATGAA
ACCGGAAGAGACGGTTCAGGCGAGGCAAGACGCTCTCGAACGACGGCAAGAAGCTCCAGACCGTCATCCG
ATACAACAGTGCGCCGGACAGGGAGCTTGCCAGTAGCGACGACATATTCAACGGTCTGGCGGATAAGATC
TGAGGATGTCACGCCGAGTTCTGACAGACGATCGTATGCAGCTTTCTTCAGACTGTCATCGATGCGCAGG
TTAATTGAAGCCATGATGTGTCCTCCAACAAACACATCACCTGTTTGTGCCTTTACGTTTG
>D.miranda-TR44367|c0_g1_i1 len=249 path=[227:0-248] [-1, 227, -2]
TTTTGCCAGATTCGTATGTAGGTCATGAGCGCCAGACTCGAACCGCTCAAAAAAAGCCTTCAGCCTTAAG
CCTTAAAAATAATAATAATCCGAGTATCTGGGCGAGGAAAGATATCTACAAATACGGCCGTTTGTTTCGT
ACTTCAAAGTGTCTGGATTCGTTTACCGTAGCTCTCTCCGACCACCAATCATTAATAGCTGTAGTTTAAA
AAAAGATGAATATATTGAATGGTACCGTTAGAAGCGACG
>D.miranda-TR32169|c0_g1_i1 len=261 path=[239:0-260] [-1, 239, -2]
CAAGGCTAGGTACGACAGTCCAAATCAATAATTTATCGCTGCTTATTTGCATATTCATATTTCCATAAGG
GAAAATTCCGCTAAAGAAAATTGTATTAATCACGCTCATCCCCCACAAAAACTAATTGCGATTTAGTGTA
AAAGAAAACGCGAAAACCATGAGCTAAGCCATCCCCAAGCACCCTTAACCTTGGCTATTTATAGGGCCAA
TGGTCAGCTCCAGGCAACGTCAACTTCAAGACAAATCCCACGAAATTTCAG
>D.miranda-TR23203|c1_g3_i1 len=1147 path=[6581:0-113 6582:114-117 6775:118-139 6767:140-140 6752:141-338 6548:339-348 6773:349-608 6779:609-625 6673:626-638 6760:639-710 6745:711-921 6724:922-932 6759:933-964 6744:965-965 6723:966-968 6758:969-992 6777:993-1008 6776:1009-1032 6770:1033-1061 6755:1062-1077 6721:1078-1100 6704:1101-1101 6705:1102-1114 6706:1115-1146] [-1, 6581, 6582, 6775, 6767, 6752, 6548, 6773, 6779, 6673, 6760, 6745, 6724, 6759, 6744, 6723, 6758, 6777, 6776, 6770, 6755, 6721, 6704, 6705, 6706, -2]
CGGTCTCGGCATTCCTGCTGAACCGCTCTTCCGATCTGTCTTTTTTGTCCGGGTATCTCGGGTTTTGCTG
ACTCTGCGGTACCGTGGTTGGGGCGTCGGGTTAATGTCTCGTTGCTTTCCTCGTCGATGTCAGCATTCTC
ATGTAGGTCGGTGGGTTCTTCGGGATCGCGATCGCGGAATTTCCTCAGGTCGCTACTGTGGTTGAGATTC
TTCAAGCTCGATTTTCGTAAGAATGGTAAGCCGAGCCTCTCTCGGTGGTCTGCGAGTGCTGTCAGCTCCT
CGTCCAGACATTCCTGTATCCCTGCCGCGATGGCGGGAGGCCACGGGTCGGGGACTCGTTCCGGATCATC
TTTGGGCGTTTTGTCGATTTCTGGGTTGTAAGTGTGGTCGGGGTCCTCGGGGAGGATTGTCGCATCGAAT
GCGCTTGTTGGTTTGACTTCGCGAGTTTATTCGCTTATGCTGGCGACGACAGCGGGGATGTCGACCATAG
GAATGGTGCCCGTGTGGGTCTCGGTGGCGATCCTAGCTTTGGACCGACGGCTAGTTTGTGCGACGCAGGT
TTCAGACATGGCTCCAGACGTGGTGTTGGGCCGCATGCCGGCGCTGTGCGAGGGGTTGCCTGGGAGGCGT
TCCATGATGTCGGTGGCGATCAATGGAGTGTTGGCTCCTGCGCCTCGTGTGGCGGTGGTCGCTTTCTTCG
TTGCTTTGCTTGATTTTTGGTTTCTCGGCGTGGGGCTTGTGTGCCTCATTGCTGCCGTGGGTTTTGTGTT
CCTCGTTTCTTCTGCCTGTGTCTCGTTTCGTTTCGGGTGTCTCGAGTTCATGGGTCCTGGGGTGTGTACT
TGGCTAGCGGTGATCATCGGCGTGTTTGAGACGGGGCGTTGATCTTGACCTTGATGGAGGAGGCGTGTGG
TGCCGCACTGTATCATCGTGTCGATGGCGCATAGGAAATCCATCCCCACGATGACTTGCCCGAGCATATT
CGATAGTACTAAGAGCGGCATCTGAACCTCCCGCTCGTCTAGTCGGACGCGCGCTAGCAAGATCTGAGTT
ATCTCGCGTGCGCAGCCGTCGGCCAGGAGGATCTGGACGCACGCCTCTCGCAGGTCGTTGTTGTGATCGA
GTTGGCGGGCGAGGTCGGCGTTGATGA
>D.miranda-TR50052|c0_g1_i1 len=345 path=[645:0-344] [-1, 645, -2]
TCCGTGTGAGGCATCAATCTGCTGTAACGCGCTCACGGGGGCACAGATGGGACAGACGGCCTATCGCTTA
AAAGCCAATTAAAACCTCGCTGATAATCCGAGCGGGTGGCCGTCTGATGCCTTCATGAAATCCCCTATTT
ACGCAGTTTTCGGGATTTTGGCGCTACATGTGGGCTATAGGCTGTATAATTATCAGAGATAGTCTCACAA
TGGTCTCTGATCAGGACGGTCCCTGTCGTTTTCCATGGGAACGACAGGGACGCAGCCTTTATTACCGCGA
AAGGAGGGAGAAGGAAAGAGATAAAGTAAAGGGAAAAGAAGTAAAAAAAAAAAGAAGAAAAGGTG
>D.miranda-TR21561|c0_g1_i1 len=363 path=[1198:0-103 1242:104-127 1238:128-137 1249:138-161 1248:162-178 1245:179-202 1251:203-208 1247:209-226 1244:227-232 1180:233-241 1181:242-260 1182:261-362] [-1, 1198, 1242, 1238, 1249, 1248, 1245, 1251, 1247, 1244, 1180, 1181, 1182, -2]
GCGGCTGGTGTTGGTGCTGGTGCTGCTTTGGCCCCTTGTACAACTCTTGCGCGCTGCTGCCGCTGATGCT
GCTGCTGCTGCTGCTCCTGCTCAGCAATTCCGCTGCGTACTACCTGGCTATACGACGGCCTGCCGCTGTC
GCTGTTTGTTGCTACCTGCTGTTGATGTTGTTGGCGGCCCTGTCGTTGCGTCTGCTGTGACTGCTGCTGC
TGCGTACGCTGATGTTTGTTGCGTTGCAGTTGAGGGCGTTGCTGCTCGGTTTGCTGCTGTGGCTGCTGGC
GTTGATGTTGATTCTGCTGCCTTTGCTGCTCACCAATGAGCCTGTTTGCCCTTAGCTGGCTACGAGCCTT
TTTGTAGGCGGCA
>D.miranda-TR46108|c0_g1_i1 len=267 path=[489:0-266] [-1, 489, -2]
GCAGGGACACGTAGAGTCCAGTCCGTTTGGGACTGTTTCAAATTGATATGGTAATGGCTGGCGTTAAAAA
TTAGGTTTGTAAGTTCTTAAGTATAAGCTTTCTGCGAGCCATACCACACTCTTGTGAGCTTTCTTCGGAT
GTCGCGCACTAAACTTGCTCTCCTCTCCATGGGTTAGAGCTTTTGCCATAACAACTGATCCATCCTCTTG
TGGGAGAGGGTAGTAAAAGCTTCACGCCTCCCTAGAGCACACTACGCTCTATGTGTT
>D.miranda-TR33005|c0_g1_i1 len=288 path=[266:0-287] [-1, 266, -2]
CTGAAAACTCGGGCTTCAGTGCTAAGCCACTCTGTGAGGCAGAAAGAGGGAGTAGATGGTACAGCCACGG
GCCATATTTTTACTTATTATGGGCATAATTTGTAGGATCATATTATTCTTTATGATTGGACACAAAATCC
GATTGTTCTGTTCGGGCAAACCTCAGCAAGGTTTGAGAAATTTTCGTTGTCGTGTTGCCAGAAACACCCA
GGCCCGCTGCCATCCCTATGGCTCCCCCCGCACCACTCGGTGTCAGCATTTCCATAGTTATTGCTGAATA
ATTCTGAG
>D.miranda-TR22789|c0_g1_i1 len=888 path=[3060:0-74 3099:75-112 3112:113-132 3111:133-156 3110:157-186 3107:187-210 3113:211-216 3095:217-324 3050:325-346 3109:347-394 3106:395-433 3101:434-476 3077:477-480 3091:481-568 3057:569-571 3058:572-634 @3100@!:635-845 3054:846-868 3055:869-887] [-1, 3060, 3099, 3112, 3111, 3110, 3107, 3113, 3095, 3050, 3109, 3106, 3101, 3077, 3091, 3057, 3058, 3100, 3054, 3055, -2]
GTTTCCCTGTACAGGAGGTGGAAGGGGAGCAGCCAGCTGCTGCTGGGCCCCCAGTGACCTTCAAAGCAGG
GGATATTGACGTTTCCCCACCCGAAGTAGAGAAGACTGACGCAAAGACGGATATTAGTCCATCAGAAGGC
GAGAAGACGGATAACTATCCGTCCGAAGGGGAGAAAACGGACATGGATCCATCCATCGAAGGTGAGGGGA
CAGATGTCGCCACGACCGAAGTGGAGGAGTCGAGCGATCTTCAACCATCCGTAGACCATAAGTCGAAACT
GCAGAAAGTTGCCGACGAACTTAAGAGACTCAAGCGTGAGAGGGCAAAACTGATGCTAAAGAGAATTTAA
GGAGAGCCTGAAGTTGTTGCCCCCGAAGAAGAATGCGAGTGGCCTGAGGGAGCCGAGATGGAGGTTGAGG
AGAAAGAACGAGTCCAGAAGGAGGGCGATTCTGTGATAACTGATTTTCACGGTTCCGAAGAGGAGAGAAT
GGAGTTTCTAGGCAGACGCAGCACCAGATCCCATGACTCTCTGGCTTTCTCACTGGACAGTTCAATCTCC
GACCTGGAGGATCCACGGGGTGCGCCCGAGCCTTCCTTCCTAGGCGGATTTTTCAGGGAGTTCGAGAGTT
TGCCCTCACTAAGCGACATATCCGAGAACAGCACCACGGTCGAGTCCGAGACTCGTCCGTCCGTCGCCCC
ACCACTACCTGTGCGAATTTCTGTGGACCCCGGGAGATTCGTGCAGTCCGTGGACCGCTTCTCGGTCTCA
TCTACCTCTGGGAGGACTCTTAGTGAATCGTCGTCGTCTGTGTTCGGGTTGATCGCCGAAGAGGAAGAAG
AACCAGGCGAACTGTCTCCGGTTCCTCAATCAAGCTGCCCAGGAATGA
>D.miranda-TR13993|c0_g1_i1 len=352 path=[1003:0-72 1004:73-79 1005:80-94 1017:95-96 1016:97-248 1015:249-351] [-1, 1003, 1004, 1005, 1017, 1016, 1015, -2]
TTGCCGTCATCGATCAGCTGCACACCGTCAACCGCGAATGGTATATATGTGGGTGGCGTAAGTGGCGAGT
ATCTAAAAAACTCCTTTCCGTTTTTGTACCACTTAACCGAATTTAACGTGTGACCACTTATGTCATAGCT
GCAGGATAATGTCACGTTATCACGAAAATCAACAATTTGTGGCACATTGATGTCAGTCACACGTAGACAC
TGAATGCGTCGCACAACCAGGAGCATGTGGACGCTCAGCTGCAGCAGCCACCGGCCATAGTCCATTGTGG
TGGTCGCCTTTTAAATTCCTTGTTGCTCTCAGGCCGTTCGTCCTGGCCCCGAGGAATGGGAATGGGGCGG
AG
>D.miranda-TR51221|c0_g1_i1 len=260 path=[475:0-259] [-1, 475, -2]
GCCCAAAGATAAACCTATACGCCCAGGGCTTGTGGGGAAAGTCCCTCGGCGGGATAGAAAATGGGTTGGG
TTGGGCTGGATTGCGTTTTTCCGAGCTGTGTTTTTGTTGGGGCGGGGGCGGGGGGACTGTTGTCCCAGCC
GTATACGGAGAGTGTTAACTGTCAAGGCACCAGCTGTTTCGGTTGTGTGTGTGTGTGTGTGTTGGCCGCA
AAACATTTGCCGCATGTAGTGCTGTTGGAGGCATTGGTGGCCGTGTAGAG
>D.miranda-TR23990|c0_g1_i1 len=1190 path=[4163:0-123 4164:124-147 4301:148-173 4265:174-230 4317:231-270 4314:271-294 4309:295-369 4281:370-394 4324:395-439 4297:440-453 4313:454-477 4307:478-521 4295:522-546 4277:547-573 4258:574-597 4294:598-626 4276:627-650 4257:651-736 4206:737-760 4316:761-834 4322:835-857 4293:858-858 4274:859-881 4320:882-884 4319:885-908 4318:909-918 4290:919-942 4315:943-964 4323:965-977 4270:978-1001 4250:1002-1010 4286:1011-1034 4267:1035-1038 4247:1039-1062 4061:1063-1189] [-1, 4163, 4164, 4301, 4265, 4317, 4314, 4309, 4281, 4324, 4297, 4313, 4307, 4295, 4277, 4258, 4294, 4276, 4257, 4206, 4316, 4322, 4293, 4274, 4320, 4319, 4318, 4290, 4315, 4323, 4270, 4250, 4286, 4267, 4247, 4061, -2]
TTTTTCGATTTTTGTAAATTTATTTGTTGGTGCTTTCTTGTGATATTTTTCCGTATTTCCGATATTATTT
TGTGACGAAGGCCGTCAAGTGGGACTTTATTATGAATATTTCAACAGAGTGGGCTTCAAGAATCCCGTGT
GGCTCTGCCTGCAACACGACACACCTTCTTCGAGTGCGGAGTGCGGTGGTAATGTGTTGCACCTGGTGTC
GGCGTCTAATGAACGTCGCTTTCAAGTGAAAGTAAGAGGCTAATGCCGTCAGTAAATTTAAAAAGGCAAT
TGTCAAGGGACGGTGGGTATGGCGGCCTCTTGGTTTTCCCGATGCCTTGCTAAACCGATTTGCTAAATTA
CCAAGTTGCCCCGGAACGAGAGCACGGCACAGAGAGGAGACTGTGCTGCCCCTCCGCTCCCTCTAATTAC
GCCTGGCGAAGCGATGGCCGATTGCGGGTCCGGATCATTATGTCACCTGTGCGAAAAACGTCTCGCACGT
AAGCCGGAAACGAGGGGCCGGGCCAGAGTGTGTGTACATATCTCTGGCCCCTCCTTGTGTCCCACTAATA
CGATTAGTGTCATAATCGGAGCTGGAGCTGGAGCCGGTCCGGGGGTCTGTGAGTCTGTGGGTCTTATTTG
CAGTCTGGGTCCGCCTTCTGCTTCAGCAGAGAGATGATCATTTTCAAGTCGTAGTACGAGAACCGATGGT
AGGCGAAGTACTCCTGATTCCTGCAGGCCCTGGGACCTGGCAGCTCGTCCTCGGCCAGTATCCTGAACAG
CGATGCCGGCATGTAGGCGGGCAAGGTGAAGGCCTTCGTTAGCAGTACCCCCGGAGTGCAGCCCGGCGGG
AAATCGCGCGAGTTCCTAGGACTGGGGCCCAGCCGGCCGAGCAGCTTCCATGGACAGTTGGGGCCGCATT
TGCACTTGGCACCGCCTGTACCCTGGCATCCACAGCCACAGCCGGCGCCAGCCGTCCCAAAGCATCGCCG
GCTGTGGCCTCCCGTCTGAGATCGTGCCACCAGGAGGCTCCACAAACTGTGCGGCAAGCCCGGGCACATT
GAAAATTTGGAAAAAATTTCAACAAAAGTGGGTATAAAAATAGTTAAAGATCAGACATGGATCACTGAGA
AAATGTGACTGAATCCTTCAAGGGAAACCCCAACGAATGAAAGGAATATGTTTATTTGGCACTAAGCCTG
>D.miranda-TR34514|c0_g1_i1 len=308 path=[286:0-307] [-1, 286, -2]
TCCCCATTAGAGTGTTAAATTGTGAGTGTTCAACCTAAATCAGATTCATGCATATTCAAAGTATCATATA
ATTACGAATGCTACACTGACAGCAGACGGTAGTCATATCGCGACAGATTGTGCCTGACGTTAGGGCTATG
TATATTTAGAGGGGAGAGGGCCACCGTATCGTTTAACACCATTTAACTATCGGTTTGTTGGCCACTCAAT
GCTAATCACTGTGGAGCTCGTCAGGCACCGCTGCGTATACGTAGTGCCCACTACATAGTACAGTAAATCG
AGTCGGCGATTAGTGGTTTAGTTTAGCG
>D.miranda-TR33959|c0_g1_i1 len=275 path=[253:0-274] [-1, 253, -2]
GCCGCAAAAACGTTCATTAAAGCCAGAGTCCCCACAGCGGCTTTAAAGAACGAGAAATGTGAGATGTACC
AAGCAGAAAGCAGATCTCAAATACCCTTTCGAAAGATGATTTGCGTAGAAAATATTAAGTTGCACTCGAA
GTATAGCTACACGTACTCTACAGATATGGCTAGCCATCTGGCCAATGCCAGAGGATATCTAATGCACGCT
TTTTGGGGGGAGAGTATGCAGAGATCGAAAGCCAAACGCTAAGCTTCATTGAGAAAAGCCTTTTG
>D.miranda-TR26046|c0_g1_i1 len=251 path=[229:0-250] [-1, 229, -2]
ATCAAATACGTCTGAGAACGTATCTTCTCTGACAAGAGTATTTAAACCATCAAGTATACTCTGATCCATT
TTAAGTATCGCACGTGTGGCTGTTGCAGCCATTGCTGTATTTCCACGCGGTCCAAGAATTTTTTTTGACA
GCGCCTCGGCACGTCCAGGCATGATGCGACCGCCCGTCTCCCGTATAAATTCGACAACTTCTACTGAACC
AATTCGCGCCGCATCATATGGAGTGGAGTGTGACATGATCA
>D.miranda-TR34476|c0_g1_i1 len=254 path=[463:0-253] [-1, 463, -2]
GTGATCTTTCTGGGTTTTTACCTGGTGCTCAGCCGGGTTATGCTGCCCCGCGTGGGTCGCGTTCTGGAAG
ACCGGAGCACACGTATTTCGAGTGATCTCGAAGTTGCGCGCGCCGCCAAACAGGATGCGGACAAGGCAGT
TGCCGAACTTCAGCAGGCCCGTAAGGATGCTCTGGCTGAAGCACAGGCCAATCTGCAGAAGGCGCTGGAT
GAAGAACAGCGTGCCTCCGAGCAGAAAAAGCAAACGGAGAAGTG
>D.miranda-TR29060|c0_g1_i1 len=275 path=[505:0-274] [-1, 505, -2]
CGGCCCTCTCGAAGAAAGTAATCCTCGACTTGAATCGTAAGTTGTGTACTCTTTAAATATAATTCCTCTT
CTTTTTTGGGGTTTGCCAAAGCAGGACAGTTCAAGGACAGTCAGAGGGTGGCTTGGGTGTACGAGTGGGC
GTGACATTTCGCATGGAAATTAATGTAATTAAAGTTTTGTGAGGACGCGCACCTCGCACATCGCAAGGAC
TCACATTCATGCACATTTATGGTTATGCGGGCGACGTAGAGGTCTCGCATGATAATCGTATTGTG
>D.miranda-CL636Contig1
GGCCTACTGGGATTTCATATGTGTAAGAAAAACTTGTATTCAATTTAATATTTTTCTTTGAATTTTATGT
CGCCACATTTACATTACATTGCTATTGGCTCAGATTGGCGCGATAAGCACACAAAATTAACACAAAATCG
GTAGAGCCATTACGGAGGAGTTTAGCAACAAAGCTTGTGACAAGAAAACCTGAATTTTTATGTCCCTATT
CAAAACAAAGAGCACACATAAAATTCACAAAATTCCAAATTCAATTTTACATTTACACACTCAATAGTAC
GCAGATGGATCGTGAAAATTCTCAGAATCCCTATGAGGCACAGTGCAATCAGGCCCAATGCAGTCGCTCC
CAGAATTCACAGTCGGCCAGGGATAAAGTGTCTTTTGGTACCCCTCAGCAGCAGCAGTCAATCTATGACT
TGGTGGACAATGCACAGTCGGTCAGGGAGGCACTGTCTTTGGGTATCCCGCAGCAGCAGCAAAGTCAGCA
GCAGTCAGTTTATGATTTGTTTGGCAACAATGGGACCATTGACAGATCTGAACGCGATCTCAGTAGCATG
ATGGTGGGTCCTGGAAATTCTCGGAAACCCTGTAGTGCACAGTGCAATCGTGCCCTATGTAATTGCTGCC
AGCAGAGAAAGTCGGCCCAGTATGCAGAGGCAAGTTATGCCTTCTTTCACAACGATAAGACCAGCGTTGG
ATTTGAGCCTGATATCAAGAGCACCACTATTGATAGAGGGAGTTCCGAAGAAGCCTGTATGCCACATTGC
ACTGACAGCTGTAGCCGCCTGTCGCATTCATTGCGAGGATTAACGCCACCAAAGTATGATTCGGGATACC
AGCAGTCACTACCGCCCCAGAGCTCTGAAACGAAGCAGAGTCAATATTCAAGAATTCAATTTTCAACTTG
TCCACCTATGAGCCACACGTCGCGCAGTCAGTCATTCCAAAGAGTTAACGCCCAGAGGCCAGATCGCCAG
CAGATTCAACATGAGTCAGAGGAATTCAAGGATATTGAACCGTTTGACGAACCAACGCGCAATCATTCGC
TCCAGACTTTTCAAACACCGACACCATCCTGTTGTCGGAAGGCCATGAATCAGAGTCCCATGACTCAGAG
TCAGGAAACTATGACTACACCACAGTGTTACAGTACGCCATATAAAAGGAATACACCCGCTAAGCCGGAA
AGACCTTATTGCATGGCAAATGCAAAACTAACACTCCGATTCGGCGATCCATCCAATAGTCAGGTAAACA
CGAGAACGCCAGTTGGACACAGTACCCTGTATCATAGCAATGCACCAACAAATGGAGATAGCAATGCATC
GCTACCAATCAGATATGTCGATCAATCCAGTGAAGAGGAATGCACGAGCTTGGCATATGCACAGAAGCTT
TCCATTGACTTTTCCCAGACGATCCACGGAACGTCTAGTTCGGATGAGAATTGCATGTGCAGCCGCACTA
AAACGGCAGAGGAAGCGTTGGCTAGCCGCACCAGAGCCGTGTTCTTCCGTGCCATGGTCAAGGAGAACTG
TTGTAACGATGTAATAGAGCAGACTCTCAATGGGAGCGAGAACTTTAATGAATATGCCTTTCAAATCGCC
TTCGCCGGACTAATACCTGAGAAGCTGGGTTGCGTCGATCCCATCACCATGCTGGAGGCCATCAAATTAC
GAATCGATTACGAATGGAAAGAAATTCGCAATAATTATGAGAAAAAAGAAAACTTAACCAAAACGGAAAC
ATATGCACGGGATAGAAGTCGAGATCGGTACAAAGATCATTCCAAAGATCGTTCCAAAGATCGGTGCAAA
GATATTAATGATGGCTCGAGCAGCCAGGAGACCCAGCAGCAAGTAATCCCCAACGAAGATATTAAAGATC
ACTTCATGCCGAAGAACCAATATGAAGTCAATCAGGGCATATGCTCCTACCTCAAGGCCGAGAACGAATA
TCGCGGTTTGCATTCAGATTCGATAGCTGATTTTAATGTGAATGTCAATGCATTTGAGTCAAATTTTTTT
AATAACAACATCTGCATGAACGTTTATTCGGCCACAACGGATCCGAAGCCATAGGATAGAATCTGTCCTC
TAATGACTGGATCTACCACAGTGAGCTCATTTTAGAGTAGCGAACAAAGGAGCCAGCGCTGGTGGGTAAG
AATTTACCACTGTGCTACCTACTCGCATTGTATACTCATAATCATATTATAATTTGAGTGCTGGTTTAAT
CCTGACACAAGATCGATTGGACTGGACAGACAAAAAAGGAACTACTAGGATTGACTATGGTGCAGAGCAT
GCTGAGTAACATCTGAACACCTGTTATGCTGCTGCGTAGATGTAAATACAACAGCTGTTTACCCACCATG
ATCAACTGGGAGCAATGCAGAATCGTAGAGAATGACCATATCTTCTAGACAGCAGAATCTGAATTGGATC
GTATCATTATTATA
>D.miranda-TR39036|c0_g1_i1 len=317 path=[295:0-316] [-1, 295, -2]
TGCGGTTTCTGAACAGATACATCCGATGACGACGATGATAAGATAGCCCCGCTCTAGTGGGTGGTTGGCC
AGAGCCGAAGCGCATCCCGGTACCCGGTCCCGTCTCATATTATAAGTGGTTCTCGAATTTGAAAATATCG
AACGGGCTGAGAGCCACCCCGTTCGCTGCACTTGCTGGCCTTGTAACGGCGATGTCAATTAGCCGGGCTC
GAATATCCTTTCGAGCACCCAGCAACCAGGGCCTTGTACTCTGACACCAATTAATGCGGGATTTGTCTAG
AGATAGTTTCGCAGGGGAAGGGCGAGTGCAAAGGGCA
>D.miranda-TR39184|c0_g1_i1 len=412 path=[390:0-411] [-1, 390, -2]
GCATGGCGAACGGGTTTCAGTTTGTTTTCCAAATGCACTCGAATATACACATACACATGTACATCAGCCA
CAGCCCCAACTCTGGCTCTCTGGCTTTCGGAGCGTAGATTTCAATGAGTCCGAGGCGGTGGCAGGGACAG
ATTCAGACATTTGAGGCACGGGCGCACAGAAGCATGTCACACGTTTCACTCTGCTTACACACACTCTCAT
AAGATATACAAGAGTGCATTTGTGTGCTGTCTTGCCTCAATTTCGTACGATTGTACGAGTAAATAAACAA
GTCCATTGAGGAAATTACTTGAAAAATATTCAACAGCAGCAACCACAACAACAGCAACAACAACAACAAA
TACAAAAATGTTGATCGCATTTTTGATGATTTTGTGCTAATTTTCAATATGCATACGTGGCG
>D.miranda-TR25182|c0_g1_i1 len=414 path=[783:0-413] [-1, 783, -2]
GCCAATTAGCACTGTCCAAGTCGAACTGGAAATCGAACCCGATACGGTACGATACGCTCTGAACCCATGC
CCATGCCACCGCGGAGCAAGCCACACAGTATGTACTGTGGAAATCCGAGTACTGAAGAGCTTCATCATGC
CACAGCCCAGCTGTTGCACTTTACACGATGCGACACCAGCTCGCGCATACACTGCTGTGACGTACCGTAC
TCGTGCTCCCGACACTTGGCCACAACTTGTACTTTTCACTGCCTTACACGTGTGCTCTCCCACAGCTGCT
AATTAAGTCTATTGATTGCTCGAGATGAAAGCTGGAAATAGGGGGTAGCAGTTAAAGGTTAATTATGATG
CCGGATCGAATTCATCTTCAATGTTGATCGACAGCCTACTTTTAGGGGCTTGTAGGGGCTCCCA
>D.miranda-TR20615|c0_g2_i2 len=351 path=[2456:0-55 2492:56-139 2485:140-169 2493:170-192 2491:193-216 2478:217-238 2486:239-262 2482:263-307 2476:308-331 2475:332-350] [-1, 2456, 2492, 2485, 2493, 2491, 2478, 2486, 2482, 2476, 2475, -2]
TCGGCATTCCTGCTGAAACCGCTCTTCCGATCTGTTTCAAGTCAAGCGATCCACTGGGCACAGCATTTGG
ATCTACATTTGGCGGATTAGGACCCGTGAGGCTAATAACAGAGCCGCGTCTGGCCAATTCGGAAGAGTAT
TGACTGATATTTGATACATGAACTGTTTGATAGTCTATGCTGATGGGGACGGAAGAGCGGCGATTGAGGC
GCGTTTCGTGACAGTGACTGTGTGTTGTACCCGAGCGTGCTGCAGGATCTCCTGCCGGTCTGTAAGCTAA
CGGTGATGTGGCCCTGTGCTGATGATCGCGTGTCTTTGGGGTGCACACGGTGTGGTATCCGACACGGACC
G
>D.miranda-TR47240|c0_g1_i1 len=306 path=[284:0-305] [-1, 284, -2]
AAAAAAAGACACAACAAGACAGAAATTTCATGCAAATGCAGAGACTACAAATACAAACGCCTCGGAAGGA
CTGAGAAAAAACCCAAATAAAAGAGTCCAAAGCCCACTGAAAAATATCATAATTTTGCAGGGTTTAAGCA
ACATTTGAAAAAGCCATATCCAAAAATATTTTACTGTCGATGGAAAAAGGTTTCAGATGGAAAAGAGTGT
AGGGATCGGACCTGACAAATTTTATTTCGAGATCTTTGGCAGTATATCCCATCTAGATCTATATACTTGT
ACTTTCATTTAATACTTAGTTGAGAA
>D.miranda-TR51762|c0_g1_i1 len=286 path=[264:0-285] [-1, 264, -2]
GGGACTTACAGCCCGTAGAAGTAGGCAACCATTGAGATATGGCTTTGTGGACACTGCCACATGGGACAGG
AGGCCCCACATACGGCAGCGGGGGGCGGGGGCCCCCACGACAGATACCGAGTTTTGTGCACCAGACACTG
GAGAGCCTCTCCAGTCGGTTCTTTAGACATTGGCTAAATTTAAACAGCAAAAAAACACACACACACACAG
ATAGTGGAGGATGGTGCGGAGAGGGGGGTGAAGTGAAGAGCTACATTTCCTGTGCCTTTCTTCGATTTGA
TTTTTC
>D.miranda-TR232|c0_g1_i1 len=256 path=[577:0-88 578:89-255] [-1, 577, 578, -2]
GTTTTAGGCCCTGCCATTACCTAACGCATTTGATGCTCTCAAAGGTCACATTATTTACCTTTTATATTCC
CATTCGTGTCAGTTACCAGTGGGGTGGGGAGGCAGGGAGGGGAGATATGTTAAAGCCGCTGATGCTTTTT
GGCGCATCGAAATGTTTCCCTCTCTTTCTTCCCTCTGGCTCTCTCGCTAGCTCGTTGCTTTTTTGGCCTC
TGGCGGAGAAGTATATTTCGTAATATTTTCATTTGAAAAATTCAGA
>D.miranda-TR20364|c1_g2_i2 len=443 path=[1646:0-28 1647:29-50 1648:51-70 1672:71-149 1651:150-159 1669:160-235 1642:236-442] [-1, 1646, 1647, 1648, 1672, 1651, 1669, 1642, -2]
GATACGATTTTCGTCTGTCCATTTTTGCAGATTCTGCCTCATGTTTTTGGTGATCTACCAGCCGCACCGT
CATCAAGGCTCCCACGAGTCGCTCAAGGAGCCCACCAAGTTGAGTTTCAGGGGGCGAAAGATATCCGAGG
ATACCATGGACTGTGAACAGTCGATTCGGGGCAGTCGACTCAGGTCCTAGTGCGAGCCGCGTGTCCTGTT
ACGCATCGCCGTAGGTGAATCTTTGCGAGAAACGCGAGAACCGTATATTATTTTTACGAGTATAAATGTA
AATTTTTGACGCAAAAAATAGAGCCACCACTGATGATAAATCGCAGCCTGTTCTAGTAGGGCAGTTACTA
TACCCTATGTTGCTTAATTTACCTAATAAAAAGGTAATTGATTCTATAGCGCTGCACCCAATGATCATAT
TAGATATTTTCAATAAATCTAAG
>D.miranda-TR24413|c3_g2_i2 len=741 path=[13134:0-33 13135:34-57 13136:58-58 13137:59-82 14735:83-262 14841:263-315 14727:316-504 14648:505-528 14789:529-536 14821:537-570 14833:571-580 14828:581-591 14847:592-592 14806:593-613 14855:614-626 14862:627-633 14869:634-635 14875:636-639 14747:640-650 14691:651-659 14605:660-664 14497:665-679 14365:680-700 13463:701-701 13464:702-740] [-1, 13134, 13135, 13136, 13137, 14735, 14841, 14727, 14648, 14789, 14821, 14833, 14828, 14847, 14806, 14855, 14862, 14869, 14875, 14747, 14691, 14605, 14497, 14365, 13463, 13464, -2]
GACCAGTCACACTGCCTGAGCTGATGCAGATTGTTGATGCATTGGAGCTGTCCAAATCAACTGGGGGCGA
CAAAATCAATAACAAACTGATTAAAAATTTGCCAAAAAAAAGCGCTATTATATTTAATATTAATTTATAA
CTCCATTTTCAGACTGGGCCACTTTCCAAGTCAGTGGAAACATGCCCAGATTAAAATGATTTTAAAGCCG
GGCAAAAACACAGCCGACATGTGTTCCTACCGGCCAATCAGTCTATTATCTGGCCTTTCAAAGATCTTTG
AAAAATTGCTGATGGCGAGATTGTTTGAGGTGGAGAATTTTGCCAAGGCCGTACCCAATTACCAATTTGG
ATTTCGGCGGGAGCATGGCACTGAGCAGCAGCTGGCTCGAGTCACACAATATATCCTCAAGGCGTATGAG
AAAAAACAAGTTTGCTCGGCAATTTTTCTGGACATATCCGAAGCTTTTGACCGAGTATGGCATGAAGGGC
TGCTGTACAAGTTGAAGAAGCTGCTGCCTTTAAATTTGTACTGCATTCTGGAGAGCTACCTGGCTGAACG
CACTTTTTGCGTGAGCTGCGGAGACGATGATCTCATCCCTGACAGCACTGGCTTCCATCCAGAACGGGAA
TCAATGCTGCTGTCCACGTATGCCGACGACACGGTGATAATGAGCGCATCCTAAGCTCACACATCACGAC
GCTCTGCACAAAACTCCGATCAAGAGCGGCCAAACTGGAGG
>D.miranda-TR24528|c0_g2_i3 len=511 path=[5927:0-43 5928:44-63 5929:64-65 6722:66-66 6700:67-76 6657:77-125 6774:126-128 6779:129-149 6783:150-150 6755:151-154 6746:155-171 6737:172-174 6718:175-247 6696:248-311 6595:312-318 6752:319-335 6743:336-345 6733:346-348 6714:349-349 6691:350-390 6645:391-401 6521:402-420 6157:421-444 6158:445-510] [-1, 5927, 5928, 5929, 6722, 6700, 6657, 6774, 6779, 6783, 6755, 6746, 6737, 6718, 6696, 6595, 6752, 6743, 6733, 6714, 6691, 6645, 6521, 6157, 6158, -2]
TTTTGTTTTTGCGCCGAGGGTTCAGATGCTGAGAGAGCGCAAACGTCGCTCTCTATGATGCTTGAGTGAG
TTGTTTCTATTGGGCGCGAAAACATATGGGCGTAGTTCTTGTTTTTATTGTGTGCATTTAAATGCTCTTT
GGTGAGAGCGAAAGCGCCGCTATCTTTGGCAGCCGTTGCGCTTTCGCTTCTGGAAGCAATTTTTGTCGGC
GTCTTTGTCGGTGTCTGATGATTGTTCATGTATGCAGGCGTCAGTTTTTTTTTTTTGGAATTGGCGGCAT
TTTTTTTACATATAGACTCCTGTCCAAGAAGCGACGCTCAAACTCCAGAACCGTCGCTCCCAAGGAACTC
TGGGAACTCTCTGGCGAGTCCATCTCCAACTCACCCGCTTCGGCTGATGATTCTCTTGCCGAGTTGTCCA
TAACATCCATATTTTGGGTCGTCAGTTTTGGAGCAAGTGCGTCCGTTTGGTGGTGGCCTGGTCCAGTTGC
GTCAGTAGCCTTGCTTTTCTT
>D.miranda-TR53983|c0_g1_i1 len=370 path=[695:0-369] [-1, 695, -2]
AATTTCTGCCAATCGATTTTCAAAAATGGCTTACCAAAACAAGCAGAAAATACTCAAATAACAGACATAT
CTAATCCGGCTCAAAATAATCGGTCCAATAATTATGATATATTAAACCACCTAAAAAAATTATCGAAAAC
CAGCAGGACATCAAAAAAAAAATTGAAACCATTATTGGTAAAGTTGATCGACAGGGGGCGGAACTTATTT
CGTTGCGTAATGAAGTCGCATCAATTAAGGCTCGAGTGTGCGGAGAGCCTAACATCGTAAAATTGGCAGT
ACCACGTTCACCACTGGCCAGTCAAGAGGGCTTTGAAGCATTTGAAGATTTTTTTTAAAGAAGAGCATGC
TTTCAATAACTTGATCAAGG
>D.miranda-TR24413|c3_g2_i6 len=443 path=[13134:0-33 13135:34-57 13136:58-58 13137:59-82 14735:83-262 14841:263-315 14557:316-359 14681:360-411 14815:412-418 14800:419-442] [-1, 13134, 13135, 13136, 13137, 14735, 14841, 14557, 14681, 14815, 14800]
GACCAGTCACACTGCCTGAGCTGATGCAGATTGTTGATGCATTGGAGCTGTCCAAATCAACTGGGGGCGA
CAAAATCAATAACAAACTGATTAAAAATTTGCCAAAAAAAAGCGCTATTATATTTAATATTAATTTATAA
CTCCATTTTCAGACTGGGCCACTTTCCAAGTCAGTGGAAACATGCCCAGATTAAAATGATTTTAAAGCCG
GGCAAAAACACAGCCGACATGTGTTCCTACCGGCCAATCAGTCTATTATCTGGCCTTTCAAAGATCTTTG
AAAAATTGCTGATGGCGAGATTGTTTGAGGTGGAGACGATGACGAAGATGCCGGCCTGCGCAATACACGC
ACCGCTGCAGTCTCTCCGCACTTTGGCGTAGCAAGGCGTCGATTATTGGGACGCCGCAATCCGGCCGCAG
CAAGTCCAATATTCCTGTGGTGG
>D.miranda-TR28437|c0_g1_i1 len=277 path=[509:0-276] [-1, 509, -2]
GGCAACGTAACTCACTCACTCCACTGTCGCCGATGTGTCTGGGAGCATGACGCATGCCACTCCACTCCAC
TCCACTCCACTCGTAAAATTCTGCATCCAGACTGGAGGCCATAAATAGAAGGGGCACACACTCCTCCTGG
CAGCTGGAGTAGGAGTAGGAGTAAGAGTGGTGCAAAAAGTCAGAAGGTATTTTTTGGTGGTGCGTCTGAA
GGCCAACCAATCCACACATCCGTCCCTTTGGGCGGGCACCCATCCCCGTTTCGTCGCTGATGCAACA
>D.miranda-TR19184|c0_g1_i2 len=478 path=[1495:0-96 1530:97-113 1535:114-176 1534:177-220 1532:221-282 1526:283-302 1508:303-317 1509:318-339 1510:340-477] [-1, 1495, 1530, 1535, 1534, 1532, 1526, 1508, 1509, 1510, -2]
GGCCCCCAACAACAATAGCAGTTGCTTAAGAAACGCTCGCTATGCTGCTTCTGCCACTACCTCTCTATCT
CTCTCTCTGCGCGACTGCCTCAAAAAAGCTTTCCCCTTTCGATGTTGTTGTTGCTGCCGACAGCTTGCTG
TTGCGTTGGTGTTGGATTCGAGTTTGGCGCGAAGGCAGCGGCGAATACGATGAAATTGCTCAACAAAGCT
AAAGTTCAGCAGATCTGAAAACTTCGAAAAGATAGTCTTGCTTTTTGTTACGCTCTGCTGCGTCGCTGCT
TTTTGCCTCTGCTTCACTGGGAGACGAAACGTTCACTTTCAATAAGACTTGAATGACTGGCTTGGCACAG
CACCAAGAGAATGGGAGAATGGCTTCCACCCTCGCCGAGGCTCCACTCCACTTCGTAGTTGTGTTATTTT
TCATGGGAAGCGAAAGCTCTTTCATTAGCAATTGATCGAAAATTGTTTAATCCCTTGC
>D.miranda-TR17000|c0_g1_i1 len=528 path=[1139:0-173 1155:174-198 1158:199-215 1157:216-239 1154:240-454 1148:455-478 1149:479-527] [-1, 1139, 1155, 1158, 1157, 1154, 1148, 1149, -2]
CGGTCACACTGATAAGCACATCCACGCAACGTAAAATTTAGATTTTTTTTTTCTTTTGAAAATGGAGTTT
AGTACTTAAGGGCACACTGCGAGACTATGCAGTCCGGAGAGGAACTGCCTACTTTGGCCAGCATTCGTGG
TTGAAGTATGTGCCAGAGCCGTAGAGACCTGCGCCCACATATACCGTCTTGCTGCTCACGAGCCGATGCT
CGTCCGGAAACGTGGTAATCCTGAAGCGGAGCAATTACTCCGTACAAGTTGAGGGACGGGCACAGTGTTG
CTTGCCCTTGTCGTACCTCAGGTCTTTAGCGATTGCTGGATGTAGTCTACTTCTCAACTCCGTTCTTTGA
ACAAAGAACAAAGTTATAAAATTGTAAGGAGCCTTGAGAGCAGACGACAATGTGGCCGAGACTGGTGCTG
GGAGTCACTGCTGGGATACTTCTGGGATGAGTGGCGAAGGCCGACGCCATCGATGCTTGAAAAACCGTTG
AAAATCCGTATGTAACAAGAGAACAATTGCAGGGAAAG
>D.miranda-CL1618Contig1
CCCTCAGCGGGGCCAAAGACAACATTAAGACAAAAGTAATTTTGAGTGTAATAAACTTTAAAATTTATGT
ACATATGTACATATGTACTGAATGGTTAGTGTCAGCATCGAATTCATGCTCGGTTGCCTTCAAAATCTAG
ATGTCGAAAAAAGGCATGTAAAAAAGGGATAACGGAGGTTTTTTACACTGGTGCTTCCATGGGGCTTATA
TGAAAACAGGGCGAACATTTTTGAAACGTACACATGTCCCCTTCAGGTGTCGCCTTTGGTAAAGAAGTTA
GTGAAAATTGGTTAAACTTATTTTACAATCAATTCCAATGAAAAGGAATATTTAAAATTGTGTGGTGTAG
AAAATGAATTTATCAATCGGATAAAATTACGTTTTAAGAGCTGAGGGTCGTAGCTAGTAATATTAAACCG
AATATTAAAATACGAGGAAATGTACAATAGAATCGTCA
>D.miranda-CL3345Contig1
AATTTCCATTTACGAGTAAATAATTTGAGGAGTATGTCTAACTTATTTACTCGTAAATGGAAATTCGTAA
TCTATCCGGTTGTGTGTTCTTTCTGTTGCTGTTTCTATCGCCCTCCACCTACACCGCTAATGCTGATCAT
CCGATGAGTCGGATCCCACGCAGTCGGGTCAAACGGATATCGACACCTTTCTACGAAGAAGAAAAGACAT
TGGAAATGGCCAAATATGTGGTGTCCCTGCGATCGCGTACACCTCGCAAGTACTTTGGAGACAATCACTA
CTGTGGCGGGGTCATTGTATCACGTACGTTCATTTTGACTGCGGCCCACTGCACCATGGACAGTCGCAAG
ATCATGCATCGTGCTCGCGTGTTGCTCGTCGTCGCGGGGACGCCCAATCGATTGAAGTTTTGGCGGGGTA
GGACTGTGAATGCTCCGGTGAAGGATGTCTATGTGCCCGAAAACTTTACCATGTTCAATACGAACAACAT
TGCCCTACTAAAGCTGGCGATAGAGCTGCCGGATAATCCGTACATTGCCATTGCCACTTTGCCTATCCAT
GAGCCCGAATATAATATCAATTACACACTTCTCGGCTGGGGACGCGTTTACAAGGGTGGGCCTCTGGCTT
CCAGCATTCTGCATGTCGATGTCTTGCTATTGGATCACCAGACCTGCGATGATATGCTGCACACCTTCAA
AGACGAAATGATGTGTGCTGGAAATCTGGAAAATGATCAGGATGAGAATCCCTGTGCAGGCGACACTGGG
AGTCCCCTGCTCTTGAATGGCACGGTCTATGGCGTTGTCAGCTACCGCATCGGCTGCGGATCGAAATCTC
TTCCCTCGGTCTATACGAATGTCTTTGCCCATAAGGAATGGATCGATGACATCATGAAAACTGATGATAC
CGTTCGCTTTAATAGCAGTTACCTAAGCATGATAGCAGCTATATTTTCTCTTCTGAATGTCCCTCAAGGG
AGGCCAAGAATAAATTTCTGAATTGTTTGTGCGTTTGATTTGGCCATCAGGCATACATGCAGTCATGATG
TTTATGTACCACA
>D.miranda-TR21192|c0_g1_i6 len=470 path=[1631:0-55 1658:56-106 1653:107-131 1649:132-159 1657:160-189 1652:190-246 1659:247-270 1660:271-291 1629:292-314 1630:315-469] [-1, 1631, 1658, 1653, 1649, 1657, 1652, 1659, 1660, 1629, 1630, -2]
CGCGGGTGCGGTTATCCTTGCCATTCTTGTTGCTTTTGCTGCTTGCTGCTACGCTCGCTGCTCGATGCTC
GCTGCTCGATGCTCGATGCTCTCTGCTCTTAGCAGGGGTATGTATGGTATGGTCCTTGCTGGTGGTGGTG
TGCTTTTTGTTCTCACTGCACTCACACACACACACAGAGAGACATTCATATGAACGAACGCCCGCCCTGT
GCCCACTCACCGACCACGGATTATATCTACAGATTTTGTCCTATTTCGGGGTTGGCTGGATGGCTGGTTG
GCTGCTTGACTGATCGAGACGTTCACATCATCGTCGCTGCATCGTCGCTCTCGTAGCCGTCTCCGATCCG
CTCCGTTGTCAGTGCCGTCGGATCAGCGCGGTACGGTTTCTATCCGCCTCAGAATCAGGAGCCCAGTTCC
AGTTTCCGTTTCAGTTTCGTTGCCGGAAATACGGTTGCCGTCGTTAGAAG
>D.miranda-TR42466|c0_g1_i1 len=265 path=[485:0-264] [-1, 485, -2]
ATGAATTGTTCATTAGCAGTTTTTTCTGTATCGATAAGGTAAACACACTTGAACATTACGCATACAGAGA
GACCCACGTATGGAGAAGTAAACATCTAGAACTCGAGAGCAAGCAACTAGTTGTACTATAAACTGAAGTA
CTATAGACAGTACTATCTATCTAATGATGGGAAAGGTTTCGTTGCGGAAGAGTGTAATTTCTTTAATGGA
ATACTAGATCGAGTCTAAAGATATCGGATATCTCTGTAGCTTCTATTTATTCTAG
>D.miranda-TR49712|c0_g1_i1 len=264 path=[242:0-263] [-1, 242, -2]
GTCTTGGTACTCGTTTTATTCGATTTCCCCAATATTTAAATGTTGTATTTGTACTTTTGTTAGCTTTCAA
TCCTATCGAGTGGCTACTGTATATGCTGTTGGACCAAACGATTCATTTTGTTTTCCATTTTCGCTGCCAA
CTTCGCCTCGTCTCTGCGGGCGTCTCTGCCGTCGTGCTGCTGCAGCACTCGTCGCTTCATCATGCAACTG
TTCGCGCCGCACCGAGCCGGACCGCGCCGCGTCGCACTAATATCCGTCCTTGGC
>D.miranda-TR44326|c0_g1_i1 len=272 path=[250:0-271] [-1, 250, -2]
GAAGCAGACTCAGTGGCTGAGGTTAAGGCAATGGCAGTGGCAGGAGGAGGAGAAGGAGAAGGAAGAGATT
CCGAGCCGAGGCACATCTGCCTCAGTTTGTGCACAAAAGTTGCAGCAACAATGCAGGAATAGTCGCGTTT
TTGCTCGGCTCTCTTCTATTTTGGAGCTTAATTAGCAGGCGCAGACATTCCGACTTTTTGCATTCGCACC
TGCATGAGGAGCACAATGGGAGACTAGGTGTGTTTACAGCCAGAGATAATGCGAGTTGGCAC
>D.miranda-TR16846|c1_g1_i2 len=295 path=[666:0-58 667:59-127 @670@!:128-238 665:239-294] [-1, 666, 667, 670, 665, -2]
AGATACTCTGGACGAGCCGTGGCACCCAGCGACAGCTCAACGGGCCCGAGAACACAGGTGAGCCACCATT
CTGGTGTGGATCGAATATAATGTATTCTCTTTCGTAGGTTATGTTTCAGAAATCAGAAATCAAGGAACGA
GCATCTAGCATCTAGCTTTCAAGATTTTGCTGATGTTTTTGATTTGATTTGATTCGCAACCGCTCTGAGA
TCCGTTTTCTTTGGTTCTTGATATCGGAGACATCAACAAGCTGCTGCTGAATCGGAAGTTCTCGCAGAGG
AAGGTGATTGGCCAG
>D.miranda-TR21561|c0_g1_i2 len=324 path=[1227:0-103 1243:104-113 1246:114-127 1237:128-137 1241:138-142 1250:143-161 1248:162-178 1245:179-202 1251:203-208 1186:209-232 1187:233-238 1188:239-247 1189:248-323] [-1, 1227, 1243, 1246, 1237, 1241, 1250, 1248, 1245, 1251, 1186, 1187, 1188, 1189, -2]
GCGGCTGGTGTTGGTGCTGGTGCTGCTTTGGCCCCTTGTACAACTCTTGCGCGCTGCTGCCGCTGATGCT
GCTGCTGCTGCTGCTCCTGCTCAGCAATTCCGCTACGTACTACCTGGCTATACGACGGCCTGCCGCTGCC
GCTGTTTGTTGCTACCTGCTGTTGATGTTGTTGGCGGCCCTGTCGTTGCGTCTGCTGTGACTGCTGCTGA
TGCTGCTGCGTACGCTGATGTTTGTTGCGTTGCAGTTGTGGGCGTTGCTGCTCGGTTTGTTGCTGTGGCT
GCTGGCGTTGCTGTTGATACTGCTGCCTCTGCTGCTCACCGATG
>D.miranda-TR9027|c0_g1_i1 len=258 path=[957:0-54 958:55-55 959:56-87 960:88-88 961:89-110 964:111-193 956:194-257] [-1, 957, 958, 959, 960, 961, 964, 956, -2]
AGAAAGTTGATGCTTCGATTTCTAGTCTTGAAAAGAAAGTTGATGCTTCGATTTCTAGTCTTGAAAAGAA
AGTTGATGCTTCGATTTCTGGTCTGGAGAAGAAAGTTGATGTTCTGTCTGAAACATTGGCGGAGGTGGTG
GCTCTGCTCAAGCTTCAGATCAAAAAAGAGCCTGACGTAGACAATTTCGTAAAATTTCCGATACAGTCGA
CGATGGAGTTGGAGCATTTAAACTCTATTATAACTCCAGAGCTGACCG
>D.miranda-TR43733|c0_g1_i1 len=278 path=[543:0-245 544:246-277] [-1, 543, 544, -2]
AACCTCCCCCCCACACCAAGCCGCTAGCCCAGTTGGCAGCACCCCTTTTGCGGGCATTTCCAGCGAGCGG
CAAACCGGTTAGCGAAAAGTGCTCAAAAACGTAATTAACACTTTGCCAATTAAGCCTCGTCGGCGATGCA
CGAATGCATTGAATGCCTGCGGTTATGTGGCTTAACTCGCATAATTGGATTCTGACACCAAAAAGGAAGC
TCAACGACCGCGAAATCTACTTAATCAACACTGTGGCCCTGCCCGACACTGAGGGCCAACTGGGCAGG
>D.miranda-TR32485|c0_g1_i1 len=293 path=[271:0-292] [-1, 271, -2]
GAAACAGAATGATTTTATAATTTATGATAGTATTTTGTATTTCATTTGTAATCTAATCTATAGTTGATTT
ATTATATCAAAACATCAATGCAAAAAAACTGCAACATACACGAGAGAGTTTTTGGTGATGGTGCACTCTT
TCGAAGTGAATGAATACGGACGATTTAGCCCAAGACCACTAGTCGCATTGTCGTGGATTTTCGAAGCCTT
ATCCTATGGCTGTTGCTCGTACTCGTACGTGTAGTCTCAGAGATCTAGGCGCTGTATCGATTGGGCTACA
GGCAATTAATTCG
>D.miranda-TR23870|c0_g2_i1 len=410 path=[3804:0-162 3805:163-186 3871:187-201 3863:202-287 3880:288-301 3876:302-304 3869:305-366 3848:367-387 3715:388-409] [-1, 3804, 3805, 3871, 3863, 3880, 3876, 3869, 3848, 3715, -2]
GTTGAAGCGGAGGTGAAAACGTAACTAACTAACCCTTTGATCTATGCTTTATGCTGCGGTGAAGGCAAAT
TATATGCTATGAAGTAGGACGGGGTGACAGGATATAAGAAGTTCCATTCATCAAAAAATTTTTGGTAGTG
GCGATTGTCATTCCTATAATCACGTTTCTGCAACGCGGCCAGTAGGATCCAGTTTAGACACCCTTTCATG
TTACCCCTTAGTCGCCAAAGACACGTGTGGACCGTATCCTGCTTGGCCTCTATCTCCAGGGCTCGCTTTT
CACTGTCTATTATAGCAAAATTGTACCCGAATATTACTCCGATTGAGTAGCAGCGCACCTGCACACTCAA
GGCGCAGAGTAGCTTCATCGCTGGCCCATTAGCCGCGAGCATTTCCTCGCTGGCGAGAAC
>D.miranda-TR22749|c0_g2_i8 len=904 path=[3644:0-423 3688:424-508 3698:509-589 3696:590-636 3694:637-672 3682:673-695 3612:696-903] [-1, 3644, 3688, 3698, 3696, 3694, 3682, 3612, -2]
CGTACAACAAGAGTGTAGTTTCATATTATCTTCTGTTGAATCTCTTTACCCGGAATTCGACAAATGCTTT
CTATACCCGGTGCCCAAAAAGTCCAGCAAAGAGCTTTCTTCATTCTATCTATAATAATGATCCCATTCCA
CCGTCCTTATTCGATGTAGACAAAAGAATGTGAACCAACCCCAAGATATGCAAACTCTCGCTTACGGCTT
TTAAGGATTTCAAACCAATAATCCTCTCTACTGGAAACGATGGAACAATTTCAAGGGTTTCATCTCTGCT
CAACATAATCTCTGATTCTTAGGACACCTATCGGAAGGGAACATCTGCCGAACCGAACCTACGCGAGATA
ATTTTTCGGACATGGGCATCATCGATCAGATACTCCAATGCAGTCGCGTCAAGTCTTTACTGAGGACATC
GGTACAGAATATTCAAATTTTTATGAATTAATTTCAGTACTGTGATGGCCTTTAAACGCCCTTCCAGGTA
TTAACATCTTATGATAGGTATATTGAGACTGAAAGGGCTGAAAGATCGATGTCTGATTGTTGAGGCTCCA
CGCTACTCACTTGAAATTGCCATTTAATTGTGTCTGCAAACATATCTTCAGATAACGGCCACGGTTACAG
CTTGGAGAGTTCGGGATAGGCGCAATCGTGTGGTTTCTTATTTATATATGCAAATTTTGAGCTAAGTGCA
CTCAAATTAAATGGAATTTCCAAGAAAGACAGCAACTATAAAATAGTGGCTCAGTTGGACTGAGAAACCG
TAATGCTTGATGGACATCGGTCAGGTTTTGTATGACCCTTCACGTCTAGATTCTGAAGTACTTCGGTACG
CTTCCAGTTTGTACAAGTTGTGGCACAATCTTGCATTTAACACCCAATATAACATGCGTGAAAT
>D.miranda-TR23266|c0_g1_i7 len=655 path=[3054:0-85 3112:86-129 3147:130-145 3153:146-184 3136:185-208 3146:209-216 3123:217-240 3135:241-246 3159:247-270 3156:271-298 3162:299-300 3166:301-302 3050:303-319 3142:320-321 3131:322-323 3117:324-403 3163:404-405 3099:406-426 3160:427-485 3157:486-517 3164:518-547 3148:548-571 3095:572-595 2971:596-611 2972:612-654] [-1, 3054, 3112, 3147, 3153, 3136, 3146, 3123, 3135, 3159, 3156, 3162, 3166, 3050, 3142, 3131, 3117, 3163, 3099, 3160, 3157, 3164, 3148, 3095, 2971, 2972, -2]
GTGTCATTCTAGTACAGATTATACATGTACAAAATTTCAAATTTCTATGAGGCTTGCTCATAAAAAATCG
ACTGTTTTCCTTGCTGAGTTGAAGGCAATATGGCTAAACAAATCTTGTCCGATTCTTACGCGTATTTGCA
CAATTGCTTTATGCGATTGTATTACAAAATTATTGGATCGATACTCTTTGAACGCCTACTGAGTTGGCTT
AAAATTTGTCTTACCTATTTTCTGATTTGTTGTACAAGCGTCTGGAGCACTCTTAAGCGATGGCAAAATT
ATTTTGGATATTTCTGTTGTTGGCTTATGTACCACTGGACTGCCTTCTGGTCCAGGCGTGTGGTGCGTCG
CTACCTTTACCAGAGCGACCTCGCTGTCTGGCAGAAAATCTACGGGATGCCGGATAACGGTTGGCACAAG
GCAAGCAGGGTCGTGTGCGACGACTGTCGGATGAATCGCGTGGGTAAATTGATTGACCAGGCAAAAGTAT
GCCTGGATGTGGTGCTACTGTCTACCGCCAATGTCAAGTACATTGACCGCATATTGGCGGCACATATTCG
GGGTGTCACTGTACGCGTTCTCGCCAGCGACAAAATGCTCGCGGCTAATGGGCCAGCGATGAAGCTACTC
TGCGCCTTGAGTGTGCAGGTGCGCT
>D.miranda-TR46763|c0_g1_i1 len=356 path=[334:0-355] [-1, 334, -2]
CTGCGAACACATTCAATTATTTCGATACATCAATGTGAGGTATTTTTATAAATCATCAGTTTATGAAGAT
TTGTGTTTTGTTATGTTTTAAGAGGTGTTACCTCTCTAAAAGATCTCTGCTCCATTTCCCGTCGGACTTA
TTCGATTAAATGTACATATATACATATGTATAATAGGTTTAATGAGACTAAGTTTTATCAAAGCATTATT
ATTCGATACGCAATATAATGCCTCTGTTCGATCAACTTTGTTATGTTCTCACAGGCCATCGATTAAGTTG
TTGTTAAGTTGTTATTAAATAGTACTAAGGGATATCTGAATAAAACAGTAATATTATACATAGTATAATA
ATATAG
>D.miranda-TR22410|c0_g1_i2 len=399 path=[1374:0-88 1406:89-204 1398:205-234 1399:235-254 1402:255-326 1396:327-398] [-1, 1374, 1406, 1398, 1399, 1402, 1396, -2]
CCCGTACGAGAGGGCACGCTCTTCCAGTAGCTCAACGAAAAGCAGTGGGTCATCCTGCCCGTCGAACTGG
ATTCCCCACTTTCGAATCCATTCCGCCATCTGGGCGGCGTGACTGTAGTAAAGGCCGTCTGTGGGGCCGT
TTCCTTCTGCGAGAAAGACCTTCTTTGGTAGACCTACGGCGGTTATCGATGTCGGCGGGACGCTGCTTTT
GTCCCCCGTGGTTCCACGGGGTCGTAGGCTGAGCTCGGGGTCTGTGTTTCGCTTCTCCGCCGAGGTGCCC
GGCTGTGGTCATCTGGCTCGTCCTGGCGAAATTTCTCCGCAAATCTTCCACGTTTCCCTCGCGGCTGAAT
TCGAATTCCTCGGGGAAGGATTCCAGCTCACCCTTCCGGTACTCTCCCT
>D.miranda-TR52787|c0_g1_i1 len=337 path=[629:0-336] [-1, 629, -2]
GCGGGGACATATACATACATATGTATATATTGTTTATTTGGTATGGTTATGGAATTAAAAAAAAAGCTAA
AAAAGGATACGCAATACTCCGCCAAAAAGCACGTCCGTCTTTCCCAATTTATATGTAGTATGTAGTTATC
CATGTTTGCCTACAAGTTTTATACGAAAATTATACGCTAAGTAATCAAAATGAAATGTTTTTTCGGTTGA
TAAATCGATCTCCAGCACCGTCCTTCCTCTGTGGTTCCCTTAAGGACCATAGGATTGTTATTTAAATGAC
TATGTTATACTTTGTATGAGAAGACAAGGAAATCCGTTTACTGATCAAGATCAAAAT
>D.miranda-TR15669|c1_g1_i1 len=416 path=[787:0-415] [-1, 787, -2]
CGCTTGGACGACTCCCGCAGTTCCGCAGGAAAGAGCTTTACAATTTTCTCTCGATGGACTTTACAGGAGG
AGTAGATAAGGATGCTGCTTCACCACCTCCTGCGAGTCAGGTGGTGGTGCGCATGGTGATGCAGATGCTG
CTCCTGCTGCTGTTTTACCACTTGCTGCTGCTGTGCAGCCGCCTGTGCCGAACTATGTGTCTTGGATTGC
GAGGAGGGGGCTCCACTGCTCCCTGCACCTGCCTCGGAGTAGCGGTTATGCTTAAGTAGGTTCTTGGGCT
GTTGCTGGGCTGCTGTTGTTCGCGTCTCATCTCTAGGTCCTTGTCCCGCTCCCACGGTTTGCTGGCCCTG
TGGAGCTGCCTGTCCTTATGGAAGCCACCCTGAAAATCGTTAACATTCTGCATGCTCTGGCTGCTG
>D.miranda-TR1003|c0_g1_i1 len=278 path=[530:0-181 531:182-277] [-1, 530, 531, -2]
GCGGCAGATAGTAGGGCTGGTTGAGCACGTTATCAATTCCGGCATCCAGCGTTAGCATCTTCCACGTGTA
GCTGCCGCCAAGGTTCAGCAGGGCGTAGCCTGCAGTGCGGGGTTCGCCACGTAGCCAGTCCACCGTGTCC
TTGGGTTTGACAAAGTTCATCTCCACCCGGCCTGTCCAGTGTCCCACCGTTTCATGCACCGCCACCGTAC
CGTTAAGCGGCATCATGTGGTACAGGCCGGAATGCGTGACCTCATCCTGCCCACGCACCCAGTTGAGC
>D.miranda-TR33367|c0_g1_i1 len=331 path=[617:0-330] [-1, 617, -2]
GGACTCTGACGACTCGACAGTTCATCGATACATATTGTGTGTGGATAATATGTGTGGTGGCGATGCGATA
GTTTACTGGACTGAGTATGTGGATATTTTTGTGGGGTACATAATCCGTACTACTTTTGGAGCAAGCAGAT
ACTATTTTTTCACGGTTTCACGTTAGTTTAGATCAGATATATCCACAATCGCATCCCTATATTTAGTTGG
CGCCAAAAAATGAATTTTAAAAAACTTCAGAAACATCGGTGTCTCCGGCTCATCTCTAAGTTGCGTAGCT
GACGTAGGGCTGGTGCAATAGGAACCAGGGCTAAAAAAAAATGTCCTTCGT
>D.miranda-TR32368|c0_g1_i1 len=297 path=[549:0-296] [-1, 549, -2]
GATAGAAGAAAGTTCTTTCGACCACAAAAACTATATATTTTCTGTCTTTTGAGAAATACCTATTTAAGGC
AGAACAGGGGCATATGCTACAACAGGCTCTACAGTAGCAAGTCAAGTATCACTGTGCCGAATTATGCACA
CGACATGTATGATGCTCATTCCCTTTCACAGCATTCGCAGTCGAATGTCAATATGCGGCGTGACGAGGGA
CGTTCTACAGGTTAACGAGTATCCTATAATCTATATGAAGACTGGTTAAACTCTCTTATTCTGTCCCTTT
TTTGCACAGCAAAATAG
>D.miranda-TR19588|c0_g1_i3 len=367 path=[2159:0-52 2170:53-149 @2172@!:150-316 2142:317-366] [-1, 2159, 2170, 2172, 2142, -2]
GGCACCTGGCGACCCGTACGAATCTTTAGGGCAGTCGTCTGAGGGTGCACCTGCAAAGATCAGACGGCGG
AATCGCTGATTAGTAAGTATACCTGAGTAAGTAGTAGTATAGTAGTAAGTATAAATTACCTGATTTCGGT
ACCGGTTACCATTGCAGAGAGGAAGAGTATATAGATTCCGTATTTGGGTGGAATAACAAACGTATATATT
TACATATTGTATAGTCAATATGTTATTTCAAGTAGTTAAAGGGCCAGATATCTTTGAGCTGCCTAATCTT
TGCTCTACACTACTCTTAAATACATTTACATTTTTCTGCAGTTGTCCGCTGGCGGTACGCTTCACATGCG
ATGTCTGATATTCGTAG
>D.miranda-TR10679|c0_g1_i2 len=314 path=[815:0-59 821:60-134 @820@!:135-222 811:223-250 812:251-313] [-1, 815, 821, 820, 811, 812, -2]
GCTGAGCAGTGCCATTGGATCGATCGGCTTCAGTTGGGCCAGCTGTCCGGCAGCCGCCGAGCTGGAAAAG
ATTGTGATGAACTGGTATGCGAAGGCCCTGGGTCTGCCCAGGCATCTCGGATGCCCCGGGCAGCACTGGC
GGGGGGGCCCTCCAGGGCTCCGCCTCTGAGTGCGTCCTTGTCTCACTGATCACGGCGCGTGCTCGAGCCA
TCAACGAGCTAAAACGAGCCACTGTGCACGACAGCGTCTTCCTGCCCAACCTGACTGCCTATGCTAGCCG
CGAGGCGCACTCCTGCGTGGAGAAGGCCACCAAG
>D.miranda-TR34348|c0_g1_i1 len=256 path=[467:0-255] [-1, 467, -2]
GTCTGTGTATCTGTTGGAGCAGGTGCTGCAGCTGCATCTCCCTACATACGGGTATAACATCCGTTGCTGT
TGAACTAAGATTAGCATGACTGATATGTCAGGAGTCGGCCCAGAGATCGCCACTGTAATGGCTTAGACAT
ACATTTGTGGGAGCAGCTGCATCAGGGACTGTCCGGCATTGCAGCTGTCGAATGAGGCTACTCTTGGAAG
CTGCAAGATCTTCTCTACTTTGAAGTAAAAGAGTTGCAGATTCAGT
>D.miranda-TR8136|c0_g2_i1 len=258 path=[730:0-91 731:92-149 732:150-166 733:167-257] [-1, 730, 731, 732, 733, -2]
GTTCGCATTGCGTTTGTTATGCCGGCCGGTGCTCCGTTGTTGTTTGTCCTCCTTGTCTGCATCAATGTTT
TTGTTGTAGATGTCACTCCTGTTGTATCGTAGATATTTTGTCCGTAGTTTTAGTTTTTCCATAGCTTTAG
TTACTTACCTTTTTCCTCTTCTTCCCCACCTTTCTGCCATTACCATATTCCCTTATACAAGTGGTAACAC
TAAAAATACCACGTAAATACCAGACCTTAATGACCGATAACACCCAAA
>D.miranda-TR19674|c0_g1_i4 len=263 path=[753:0-84 754:85-115 755:116-137 @762@!:138-225 760:226-262] [-1, 753, 754, 755, 762, 760, -2]
GTGCTCTGCTCTTTCATCGCATTTTATTTCTGTCTCTTGTGTAAAGCGCAACGTCGAGCGGACACACAGC
TACAGTGCCGAGCCGGTCAGAGCAGAGTTTATGTTGGTCGGAACGGTTTTTTCCGATTGAAGCAATATAC
ATAATTACTGCATGCTTCGATATTCGATTACATTCGATTGTCACTTTCGCAAACGAAACGAAATATAAAA
AAAAACAAAAAAAAAACCTTTCACTTTAAAGCCCATAGAACGAAACGAACCCA
>D.miranda-TR25331|c0_g1_i1 len=499 path=[477:0-498] [-1, 477, -2]
GCGCCGGAAAAATTGCAAAAATTACATGACAACACACCCGAGTCGAAAGACATGAAGGAGTTCCTGCTTC
TCGAAATAAAGAGGCGTATGGGATCAATAGAGCAGGTATCGATTCTGGCGATGGCCACGTTGCTTGATAC
AAGATTCAAGAAGTTGCATTTTAGAGAACCTTCAGCATGTGCACTTATGAAAATTAAATCCTTATTCAAA
CCAAATGACAATAATGAAGTCATACCACCGAGTACCGTGAACTCCACATCTTTTTGGGACCACCAAACGT
CTGGGCTTAACGTCATAGTCCGAATGTGGACATGGACATAACATCATTCGAGGGCAACCCGCTAAGTGTT
TGGGAAGGTGTTCTCAGCGGCTGCAAATATATTATCTCAAAAACGTAATAGAATTACACCTGAGCGACTA
AGTCGCATTCTATTTTTGCAAAGCATAGCCGAAAAACATTTTTTTTTAATATTAGTTTGATCTACAATGG
AATGAAAAG
>D.miranda-TR24235|c1_g3_i5 len=421 path=[4234:0-28 4834:29-37 4811:38-79 4592:80-99 4873:100-112 4870:113-123 4866:124-126 4858:127-133 4847:134-137 4824:138-161 4792:162-180 4746:181-204 4868:205-219 4881:220-223 4817:224-261 4785:262-278 4860:279-301 4882:302-312 4887:313-324 4837:325-358 4814:359-393 4684:394-420] [-1, 4234, 4834, 4811, 4592, 4873, 4870, 4866, 4858, 4847, 4824, 4792, 4746, 4868, 4881, 4817, 4785, 4860, 4882, 4887, 4837, 4814, 4684]
AAGATTTTTTTACAGGAAAATGGGTAAAATTTAGTAAATAATAGCGAAATACAAAGTTCCCCAATATATA
TTCGGCGGCTTGCTCATTCCCATCATTCGCAGTAGAGATGCAAAATCGGACCAGAACCGGGTCCGGAATC
GCAGAAGTTCGAGCACCGGAGAGGATAGCGGGCCATGCTGATAGATATGATGAGAACAGGCAACATACTG
ACAAGGTCTTCAATTAGAAGTCACTTAACAGGCCACCAGCCTTTGTCAATCTTTCCATATTTCCAGCCTT
AATGCACATATCCAAAGAAGGCGCCAAGCGATTGGCACCGCCCAGAGATACCGTAAAAAGAAAATACATT
GTCGATTTATTCAAGAACTGCTATGATGCCGGTGATTTCCTATCTCATCTGCCAGTGCCCCGAGATGGGG
C
>D.miranda-TR15836|c0_g1_i2 len=555 path=[1678:0-129 1708:130-210 1715:211-268 1719:269-300 1720:301-302 1716:303-331 1713:332-376 1709:377-387 @1705@!:388-496 1687:497-554] [-1, 1678, 1708, 1715, 1719, 1720, 1716, 1713, 1709, 1705, 1687, -2]
GCTTTTCGTATTTGTATTGACAGATGAATGTCGATTCTCGTTACTGCAATTTTTAAAGTAATGGGATTTA
TATTTGTTGTAGTGAACTGCTGCAACAGATCGATCGGTAAGATACAAAAATGTTGGTTCTACGTGTGATA
ATCCGATAATCATACAGCCAGTGGGTGTTCGCGTAGAAGCAGCACTCTGTCGACGATTGGGATGTAGTTC
GCAGTGGAGTAATCGCAGAGTTTGACCGACGCGTGTGCGGCGGCCGCGAGGACGAGGAGTGGCAAAAGGG
TGTTCATAGCTTGTATGTTTTCTCACGTTGGGTGACACCGGAGGGGAGCGGATTGTTTCGGAAGGGTGAT
TGGTTTGGCGGCGTCGGGCGAGTCTCTGACTGAGGTTGTGGGTTCACGTGGCCTCGTCTTCTCCTGCTGA
GGGCGTACTGATGGATGGGAGCTCGTGTTGGGGCTATTAAAGCCGTTTTGGGGAGTCGATTTTTGCGGAG
CCAGCTCTTCTTTGGTCTTCTGTGCTGCACCGGGGGGGTGTTTTGGGTCAGACGCGTGCCGCGTT
>D.miranda-TR28423|c0_g1_i1 len=348 path=[651:0-347] [-1, 651, -2]
GACAGCACGGGGGAGGGACGCAAGCAGAGACTGCGAGAGCGAACGAGAGCGGGGCAGTGTAAAAGTGCAA
TAAGAGCAACACGAAACCTGCGCTACTCAAATTTTGTCCTTAAGTACTGGCCAAACGAGGCAGCCGCAAC
CCAACAGAATCTTCAAAAGAAGCTTAAAGGAGTCTCGGGTTGCGACAGGAGAGTGGTGAAATAATATGTA
TACCTACTAAAAACTAAAAGCAATCCCCACATTACCATAAAACCATATCTCATATGTCCTTGACTACCAA
ATAATAATGCAACAAGTGTGCGAACACATTATTGAAATGAAAGCTTACTTTTATGCTCTTAACGAATT
>D.miranda-TR32666|c0_g1_i1 len=409 path=[387:0-408] [-1, 387, -2]
GCATTTTTATTTGGTTTTTTTGTTGCTTTTTTGGGTGGCAATTTAGTTTGATTTGTGATATATAATTCTG
ATAATTCTTTTATCATCGATCGTTGAATTGAAACGTAATAGTTCTGTTAGAAATTTGCCATATTTGTAGC
TCTTCCAACAGTCATTTGATGTATTGAAATCCCTTAAAAAGTAGGATTCTTATAGCAATATATCTTTTGT
CTTCTATGTACTGACTCCTTCTTTCCCGTGCAGTTTCCCACAGCCACAGCGATTCATTTTCATTCTTCCC
AATTTTCGTTTTTTCTCGCTTCATCTTTTACAGCTCTGCTCGTGGCTCACGTAATGAAAATGGTGCACAT
AACGGGACACTGAGGGGGGAAAGAGCGAGAGAGCGTTGACAATGACGAGAACGCCGACA
>D.miranda-TR11907|c0_g1_i2 len=301 path=[1032:0-85 1039:86-254 1040:255-255 1036:256-256 1037:257-300] [-1, 1032, 1039, 1040, 1036, 1037, -2]
GTGTGACTTTAGTGTTTTTCAAGGGTATATACATATGTATGTATGTATTTGCATATGTAGGACTATATAC
TTGCATATGTAGAGGCTATTTCTTATCTAAACTTTCGTATAAAGCAACGATCGGTCAATGTTCTACATAT
ATGTAGATAAGACTAGCGCCGCAAAACAGTTCTTAAACAGTCTTAAAGCATTCGACAAGTGCTGTATTGT
CGAAGGAACTTTCTTTGTGTTATATATGTACATATGTATGTACATATGTATGTATTCTGTTTCGTCGCAG
ATCGGAAGAGCGGTTCAGCAG
>D.miranda-TR24231|c0_g1_i1 len=322 path=[5105:0-130 5370:131-135 5374:136-137 5378:138-146 5360:147-159 5357:160-162 5349:163-197 5339:198-252 5308:253-276 5198:277-321] [-1, 5105, 5370, 5374, 5378, 5360, 5357, 5349, 5339, 5308, 5198, -2]
GCACCAGCAGCAGGCCAAGCTGGCAAGCAAAACAAGCCAAGATCAGGCCCGAAACGATGACGTAGCGGTT
CATCAGCAGCACCAAACGCTACATCAGCACCAGCAGCAGGCGACGCAGCAGTCCTCACAACAGCACGGGT
ACAGTCCGCGAAGCTATGCGGACCGTCTGGGTCGGGCCACAGACTCGCCCAGATCGGTCAGCCCCAGTGC
CCATGGCTCCGAGGAGCGTCCCCGCAGTCGGGCCGCCTCACATAACTCGATTCGACCCCAATCGCAGCCC
AGCCACACAGGTCACATCTGCGACTCCAGCTCGCAACTAGAG
>D.miranda-TR51697|c0_g1_i1 len=298 path=[276:0-297] [-1, 276, -2]
TGCTTTTCAATGTCCCAATCTGAGCAACAGCTTTCCAATATTTCGCTTAGATATGTTCCTGTGTGACGCT
CGCTTAGTACCAAAGCTCCAATTATTAATGAACACATTTCCTGCTCCAACAGAAAATGAGCAGTAATGCC
TAGGTAGCTGCGCATCGACATTTGGTCGCTCCATACATCCATTGTTAAACATATGGTCTTTCCGTGTAGC
CTTGTTTTCCACAGTTGTTTCATTTGAATGTACTTTTCATCGACCCATTTTGTTACTTTATACCGCGAAG
GCATTTCGTAACGAGGTG
>D.miranda-TR11901|c0_g1_i1 len=482 path=[993:0-264 994:265-288 1001:289-310 1000:311-334 999:335-481] [-1, 993, 994, 1001, 1000, 999, -2]
AGCTTTTAATGTTAGTGATGGGAATGGTGCTACTATATGGTGCTTTTTAACTTCATTTACGTGGAATGGC
AAATACTTATTATCATATCACTTATTTAAAGGCACATTATGGCGGAAATTTGAAAGCCGCACTCCTTGTT
TCAAAATTCTAAACAATTTAACATGATTTTCACAAGCGACCAATACAATATTATAATGAATTTATCTACG
ATTTTGCTGCATACATTTTCTGAAACTATTGACCTGGTTTCCACTTAATCACGCTGTCATTATTCCAGTG
CTCCCCGCTCATCCGATTCAGAACCAAAAAAATAACTTCTTTGTCGTCAACCATGAATTCTTTTATGATA
CATCCTGGCTTGAAATTGTCTGGACCGAACTCATAACAACGCTTTCCATTTTCTTAGCTTATCTTGTTGC
CAACCTTTCCACCGAATTTTCTATAAAAGTTTCTTGAAATACTCCTCAATTGTTTACTTTTG
>D.miranda-TR47758|c0_g1_i1 len=320 path=[298:0-319] [-1, 298, -2]
GCAGCCACAGCTCAGCGCCCAGGTGAGAGAGGAGATGAAGGCAGAGCCTGGAGAGAGAGAGAGGGAGTCG
GTCCCATGTCGACTATGTCGATGGCGACGTCAACGTGGCAGGGACTCTTTCATCTTTTTGCTTCCCTTTG
TCATACCCTGCCAGAGGATAGTATTCATTTCATGAAATGCTTTGCCAACGCACATAAGAACGGTAGATCT
ATACCACGAGCCTTTTTCTATGCAAATTACTTCTAGTACATACCCTACATCAATCAATGTATAAGAGTAA
TACAAGCTGGCGCCCACCTTTTTGTTTCTGTATTATTTTA
>D.miranda-TR49019|c0_g1_i1 len=324 path=[603:0-323] [-1, 603, -2]
GAAGCACAAGGCGCCATTTTTGTTGAGGAACTGGATGAAGTTCCCGTAGATGGCCACGTTGTTTTTTCTG
CTCATGGCGTGCCAAAAACCGTGCCTGTTGAGGCCGAACGCCGTAACCTTTTGTATCTAGATGCCACATG
TCCGCTGGTTTCCAAGGTGCATCGTGAAGCTGAGCGTCATTTTGCCGGTGGTGGGCCAGAAAGCCGCCAT
ATCCTGATGATTGGCCATGCAGGCCACCCAGAAGTGGTGGGCACAATGGGCCAACTGCCGCCGGGCGCCA
TGACGCTGATTAACGATGCAGAAGAAGCCCGCACGGTAGAGCCG
>D.miranda-TR38249|c0_g1_i1 len=332 path=[310:0-331] [-1, 310, -2]
GGAGTGGGGGGAAATCAGCGCGACCTGATGTGTTTGGCTGCGGCTCTAGTCGCCGCAGTACCTCTGGGAC
AAGCGGCGCTGGCAGGGTCCGGTTGGCGTTGTTCGTCACCCATTCTGGTGGGGCGACCGCCCAACGCGCA
GTGAGCTCGGCAGCGGGCGCTTCGTATACCTCGTCGTGGTGCGCCGTGGTGTTGCCTCTTCGTACTCGTC
AGTCTCCATTGGCGAGGTGGCCGGTGCCCTCCTCGGAGCTGACTCCATCGTCGGCGGTGGGGGTTCTGCG
GAGGGGTCGGAAGAGCGGGTTAGCAGGAAAGCCGCGGCCGAATCCGGAAGCC
>D.miranda-TR3384|c0_g1_i1 len=288 path=[621:0-165 622:166-199 623:200-287] [-1, 621, 622, 623, -2]
GGGCCATGAAGTACTCGCTCAAGGAGGGAAGCTAAAGAAGCTGGTCTGAGATTCTTCGGATTCTGATTAA
TGATCACATTTGCAATTTTAAAATTTTGTTTGTATTGCTTTTTAGGTGCGTGTATTGTGTGTATTTATTA
TCTACTTGTCAGCTGTTTTGATGCTTATACCAGACCATCGGGAACACGTCCAGTTGAAATTTTCAAAATT
GAAATTTGAATTTGAGAAGCGCGCCATTGTCAGTGCGAGTTTTGATGTGTTGTGAAGGGAGAGATCGGAA
GAGCGGTT
>D.miranda-TR9181|c0_g1_i1 len=607 path=[1295:0-569 1296:570-606] [-1, 1295, 1296, -2]
GCAGCGCCTTGTTCGGACGCGTTTTTGCTTTATTTTTTAGCAATCGTTCGCGTGAGTCTTCTACTCGTTT
TAATAAATTGCAATTGTCCATTCCAATGTCGTTGGTTGATCGGCTTAAGAATATATTAATCAAAGTGATC
ATTCCGTAACGGCTATTTCGGTGTCTGCTTTGTCCGTGGCATTCGTCGCGCTCGCATATAGTTGTGTGTT
TTGTTTTGTGCGTTTGTGTGTTTGTTTGTTTAAATGCGGCAGCCATGGTTTTTGCATTCTTAGGGGCTGG
GCGGGAATGTGTTGGCGATAAGTCTTCACTGCTGCTGAGCATTTTTGTTGTTATTATTTTCTGTGCTTGT
TGTTGCTGCTGCTGGCGGTGGTTGATTTCCCTGGGCATTTGTGCTAGTGTGTGTGTGTGCGCTTTCATTG
ACTTGGCTGACCTCGCTCTGCCGCGAATGTGTGTCAGTCGTCAGATCAGTGGATATATCGTTTAAAGCTG
TACTAACTGCTAGGCCTAATCGCTCTAATCTCAGTCTTCTGCTGCTGACCGTCAGATCTATCGAGGCTAT
GGGAGCAGGCAGATCGGAAGAGCGGTTCAGCAGGAATGCCGAGACCG
>D.miranda-TR23290|c0_g1_i4 len=425 path=[3475:0-60 3476:61-75 3477:76-99 3654:100-131 3705:132-132 3689:133-190 3699:191-207 3697:208-221 3702:222-228 3679:229-237 3665:238-253 3549:254-280 3662:281-354 3643:355-424] [-1, 3475, 3476, 3477, 3654, 3705, 3689, 3699, 3697, 3702, 3679, 3665, 3549, 3662, 3643]
GCGCCACTATCCGGCCGTCTTGTACTTGTAGCGGGGGCTGCGTAGCTTCCTGGACTGGAGCGCCGACATG
GTGTGGAACCCTTGCGGGTTCCGGGACGTTCCAGTGGGTCCTTCGTTTTGCGCTCGTTGTGCCATTGGCC
GTGTGTACCTTGGTGGTTGTCGAGGGGGGATGGGCGTTGCTAAGATATTCCGCTCCTGTATACTTTCGTA
TTCCGTGGCCAATATCGTGAGTTGTGCTAGGCTTCGTAGTTCGTATCATCGCACGTATAGCTGATACGAT
GGGAGAGTGTTGTCGTAGATCCTGTTAAATTTTTTGGCAGCGTCGTACCCGACGTGGTGCATGAGCAAAA
GGAGCTCGATGACGAAGTCCTTGAACGGTTCGCCTACCGCTTGCTTGCGGTTCTTGATCTGGTCTTCCAG
CTGCT
>D.miranda-TR43460|c0_g1_i1 len=314 path=[292:0-313] [-1, 292, -2]
GCATTGTTGTTGCCCACACAAACACACACACACACACACACACACGCACTCAAGATAGGGCTCTCCCCCT
CTCACTCACTCTTTCTCTCCTTGTCCCCCTCTTGGTGGGCTCTTCAGCGGCGCCCTTTGTTTCAATTGTC
TGTAGTTTTGGTTTTAGGCGTCTGCGAGCCTCGTTATGGGTAACTGTAACTTTAACTGTACATATATTCC
CATGTGTATGTGTGTGTAAAAGACAATAAACGACTGTCAACATATGCGCGACGCTCCTCGACTCCACTCC
TGTGCAACGTGCAAGTTAACGTTCCCAATTCTAT
>D.miranda-TR13891|c0_g2_i1 len=347 path=[1103:0-201 1104:202-346] [-1, 1103, 1104, -2]
GCTTCACTGTATTACGGCGCCGATCACAGATGATTAGATTGCATTAATTGCAATTATTTGGCACATATAG
TTCATTTCCCGGTTTATACATGTATTTTAAAGCATTTAAAATTCCACAAATAACAACAAAACACAAGTCA
CTTTTTTTTTTTGTAATGTAATTTAATGCGAGTGCACGACCAAGTTGCGCACACTCGCCCGCCAGATTTG
CTACTGGCGGAATTTTATTTCAGCTTTTACTTATTACCTAGGACATGGCAATTTACATTTAAGCTTAACT
TACAACAATAACGTGATTTAAAATTAGCGGGCTGTTGACGTTAACATGAATTAACATTAACATTAAC
>D.miranda-TR24430|c0_g1_i4 len=845 path=[7655:0-65 7656:66-94 7873:95-158 7807:159-202 7904:203-205 7887:206-241 7801:242-256 7902:257-265 7884:266-273 7916:274-310 7835:311-331 7881:332-337 7861:338-380 7908:381-407 7896:408-428 7920:429-432 7925:433-443 7926:444-447 7927:448-451 7877:452-467 7855:468-470 7819:471-522 7772:523-546 7485:547-547 7486:548-571 7852:572-647 7891:648-702 7816:703-704 7875:705-728 7922:729-749 7874:750-778 7390:779-802 7391:803-818 7392:819-844] [-1, 7655, 7656, 7873, 7807, 7904, 7887, 7801, 7902, 7884, 7916, 7835, 7881, 7861, 7908, 7896, 7920, 7925, 7926, 7927, 7877, 7855, 7819, 7772, 7485, 7486, 7852, 7891, 7816, 7875, 7922, 7874, 7390, 7391, 7392, -2]
GCATTTGCCTTTCGGATAGTGCCGCCACATTTGTATATTATTTTTCTTTCTTTTATTGTCACACACCACT
TTATGCATTATAAGATTTATTATTTGTCTTTTAAATTTCCTTTTCTATCACTCATAACGTTGCCACTGGG
TGCTCACCTGCTTTACATTTCTAATATTAATCCAATGTAAGAGATCATCCTGCGATCCTCGGTTCTTAGT
CCGGCTGCGCCAGTTACCAGTTCGTCCTTCTTCTTCTTGTAGATGGTCCTGGTTGTTCTTGTATGGGTTT
ATATTTCTGTCTTTTCCAAAGATTGGTGTTTTGAGTTTGAATAAAGTATGACTGTTCGGGTTTGAGTTCC
AAATTGAAGTGTTCTGAGTTTATTAATTATGTTCTTAGGAAGCCTTCGCAGAGGCTTTGAGTTTAGTACA
TAAGGCATACATAAGTATAAAATGTTGCAACGGGCTAGCGTATGTGAAACCGCCGAGTCGGCATTATGCC
GGATGTCGGGTTCCAGTTTCGATGTTGTTCATGTTAAGATGTGTAGGCGGTTGTTTGTGCCGCGGTATGT
AGAATGTTGCAACAGTCAAAGTGGTCAAAGTGTTGAGCTGGACATTACAATGTCCGGGTTGAATGACATA
GTCGTTCAGTGGAACATTGCCATGGCCCGAGGGGGTTTAGGTGGGGGTGTCGCGGTACCGTTATCGGTAA
CTCCTCCCCCCTTAACTTGGAACGATGGCCACAATGAGGGTATTGCCAACGAAGCCGTGGCAGGAGTTAC
AACGGAGTCAAGGCTGGCGGGTGTGAAAGTTATTGTTCTGCGTTTGAAGATCCATACGAGGGTTGTGGCT
ATGAG
>D.miranda-TR43459|c0_g1_i1 len=325 path=[303:0-324] [-1, 303, -2]
CACACAGCTTGGTAGAAACGAAACGAAGAGTTGTGTTTGCCAATAATTAAATGAACAAGCTCTGAAATAC
TACAAAGCCATAAGAAGAGCGGTTGGGTTGGCAACAATGCAAAAATCAGATAAATTGTTATAATCATTTC
TCTGTCTGAAGAAGCACAACCAGATGCCTCTAATTAATGGAAATAGATACATAGATACAGATACAGAGAT
AGATGAGTATACACGAAAGGCGCGCCCCATTGAAGACCTTCGTGGGTCTTGGGTTTACGCTTGACCCTCA
ACTCGAATCAAATCCAATTTTAGTCGATGCGTGTTATACACAAAG
>D.miranda-TR39785|c0_g1_i1 len=270 path=[495:0-269] [-1, 495, -2]
CGGTCTCGGCATTCCTGCTGAACCGCTCTTCCGATCTCACTCGCAGAGGGTGGTATGATTTGGCTGAAGG
TTTGTAACGCAGAGAAAGCAGCAGCTATCTATTTTCACTGAAGATTATCAATTGCTTCTTTAGGAAAAAC
TCTTGAAATCGAAGGGTATCTTAAGCTGTGGCACTACGAATTACGAGTTCAATTTTCAGCATTTTATTAT
TTTTTTTTTGCGCAGCGAACTTTGCTTCTACTCTTTCACAATCAATTTATTGTTCGCCTG
>D.miranda-TR23298|c0_g2_i1 len=267 path=[4316:0-113 4317:114-114 4318:115-135 4319:136-136 4320:137-151 4321:152-175 4322:176-266] [-1, 4316, 4317, 4318, 4319, 4320, 4321, 4322, -2]
TGGAGAGCGCCAGCAGGAGGCAGGCGCCCAGCAGGAGGCATTCTGCAACCATTTTGATCGTGGACTATTG
GCAGTAGAATTGGCAGTAGATACGCCTCCCTCTTGAAGAGCAGTCCGGCGATAGCTCCTCGGTCATGGCA
CGTATCTGTCGCATGGAGAGCGCCAGCAGGAGGCAGGCGCCCAGCAGGAGGCATTCTGCAACCATTTTGA
TCGTGGACTATTGGCAGTAGAATTGGCAGTAGATACGCCTCCCTCTTGAAGAGCAGT
>D.miranda-TR32828|c0_g1_i1 len=251 path=[229:0-250] [-1, 229, -2]
TGTTGGCCAGGTCGGTTTGACTGCCCGCATCGGAGGGGGTGTGGACTGGTCCCGGGCCGCGCGAGGCAGC
ATCCTGCACAAATTCTGCAATTAAAGGCAATAATGGGTTAAATAAAAGAAAACGAACCGAATCGCGAAGT
TCTATGGTAGCTTAGCATACAGCTGTGCTCCAATCCGGACCATACACTCTTCAAGAGTATGAAATGTTGT
TTCACATACCACTATCGTCGGATAGAAGCTCGGTGAATGCG
>D.miranda-TR31998|c0_g1_i1 len=249 path=[453:0-248] [-1, 453, -2]
GTTTGGTTTTTATTTGCACAGTGGGCCTTGACGTGATGGAAAACCCTTCAGAAGTTGGTCTCTTTTAGAA
ATCCATGGAAGGGTACAGGGAGTCCTTCAGATTCATTTCACATTCGATTACCGCCGAAAAAGATTTCCAA
GAATTGTGCAGTACCTGGTACTGCTTTGAATATATTGCCATCAGCATGGTTGAACCGGCCGGCCCCCCAG
GCTACTGTGCTGACCCGACCTGACTAGCGCGGATCCGGC
>D.miranda-TR12978|c0_g2_i1 len=334 path=[1805:0-296 1806:297-333] [-1, 1805, 1806, -2]
TGCCCCCAAAAAACCTCTTGGTTAAGTTAATGGTTGTATCAAAATTCTTAAATTCCCCTCAGAGCAGACC
TGTGTGTGGAGGGATGCCACATCCCACCCACATGTGGGACACTCGTTTTATTTTGTTGATTTACCCCGTG
CTCTCGTGTGCCCGTGTCTTATTTACAGCGACTTTGGGTCGCATCGAGTCAAATTAATATTTAATTCGTG
TGCGTTTCCCAGGTTGTATTATGTGTATTGTGTATTTGGGCTCTGGCAAAAGGCTTGGGCAAACAGCACG
CTCTCCTTCGTCCTCTGAGATCGGAAGAGCGGTTCAGCAGGAATGCCGAGACCG
>D.miranda-TR22174|c0_g2_i1 len=270 path=[2952:0-142 2953:143-163 2954:164-164 2955:165-165 2956:166-269] [-1, 2952, 2953, 2954, 2955, 2956, -2]
CGGAGAACTCGCAGGCCACCAAAACGCCTCCCACTATCAAAATCGACGCAATGGCGATCGTAATCCCTGA
ACAACCAAGGAGAATTATTCAACGAATGTACAGCGATTGCATAAATCAGTGGATGATTGGAATGAGTCAG
ACCGATACAGAATGTCGACCAACGCCGGCATGGCCAATCATTAGCCCCTCAGGGTATCTTCGCTCAGATT
GGCTATCGATGTAGGATTTGAAGATTCTGGATTTCCGATAATTGTGTGCTACTTTTCGAG
>D.miranda-TR34658|c0_g1_i1 len=255 path=[465:0-254] [-1, 465, -2]
TATCGTTTATTTATTTACGTGGCTGGGAAATCTTAACCTTTTATGTATTTTGTATTTTAATTGAAATCGT
ACAAGGAGTTTACAGAGAAATTGTCGGCTAAGCAAGTACACAAGCAACTCGAGAATAGGAAGAAGAAGCC
GAATGAAAGTTTGGTAGAATATTTTTATCAAATGAAGAGTGTAGCCAAAAAGAGTAATTTAGATGAAGAT
AGCGTCATAGAATACATAATAGAAGGTATACCTGATACAAATCAG
>D.miranda-TR38369|c0_g1_i1 len=369 path=[347:0-368] [-1, 347, -2]
TCCTCAATTGTTTACTTTTGTAAAGGGGAAGAAGTCATGACGACTGATAGTATGATTTGGACCGTTTCAC
AACAAAAAGCCAATAACAGTGTTGCTGGAATAGAATTGATTATTTGTTCTTTTATATTGCCGTAGGGTGA
ACATTATCTACCAACTAATTTCTAAAAGATGTTAGGTACATTCTAATGCGCGTTATACACCATATTATTC
TTAAAGTACAAGTCATTTCGCTTTAATTACATATTAGCTGAGGCTGCATACGTAAACAATAATAGGATAA
AGGGATAATAATAGGATAAGCTAAAGGGGTATTAAACATTTATTCATGCACATGCACTTAAAATACATTA
TATATAACGTGTAAAAATG
>D.miranda-TR22180|c1_g1_i1 len=317 path=[3961:0-62 3962:63-316] [-1, 3961, 3962, -2]
TCGCTACTTTGCAGCACTGATTCAATTTCCTCCCTGTCTTCTAGATCTGCCGTGATTCTGAGAGTGAACC
GTAGTTCGAGATGGTGTGCGAAGGCTTCAGCTTTCTCTTCTGTGGTTTTGCACCATGGATCAGCAGGAGT
TTGTTGTCCATCGGCCACAAGCTTTCGAACTGGAGGATTTGGGATAGGCTGGAATTTGTGAGCCGCCACA
GCTTTTGCATGCTGTATCTGACAGAAGGATTGATGGATTGTAACAGCCTACTTATTTTGTTGGCTTTTTG
TAGTTTGATTTGCTTTTTGGTTTGACCGCGTCTCGAC
>D.miranda-CL1Contig555
TCCACTTTCACCACAAATCCAATACACCCCAACACTCATTTTGAGTATCGGGTATAAAAATAGCAAAAAA
CCCGCACTTTCTGTTGTTGTTTCTGCTGCTGCTGTTCATTTGTTGGGTTGTCATTTGCAGCTTTTGAACG
CCTCATTGCAATGGGAGACGGACAAACAAACAAACAAACACGAAACACAAAACACCGAGGAAAAGTATCC
AAAAGAAGCACAAAAAAACGAAATCAATTAGGTTTCGAGGGGGGGGTGGAATCAGGGAGATGTATCTCCG
ATTGGTGTCTTCGGATTGTGCAATCTATAATTCGAAGAA
>D.miranda-CL868Contig1
GAGATTCAAAAAATTAAACAATTACTGTCACAACAAAATATTACAATAGAATTAGACCATGAAATGTATA
ACGTACTTTCACTGGAATCAACAACAGTAAACAAAACTCTAACTTTAAAAATTAAAATACCCATGCTATC
ACAGGAACAATACCAATTGTACCGATTAATACCCTTACCGTTCAACAACACAAAATTTGTAATTCTCCCA
CAATACATTATTAGAAATAAGCTAGAAATTAAGATTTTAAATTCACCTTGTATTAAACTGGGCAAATTGC
ATGTATGTGAAACCCCGACAGCACCGACAAATCCAGACTGTCTAATCAGCCTACTCAACAATAGCAAAGC
GACTTGCAATATCATCAACGGCGGAAACCAACCGCGAATATTCGTACCAATAAAGGGTCTACTACTAATC
TTCAACGCCAAGAATGTAAATATTACGTCCGATTGCATGTCAAACAAGACGTTCAGCAGCTCCATGGTCA
TCCACTACGAGAACTGCTCAATCTCCGCGGACGGCATCAAATATGTCGACGCTGCCACCACCATAGCAGA
CAAAATTAAGATCAACATGCCACATATTCAAAACTTAACGACATTAACCTCAAATAAGGAATTGAGCCTC
CAAGACTTACACCTAAACGATCTGGAGAACAGCCTGGAGGTTATCCGACTAAGAGACCAAGCAACTGCAC
ACTTGACAGCCGTCTATGTGCTCATCGGAATCCAGCTCATAGCCACAACCCTCGTATGGA
>D.miranda-TR47798|c0_g1_i1 len=323 path=[301:0-322] [-1, 301, -2]
GCCAAACTGTAAATTCATTACGCAGTCCCATGCACATACATATGTACATGCACAAATGCATATAGGCAAT
TTCTATATAATGTACAAAGTTTTGAGCGTAGGTGGAGCAATGCGAGTTCTTGTACAGGGTGACCTACCAT
CCGAAAGAAAACTGTCCAGAAGTGACCGGGTCCCTAATACCACAGATAATCTGCTCTTTCTTACCCACTC
TCTAGGGTTCAGAGAAAGAGAAATTGTGGTACTTTTTATCCCTCTGCAACTCTCCATGAATAAATTTTTT
AATTAAGTAAATGTTAAATGAATATCGTGGGGAAATTCAGCAA
>D.miranda-TR31678|c0_g1_i1 len=325 path=[303:0-324] [-1, 303, -2]
GGGGGATATACGTGAGTGTTTGGAGGATATATATCCCCCATGGTGGTGGGGGGGGACTATCCCAACTGAA
TCAACATTGCGAACGATAAAAATGTGCAGTATTTTCATTCAGAGCACATTTTCTGTGTTTGTCGTATGAG
CCACGCTCAGGCCCACGCCCACGCATGCCGTCTGCCAAATATAGAACAGCTTTTTTCATTCCCGCTTTCG
GGGCTCCTCTTCCTCCTCCGCGGCTTATTGCGGGTCGCTTCTTCTGCTTTCCGTGTTCTGTGTGTTCTGC
TTTCCTCTTTCCGCTTCCAGAGATTCTGCTCCTCTTCCTCCTCCG
>D.miranda-TR9239|c0_g1_i1 len=259 path=[522:0-140 523:141-164 524:165-258] [-1, 522, 523, 524, -2]
ACTGATATGATTCTTGACTCTGGTGCAAGGCTCAATTTCAATAGATTTTGTGCAATTAACCAATTATAAC
AGTCAGGGGATGCAGCCGTCGAAATGCTTTTGTTAGTTGCTCTTAATGCCAAATTTCACAGTAATTAGGC
TACCCGCCTGTCTTCTGGGGACACAAAAGGCTGGCTCTGGAGGACTAGATTATGCCGCTCGTGCGTATTT
CTGGATGCCACACATACACACACATCCGGGCGAATGTAAAACTGTTCTG
>D.miranda-TR35769|c0_g1_i1 len=336 path=[627:0-335] [-1, 627, -2]
GCAACGAATATGGACTCACGCCATCTCGTACCTGTCTATCCCGCCTGGCGGTGGAGGCGGGGCAGGACAT
GGCTACGGGATAAGCGAATATTACATCCCGCATTTATCTTCTGGGCTAGGACAACGGCAACGGCAGCGGC
ACCAGCAACTTTGTCTTTAGTCATTCAATCCGACAGCCGGGAGTCATCATCATCCTACGCCCAACGAACG
CTTTTTGGAGATTATGGATAATCACCTCGACAGAAGAGAAGCACAGAGAAGAGAGCAGAGGAGCGGAAAT
TTACCTACAGCCGTATAGAAGGTAAGCCCCAGTACGGCCGTCCGACCTCCCGTTTA
>D.miranda-TR7087|c0_g1_i1 len=411 path=[777:0-410] [-1, 777, -2]
GCCGAGCATTTGGAATTTTATATTCCCGCTTTTTCCGGCAATTCCGATTTTCCCCTTTGCCGTTTTCTCT
CAATTTTGTTGTTGTTGTTGTTCGGTTTACCATGCGGTAGCCTGCAAGTTCGGTTCAGCAGTTGGGCTGT
GCTAAGTAATTTTGAGACGGAAACCGGCAATTTCCGTAAGCCGTTGAGCAGCTCCTCACACGGACATACA
CTCCTGTGCATGCCGACCCTCACACAAAAACTCCGAAAGTCATTTGGGCCGCCACTCCACTCCGGACAAC
AGCCATTTTGGAAGTTAACGAACCGAATGGCGAAGAAAACCAGCTCCCTCCACACTTCTATATACTAACC
CTAATGTTTATTACTTAGGTTACTAAAAATGGATATGAAATATAAGCTTGTATTAGGTGTG
>D.miranda-TR3605|c0_g2_i1 len=262 path=[538:0-150 539:151-195 540:196-261] [-1, 538, 539, 540, -2]
CGCGGTCTCTATCATGTCTTTCCCGTTCACGCATTGTCTTTTTTTATTTATTTATTTTTGATTCTATTGT
CGCTTGGCTCATGTACATAATAAATACAGTACACTACAAAAAGATATGAACAACAGGCAAAGCAGCACGG
AAAATGCAACGAATGCAATGTAAAATGCACCCCATTTGCTTAATATAACTTGAAAAGATAACAAGTCAAT
TTTGTCTTCAAGGTATATTATCCTCAAACGGCGAGGTGAGGTTCGTACGAAG
>D.miranda-TR10269|c0_g1_i1 len=288 path=[531:0-287] [-1, 531, -2]
TGTGGATCCTACTGCACCAGTGGTTATCATTCCGGACACAGAAACTGTTGCTGTTGATCCTTCTCCTACA
GCAGCAGTGGAAATCACTCCAGCCTCAGAAACGGTAGCTGTGAATCCTCCAGCAGCTGTGGAAGACGTGG
AAACCGTATCTGTGGATCCTCCAGCAGCAGTTGAAATCATTCCAGTCACAGAAAACGTATCTGTGGATCT
TCCTGCAGCATTGGAAAGCACTCCAGCCGTAGAAACCGTAGCTGTGGATCCTCCTGCACCAGTGGAAATC
ATTCCGGG
>D.miranda-TR20572|c0_g1_i2 len=452 path=[1617:0-103 1687:104-130 1682:131-154 1692:155-177 1690:178-188 1686:189-208 1615:209-226 1680:227-296 1696:297-314 1685:315-380 1679:381-382 1671:383-392 1651:393-416 1652:417-418 1653:419-451] [-1, 1617, 1687, 1682, 1692, 1690, 1686, 1615, 1680, 1696, 1685, 1679, 1671, 1651, 1652, 1653, -2]
GGCGATGGTTGCCAGCAGCCATGAAGTGCAGGAAAACCACCCCTGCGTGGATTCGGATGCGCCATGTGAG
GCCTGCCAGCAGCCGTGGTGACGCTCGTCGATTGGACCCCTCCGGAGGCCGGACGCCATGGTGACGCCCA
TGGAGAAGCATCGGAGGAACGACTGGAGGCATCGCCCGGTGTCGCAAGCTTGTTTTCACGCGCTTCAGGT
GAGTATTTGTGGTTCTCTGTGGATGGAATGAAGACGCGCAAATTAAAACCATTTTTACACTCACCAGGAA
TACCGACAAAGACCAACACAGGAGTATTGGACTAGATGCGGCCGGATTGCGGCATCCCAGTGAGCGGCGC
CTTGCTGTAACAGAGTGCAGAGTGACTGCGGCGGTGTGTGCAATGTGCCGGCCGGCATCATCGTCGTTGT
TGTAGTCGTCGTCATCTGAGATGGATTGGACA
>D.miranda-TR2359|c0_g1_i1 len=252 path=[230:0-251] [-1, 230, -2]
CATGGATCTACAAGAAGAATTTACAATCGTGAATATTTTCCGCCATTTACCTCAAGTAGTTGAACTATTT
AAATATAGGGGTTTAAGTGGGCTAAGTGCGGTTTTGCATCATACGAGTCGGTATATTATTGTTGAGGAAC
CAAAATTGAGGCAATAACAATCAAATTTAAGTATTTAATAAAAAAGTCATGTAGAAAATTGATTCATTAA
TCGGTACATTTGTGAGGGTCGGACGGTAATTTTAACGATAAG
>D.miranda-TR20364|c1_g2_i1 len=512 path=[1638:0-28 1675:29-50 1674:51-99 1670:100-139 1672:140-218 1651:219-228 1669:229-304 1642:305-511] [-1, 1638, 1675, 1674, 1670, 1672, 1651, 1669, 1642, -2]
GATACGATTTTCGTCTGTCCATTTTTGCAGATTCTGCCTCATGTTTTTGGTAAGTACAGGGAGCGGCTGT
TATCAATTCTAAACGCAACCTAGCACTGTCTAACTGGAACCATCCCAGGTGATCTACCAGCCGCACCGTC
ATCAAGGCTCCCACGAGTCGCTCAAGGAGCCCACCAAGTTGAGTTTCAGGGGGCGAAAGATATCCGAGGA
TACCATGGACTGTGAACAGTCGATTCGGGGCAGTCGACTCAGGTCCTAGTGCGAGCCGCGTGTCCTGTTA
CGCATCGCCGTAGGTGAATCTTTGCGAGAAACGCGAGAACCGTATATTATTTTTACGAGTATAAATGTAA
ATTTTTGACGCAAAAAATAGAGCCACCACTGATGATAAATCGCAGCCTGTTCTAGTAGGGCAGTTACTAT
ACCCTATGTTGCTTAATTTACCTAATAAAAAGGTAATTGATTCTATAGCGCTGCACCCAATGATCATATT
AGATATTTTCAATAAATCTAAG
>D.miranda-TR19176|c0_g2_i1 len=2401 path=[5197:0-430 5198:431-453 5207:454-1014 @5206@!:1015-2164 5195:2165-2186 5196:2187-2400] [-1, 5197, 5198, 5207, 5206, 5195, 5196, -2]
GGCCTACTGGGATTTCATATGTGTAAGAAAAACTTGTATTCAATTTAATATTTTTCTTTGAATTTTATGT
CGCCACATTTACATTACATTGCTATTGGCTCAGATTGGCGCGATAAGCACACAAAATTAACACAAAATCG
GTAGAGCCATTACGGAGGAGTTTAGCAACAAAGCTTGTGACAAGAAAACCTGAATTTTTATGTCCCTATT
CAAAACAAAGAGCACACATAAAATTCACAAAATTCCAAATTCAATTTTACATTTACACACTCAATAGTAC
GCAGATGGATCGTGAAAATTCTCAGAATCCCTATGAGGCACAGTGCAATCAGGCCCAATGCAGTCGCTCC
CAGAATTCACAGTCGGCCAGGGATAAAGTGTCTTTTGGTACCCCTCAGCAGCAGCAGTCAATCTATGACT
TGGTGGACAATGCACAGTCGGTCAGGGAGGCACTGTCTTTGGGTATCCCGCAGCAGCAGCAAAGTCAGCA
GCAGTCAGTTTATGATTTGTTTGGCAACAATGGGACCATTGACAGATCTGAACGCGATCTCAGTAGCATG
ATGGTGGGTCCTGGAAATTCTCGGAAACCCTGTAGTGCACAGTGCAATCGTGCCCTATGTAATTGCTGCC
AGCAGAGAAAGTCGGCCCAGTATGCAGAGGCAAGTTATGCCTTCTTTCACAACGATAAGACCAGCGTTGG
ATTTGAGCCTGATATCAAGAGCACCACTATTGATAGAGGGAGTTCCGAAGAAGCCTGTATGCCACATTGC
ACTGACAGCTGTAGCCGCCTGTCGCATTCATTGCGAGGATTAACGCCACCAAAGTATGATTCGGGATACC
AGCAGTCACTACCGCCCCAGAGCTCTGAAACGAAGCAGAGTCAATATTCAAGAATTCAATTTTCAACTTG
TCCACCTATGAGCCACACGTCGCGCAGTCAGTCATTCCAAAGAGTTAACGCCCAGAGGCCAGATCGCCAG
CAGATTCAACATGAGTCAGAGGAATTCAAGGATATTGAACCGTTTGACGAACCAACGCGCAATCATTCGC
TCCAGACTTTTCAAACACCGACACCATCCTGTTGTCGGAAGGCCATGAATCAGAGTCCCATGACTCAGAG
TCAGGAAACTATGACTACACCACAGTGTTACAGTACGCCATATAAAAGGAATACACCCGCTAAGCCGGAA
AGACCTTATTGCATGGCAAATGCAAAACTAACACTCCGATTCGGCGATCCATCCAATAGTCAGGTAAACA
CGAGAACGCCAGTTGGACACAGTACCCTGTATCATAGCAATGCACCAACAAATGGAGATAGCAATGCATC
GCTACCAATCAGATATGTCGATCAATCCAGTGAAGAGGAATGCACGAGCTTGGCATATGCACAGAAGCTT
TCCATTGACTTTTCCCAGACGATCCACGGAACGTCTAGTTCGGATGAGAATTGCATGTGCAGCCGCACTA
AAACGGCAGAGGAAGCGTTGGCTAGCCGCACCAGAGCCGTGTTCTTCCGTGCCATGGTCAAGGAGAACTG
TTGTAACGATGTAATAGAGCAGACTCTCAATGGGAGCGAGAACTTTAATGAATATGCCTTTCAAATCGCC
TTCGCCGGACTAATACCTGAGAAGCTGGGTTGCGTCGATCCCATCACCATGCTGGAGGCCATCAAATTAC
GAATCGATTACGAATGGAAAGAAATTCGCAATAATTATGAGAAAAAAGAAAACTTAACCAAAACGGAAAC
ATATGCACGGGATAGAAGTCGAGATCGGTACAAAGATCATTCCAAAGATCGTTCCAAAGATCGGTGCAAA
GATATTAATGATGGCTCGAGCAGCCAGGAGACCCAGCAGCAAGTAATCCCCAACGAAGATATTAAAGATC
ACTTCATGCCGAAGAACCAATATGAAGTCAATCAGGGCATATGCTCCTACCTCAAGGCCGAGAACGAATA
TCGCGGTTTGCATTCAGATTCGATAGCTGATTTTAATGTGAATGTCAATGCATTTGAGTCAAATTTTTTT
AATAACAACATCTGCATGAACGTTTATTCGGCCACAACGGATCCGAAGCCATAGGATAGAATCTGTCCTC
TAATGACTGGATCTACCACAGTGAGCTCATTTTAGAGTAGCGAACAAAGGAGCCAGCGCTGGTGGTGCTG
GTTTAATCCTGACACAAGATCGATTGGACTGGACAGACAAAAAAGGAACTACTAGGATTGACTATGGTGC
AGAGCATGCTGAGTAACATCTGAACACCTGTTATGCTGCTGCGTAGATGTAAATACAACAGCTGTTTACC
CACCATGATCAACTGGGAGCAATGCAGAATCGTAGAGAATGACCATATCTTCTAGACAGCAGAATCTGAA
TTGGATCGTATCATTATTATA
>D.miranda-TR34467|c0_g1_i1 len=250 path=[455:0-249] [-1, 455, -2]
TGAAAGTTGAACTAGTGGTAGCAGAACTAGAGACTAGAGAACTTATCTGAAGAGCAGAAAACGCGATCAG
GGAGCCAAAAGCTGAAGGAAACCTGTGGTTGACAGTGGTAGTGCCACAGGCCACATTCAAACACGTTTCA
TCAGCGAGGCAGTGCTATGGAAGAGTACTGCCGAGAGACTAGCAGGTCTTGAGATGTTGACACCCCAACC
AGATGATGGCTTCTATAAACCGTTTTCCCTTGGGAACCAG
>D.miranda-TR24061|c1_g1_i14 len=687 path=[6908:0-32 6909:33-56 7292:57-64 7277:65-102 7309:103-119 7172:120-179 6824:180-194 7275:195-208 7257:209-228 @7238@!:229-382 7317:383-387 6843:388-408 7256:409-487 7318:488-503 7321:504-516 7323:517-527 7324:528-540 7325:541-543 7250:544-559 7313:560-567 7320:568-568 7303:569-592 7293:593-609 7278:610-614 7261:615-643 7216:644-661 7178:662-686] [-1, 6908, 6909, 7292, 7277, 7309, 7172, 6824, 7275, 7257, 7238, 7317, 6843, 7256, 7318, 7321, 7323, 7324, 7325, 7250, 7313, 7320, 7303, 7293, 7278, 7261, 7216, 7178]
GGGAGCAGATGTTTCCTGGCTGTGGGCGTAGGAAGTCTACGTCCACCGCTGCCGATCGTCAACTCCACCC
TGAGCAGCAAGTGATCAGAGTCCAAATCCGAGCTTGAACGGATACTCAGGTGAGCGTCGTGAATTCCTTT
GTAGATTCCAAAGTCAATCGCTGATGGTCTCTTTTTTTTTTGTCGTAGGGATAGTGTGTGGCACCACCGG
TGGCCAGCAAATTGCAGCCGTTGTTGGTGTGTACAGCCTCCATCAGCGCTTTCCCTCTGGCGCATCCACG
GACATTTCCCCACCACATATGCTTCGCGTTCCAGTCACCGCATACAAGGAAGCCGGATGCAGTTTCTTCG
ACGCAGAGTTCTTCAAAATGTCTTATCAATCCAGTAAAATGGGCAGACGCCCACTTGAATACAGGCGGAC
AGTAGATCGGCGCAAAAATAATTCCCTTTTTATTTTTCTTTTCAGTGAAGACGATGACAGGTGCACTTTG
GATGAATGGCTTTGAAATTGGCTGCAGTGCAGAGTGGGGGACATCGTCCCGGACTAGGATGGCTACACCC
CCTCTACGATTGTTTGTCGAATTGAGAGCAGTGAAAACTTCGACCTCGTTCAGCTTGTTTGTCACACCAC
ACGCGTTCCAGAAGGCAATTTTAAAAGAGTTGTTGTTCTGGTTGACGCTGTGGGTGG
>D.miranda-TR16195|c0_g2_i1 len=308 path=[725:0-54 740:55-128 734:129-142 735:143-182 736:183-307] [-1, 725, 740, 734, 735, 736, -2]
GCCGTCATCAAGGTGTTCTGGTGACAGCCCACACATTTACCATAAAATTGCACCATGGACAGTTGCCAAG
TCGGTTTCGAGCAGAACCTGGCTAGCTGGCCCCAAGTTTAGATGGAGCTGTGGCCAAGCATGACGACGCC
CTGGCCTGATATGGGGCTGAAACCTTTGTGGGATAGATGTGGCAGAAGATGACCAGTGGCCGACTGGACG
CCTGAACCTCTAATTATGCGAAGGGGAGGCACTCAGAAAGACGATACCGACTGGTAGGTGCAGCAAAGAG
AGCTACCAGAGCGTGCAGCTCGGCTCGA
>D.miranda-TR12296|c0_g1_i1 len=326 path=[885:0-69 894:70-115 892:116-157 890:158-325] [-1, 885, 894, 892, 890, -2]
GACAAAAGCTTTTATCTGCTCCGATTACACAATTTAAAGCAGGAATACTGTCACCTTAAATGCAATAGAC
CTTGCCTTGGATGGGTGGCAAGGGGCACATGGCAGGGCAGATGCGAATGGATGGACACCTGAGAGCAGCT
CGAACCACTAGAATGGCTATTGTGGTTGCAGCACCGCAATTGTTGCAAAAAGCCAACGTAATCCAAGCCA
GGACAAGCCATCTTCCCCCTCGCCTATCTATCCTTCCGGCAAGCGACATCTAGCAGAGCCACCTATCCTG
AAGGCGTAAGCTAACTCGGCTTAAATAAATTTAATTTAATTACCAA
>D.miranda-TR34054|c0_g1_i1 len=308 path=[286:0-307] [-1, 286, -2]
GCCGTGGGCTGCGGAGGGGTAAGACAGCGAGAGCAAGAGCGGAATAAAGGAAATGCCAGAGCCGAAGAGG
AGGGGCAAGTGGAAGGGGTAGGGGTGGGGGTAGGGCATGGCATCAAGGGATGCAACAGACGCGCCGTGTC
GTGCCGAGCAGAAGGTGGCAGGCAGCGGCATTGCCAACAACAACAACAACGCCGGCCAAGTTTTGCTGCT
GCTATCCCTTCCCCTTCCACCGCTCGTTACCTCTCCCAAGCTCTTGCCTGTCCTGTTGTTCCCTCTCTCT
CTCGCTGGCCAAAGCTGCAGCCAAAGAA
>D.miranda-CL26Contig2
CTGCTGAACCGCTCTTCCGATCTGGGGGGAGTATCTTTTGAGCTTCGTGAAAATCTATTTATTGAAGATA
TTTCCCTAAAAAGTACCGTAGTTGTTTTATTTAATTTTTTAATTTTCAAAATTTTTTGGGGCTTTGAAAA
AGAAACTCATGACCAGAAGCGGCACTAAGAAACGGGTGAGTAGCATGCAACAATCGATGGCATACTGACG
GACTAGAGATATCCAGGTGGATGCCCCTGCCACCCCATCGCGAAGATCGAGCAAGAGGATCCAAGGCAGG
AAGCCAGTGCATGTCCTCAGTTCAAGCCTCCTTCGACGCATTTGTCGCATGCCGGTACCTCAATCCTCAG
TTCAGGAAAGACCACGGGGCTGGCTCTAGATCCGTTTGCAACGTGTGCCGCGAGGTCCATCCGCCACGAG
GGTCCGACGAGCAGGCTCCGGTGAAAGTTCAGCAGGAAGTCCAAACGGAGGAAGTCTGCAGCTGCAGTTC
CAGTTCCATTGGTGATCAGACCAGCAAGGATTAAGCCCATTGAAGGTCTCTTCTGGACATCTCCACTTCC
GTAAAGGGCGTGGCCTTTCGACGGTTCATCCTTTCGGGGGCGGGCAGGAAGCCCAATGTTTTTCCGCTCT
TCCATTCACTTGGTGTCACGTAGACTCTTGGTTTGCTTTGAGGGAGGGCTTTTCCAGCAATCACCGAATA
AAAATCCTTTGGACAGTGGCTCAATTTTCACTTAAAACAAAGTTGGCGACAGGATGTGGCATGCGAAGTT
GCTGCTGTTGCTGGGTTTTTGTAATCAGAGCAAAGCATTAGAATTAGTTGGATACGTCTACAGATTGTAT
ATTTAAAGAGCTTAAAGAACTAGTGTTGGTTCCGCTTGGGTAAGAGGAAAGACCCCAGAGAGAGCTCGCT
TGAAGCCATGAATCTGACCATCTTACTGTGCGCCCTCGGTATGCTTTGCCCTCTGGCGTTGGGGCAGGAC
TCCTTCTATCTGGAGTGTGGCAAGAATATGGTCTACAACGAGGCAACCATGAGCTGCGTGTCCATGAAAC
GGGCGAAGCAAGCAAACTGCCCGCATGGCTTCAAATACAACAGGTTCTCCCAGTGCGAACGCGTGGCCTA
CAAGGCAGGGAAGTAAAGTAAGGCCCCCCCTCCAGTTCCGACTATAAAGAGAAACCCTGAAATCGATTTT
TGTAGACCTT
>D.miranda-TR19959|c0_g1_i1 len=259 path=[1214:0-46 1215:47-80 @1221@!:81-237 1218:238-258] [-1, 1214, 1215, 1221, 1218, -2]
TTACTAGCTATAAATATGCTTCGAACACGAACCCGAACCCCAACCACGACCTCTCCGTGGAGCTCTTCCG
TTGAACCTCCCCGCCTTCTATGGAACATCGAACTGCCAATAAACCCACACTGGACGCTGTTCGAAGCTGT
TCGATTAAAATCTGCTGCAAATAATTGCCATTCAACAGAGTAGTTACTCAAGAGTACTTCAAAGCAGCAC
TAACATTATGGACAAAGCCTTGTTTATCTCCGACAATTGGGTCCGTGAT
>D.miranda-TR18773|c0_g1_i2 len=280 path=[1212:0-91 1278:92-92 1277:93-110 1275:111-134 1268:135-159 1263:160-220 1251:221-243 1252:244-265 1253:266-267 1254:268-269 1255:270-271 1256:272-273 1257:274-275 1258:276-277 1259:278-279] [-1, 1212, 1278, 1277, 1275, 1268, 1263, 1251, 1252, 1253, 1254, 1255, 1256, 1257, 1258, 1259, -2]
ATATCAATATAAAAGTAATAACAGGTCGAGAAGAGGAAGAGTGAGGGGGGGGGAGGGGGATGAAGGGAGA
ATCGATCGAATCGAAGGCGAAATCGAAAGCGAAAGACTTTCATTTACTGACAACTCTTTGACGATGGAAT
GATAAAACAATTACGACGTGTATATGTGTGTATATCCGTGTATATCCACAATATACTGCTCCAGCCTCTA
TTTCTATCTTTCTCTCTCTGTCCTCACTCTCTGTCTCTCTCTCTCTCTCTCTCTCTCTCTCTCTCTCTCT
>D.miranda-TR49443|c0_g1_i1 len=343 path=[321:0-342] [-1, 321, -2]
GTCGAAGGTAGCTAAAAGGGATCGAGCACTTATTGGTCTGCACGATGTCTTGCTAAGTAGCATGAGAAGT
TTCAATTGTGTGAACAATTGCAACATGCAAATTGATCTAAACAATTTCTACGATCCGGAACTCAACGGCT
GCTTCAAGGGCAGACACTCTCGTTTGCTGCATGAGCAATTTGCACCTCAGTGCGCCACCAAGGACTTGGT
GGTGAGACCGTGTTTGATACTCCGCTCTTACGAGAACTAGGAAGCATTTTGAAAATACTGATAACCTATG
TGAGTAGTACCACGGAAGTCTATGCCCAATTTGTGGATGGCTCTCCTCCTCTGGTATGGACCA
>D.miranda-TR14732|c0_g2_i1 len=490 path=[1149:0-358 1160:359-381 1162:382-418 1161:419-419 1158:420-443 1148:444-489] [-1, 1149, 1160, 1162, 1161, 1158, 1148, -2]
TGCAGAGCAGAGCAGAGCAGGGTAGCGCTGGAGATGGCGTTGGCTATATAAAGGTCAACCAAATGTTTGT
TGTTCTACCGAACGAGTCGCAGAGTCGGCAGAGTCGTGTCGTGTGTTGCAAGTGCATGTTAATCTAACAT
CTATGTAGGGGACTTTTTTGTCAGATGATGCTGCTCTCGTAATTGCTGGGAACAGAAAAATTCCATAAAT
TAAGACGCTGCAGCACGTTGCAGCCACAAGTAGGAAGCCCGGGCCGAACCTCGTTAAGCATCATCATCAG
CTGCCTCATCGGTGGCAGTGGCAGCAACAGCCACAGCAATTTTTTTGTGGGCGTTGCAGAATGTGTGGCG
GTTGCTTGTAGGGCTCCTCCTCGCCTCCTCTCCTTCTCTGCTGATGGCTTAATAACGGGGCCCAAACGGT
CCGAAGATGTAGCAAAATAACATCGAATGCACAGAATTCCTTGCCGAGCTTAATAACGGGGCCCAAACGG
>D.miranda-TR34552|c0_g1_i1 len=308 path=[286:0-307] [-1, 286, -2]
AAACATATATCGAGTCAAATGCCATATTTCGGCTCCCAGTTGGATCCGAAAATGATACAAAGATTAAAGG
TCCTTCTCTCGTTCAGTGAAAGTATCATTTCTGATGGCTATCTTTTGCGATAAGGTCTCAATCGGTGCCA
GATCTGCCCACTGCGCCCTCTAATTGGGGAGGCCTCAATAAAGGCCTGTTCATGAGATACCACAGTTGGT
GGTTATGTTCCTCCGCCTGCCACCACCCACTCTTTGTACTCTTTCGAGTTTCGAGTTCAATGCCTCTTCT
GCCAACAAAAACCAGAGTCAGCATTCTG
>D.miranda-CL3046Contig1
TATCCGTTTATATATATTAGGGAATATGGAATATTACGTTCTGAGACATAGACGGAAATGCCGCCAATAG
GGCGTTAGTCCAACAAACCTCATTTCTTGGTGCAGGCTCCGGGGCTTTATTTAAAGTCCTCTCGTTTTAT
TGCTATATATTTTGATACAACGCTGGCTGGGAATGGGCTACAAGTTTCGATGGGTTGACAGCAGATTTTG
CAACCTCGAAGGCCTACGCCACAATTTTATCTCTCCCAAGATTATATTTTGCCCATGAGGTTATGCTCCC
TGCTCATTGATTGATGCAGTTATGCGTGCAATAAGCTTAGTGGTTGGGGCTCTGAATGGGTAGTAGCTAC
GCCACTGAGTGGATAGTCTTACGATTATGCTAGGGGACACTCAGGCTTCGGAGATCATAAACGGGTACAC
GTAGATCTTCTTCGTCCCTGTTAATTATCGGAATCGTGTTTGAGCTTTCAAGTGGTTTCTATTTTTAACT
GAATGTGTTTGAACA
>D.miranda-TR22764|c0_g1_i1 len=330 path=[2809:0-244 2810:245-249 2811:250-329] [-1, 2809, 2810, 2811, -2]
ATTGAACTACAATAGTTCATATTTAAGGAGATTAGGTCCTACCCAGAAGTCGAAGAGCTGGTAGGCACTG
TCGCAGGCATTTGAAGCTTTCTTCTGACGACTTGCACACTCCGCCAAAGCCGGTGAATGCTTATCTTTCT
TAGAAATGGGCGCCACAGTACCATTCGAATAGATTATTCCATTTACCAGGAGCACGCACATTGCGGCACA
CTTGATCTTGTCCGTGGTCTCGGGTGGATTCTCCTTGCCGCGTACTAATTTATCGAGGTCTGCATGACCA
TTTTCATCTACCCCGTTCTAAGCATTGCAGTTAAGATGTAACCTCCTAAG
>D.miranda-TR22757|c0_g3_i3 len=822 path=[4383:0-33 4384:34-35 4385:36-36 4415:37-65 4421:66-127 4399:128-152 4425:153-180 4406:181-256 4417:257-292 4411:293-316 4404:317-334 4377:335-821] [-1, 4383, 4384, 4385, 4415, 4421, 4399, 4425, 4406, 4417, 4411, 4404, 4377, -2]
GGAGCAGCAGGCAGCAGGCGACAGGCAGCAGGAATTTAGTCCCCGTACAAAGTTTTCGATTTAGCCAAGC
GCAAAGTTATGTTGACGGGTTTCAACTTCACGTGGCACTCTCGCAGCCGCCGTCGCCGCTTCCCTCCGCT
GCTAGGAACGTCAAAAACATGTCAAATATTCCCACGTATCAGATAGCCTGAATGACACTCCTCCCCATCC
TCCACCTCCACCTCCACCTCGTCCTCATGCGAGCGTCATGGTTGGCCAGCGATGTCCCTTGACCGCAGGA
CACTCGGCATGGGCATGGCGATGGGGGATAACAGGCAAACAAAGGACACGCACCGTGGACAGACATCTGC
GGGGACTCAAAAAGCGGAATAGCGTAAATACTTTTCAACTAAATATGTTATCAGCAAAAACATTCAAAAT
GTTATACAAAAATGTGCTGAAATAATGAAACAATAAAATCAAAACTTGTATTAAAGCGCCACATCACGAA
CACGAAATGTATTTTGTTTTGCCGAGCCTCGGTCACAAAAACACAAAAGTTTCGCACGAAGAGCATTTAT
TTTGTTTTTGCACTCTCGGGCATTATTTTTTGGCCTTTTTTTTACCAAAGAATACATTTCGAAGCAATGG
GAACAACAGGGAGCAAGGACATTCCCATTTACAAGGCAGCTACTCTGCCTCCCATTGCCACCGATCTGTA
TCTACTCTGTTTTGAGAGGACCCCAGCTACACCGCGACAGTACGGAATGGGAATAGAAATTGTTGGCATT
TACTCACATCGCGTATCTCCTTGATCTTCTGTCCACCTTTGCCTATAACGCG
>D.miranda-TR54674|c0_g1_i1 len=254 path=[463:0-253] [-1, 463, -2]
GAATGATTGGCTTAGTGGGGAAACTGTATTTCAGAATCCTAGCAACCATCTCAGAATATTTCACAGTATA
TCTCAGCTATCAGCAGAGCCGGAAGAAACTTATATTTTCGTTGACTGTGATCGCCAAAATAAAAGTATAT
TCCCAACACTCGTGAGTATACCTGTGTGCGTGAGTGTCTGTGTGCCTGTTCCGTCGGTCGTCGTTCAGTA
TTGACTCACGGCGGTTTTTTTTTTTAAGACCCGCAAAAGGAAAC
>D.miranda-TR34583|c0_g1_i1 len=336 path=[314:0-335] [-1, 314, -2]
TGAATATAGTGAGACCGTATGTAAAAATCGGAAAAAAACCTGGTGTGTGACCGAGAGAAAAATATGTGTG
CATTAGTTAGGTTTTGTGATAATAATAAATTGACTAGTTCTAATCAGCTGCATGGGTGTTGAAGCTATGG
GTTCATACTAATTATGTTACGAATTTGATTGCCCAAGAACATAAACAAAACAACTAAAATAAGGTAGATG
TCTTATGGCCTTATAACACTAGACTTTGCTAACTTTTCTATGAAAAGAGAGACGAAACGCAAAATTAGTG
TTCATAGCTGCCTCTCAACACGTCATTCGAAGAATTAAGACTCTATCTGTGACAAA
>D.miranda-TR38244|c0_g1_i1 len=308 path=[571:0-307] [-1, 571, -2]
TCGGGCGCGTTGCCAGCACACGGTGTAAACATAAACTGGAGTCTGGCAAGGACGCACATTAAAGTACGGG
CCGAGGGAGGGAGTGGCGTGGAGTGGAGCGAGGACGCAGACTGGCTGGCGCGCGCACGCACAGCACAGCC
TTGGATGCCCGACCAGCAGCAGCTGACGGGCTCCAGGAACTACACAAACCTCAACACCCAACAGAGCAGA
GCACACACATGCCAAATGCCCAATCGCAGGCCCAGGCACAGGGTTGCCAGGACTGCCTTAAGCCTCCTTC
GTTTTACCTTCGCCCGTGACCTTGAAAG
>D.miranda-TR29333|c0_g1_i1 len=374 path=[352:0-373] [-1, 352, -2]
GCAGCAGCAGCAGCAGCTTGGACAATTGATGTTTTGACATGTGGAAACTCCATAAAAAAACAATACCAAC
AGAAAAGAGAGAGCTGAGCATTTAGAGGGCGACATTTCAGATACCCTTGCAGCAGCAGTTTACAATTCTG
AAATACAGATAAATGTAGTAGATAAAGGTGGATAGGATGAGGTTTAGATGCTAGAGCTGTACAGATTGAC
AGCTAGACTGAATTATATATGAATTGCAAATATATTTACATATCTAATAGATTGAAAGACGTTCTGACGG
ATCTGTTTCAGAACTGAAAGTCCGCTGCTGTAAGGGTATACAAAGGCCTAAAGTGCTAAAAAAAATTGTG
TATTTTCTGTGGGCAGTGTAGTGG
>D.miranda-TR52659|c0_g1_i1 len=255 path=[465:0-254] [-1, 465, -2]
GGTTAGCGTAACGATGCTGATGCCGATGCCGATGCCCATGCCGATGCCAAACGAGAGCACACACTCGGAG
GGAGATAGAGAGAGCAGTGGAAGAAGTGCGATGTGCTTGCCACATCCGCATGTACATATCTCCGCATGAG
GGTCCTGCAAATAAGTCCTTTCCAGACTCATATTTCAGGCATACAGCAAGGCTCCGAGTCTGCCACAAGC
AGCACACAAATATTTGCAGCAAGCCAGCCAGTTGCGGTGCCTCGG
>D.miranda-TR23266|c0_g1_i6 len=882 path=[3054:0-85 3112:86-129 3147:130-145 3153:146-184 3136:185-208 3146:209-216 3123:217-240 3135:241-246 3159:247-270 3156:271-298 3162:299-300 3121:301-329 3144:330-332 3133:333-356 3120:357-366 3151:367-390 3143:391-409 3132:410-427 3150:428-451 3141:452-490 3130:491-529 3117:530-609 3163:610-611 3161:612-653 3160:654-712 3157:713-744 3164:745-774 3148:775-798 3095:799-822 2971:823-838 2972:839-881] [-1, 3054, 3112, 3147, 3153, 3136, 3146, 3123, 3135, 3159, 3156, 3162, 3121, 3144, 3133, 3120, 3151, 3143, 3132, 3150, 3141, 3130, 3117, 3163, 3161, 3160, 3157, 3164, 3148, 3095, 2971, 2972, -2]
GTGTCATTCTAGTACAGATTATACATGTACAAAATTTCAAATTTCTATGAGGCTTGCTCATAAAAAATCG
ACTGTTTTCCTTGCTGAGTTGAAGGCAATATGGCTAAACAAATCTTGTCCGATTCTTACGCGTATTTGCA
CAATTGCTTTATGCGATTGTATTACAAAATTATTGGATCGATACTCTTTGAACGCCTACTGAGTTGGCTT
AAAATTTGTCTTACCTATTTTCTGATTTGTTGTACAAGCGTCTGGAGCACTCTTAAGCGATGGCAAAATT
ATTTTGGATATTTCTGTTGTTTGTAAATTAATCAGTAGAGGAATGCAAATCCTCTTGGGCACTGACATGA
TTCCTGACAGTTCTATAAGCGTCTGCAGTCCTCTGATGCTATCATGCTCTACCGCCTTGGTAAACTTGCT
TTCAAATTCTTTCTGTTATTTCCGCATTTGATAAGATCGGAAGTAGATTTTGCAAATACTTTCAAATAAT
ATACGGCAACCTTCACAGGCTTATGTACCACTGGACTGCCTTCTGGTCCAGGCGTGTGGTGCGTCGCTAC
CTTTACCAGAGCGACCTCGCTGTCTGGCAGAAAATCTACGGGATGCCGGATACCGGTCAAGTCGTCTTAT
TTAACGGTTGGCACAAGGCAAGCAGGGTCGTGTGCGACGACTGTCGGATGAATCGCGTGGGTAAATTGAT
TGACCAGGCAAAAGTATGCCTGGATGTGGTGCTACTGTCTACCGCCAATGTCAAGTACATTGACCGCATA
TTGGCGGCACATATTCGGGGTGTCACTGTACGCGTTCTCGCCAGCGACAAAATGCTCGCGGCTAATGGGC
CAGCGATGAAGCTACTCTGCGCCTTGAGTGTGCAGGTGCGCT
>D.miranda-TR42453|c0_g1_i1 len=277 path=[205:0-176 206:177-226 207:227-276] [-1, 205, 206, 207, -2]
GTTGGAGAGAGGTGATCACTCGACTGGCGCATGGTCTGCCGCCAGCAACAACAACTTTAACATGTTCTAA
ACATTTATGGTTGCGAGAGAGAGAGAAGGGGAATGGGAACGATGGAGAAGCTGTTATGCACGGAGATGTC
ATTCTTCCCGCCTGTCTATTCATTTCGTTTACAATGTAGATCGCGTCGCAGTCATTCATTCCGCTCTATT
CATTTCGTTTACAATGTAGATCGCGTCGCAGTCATTCATTCCGCTCTATTCATTTCGTTTACAATGT
>D.miranda-TR27680|c0_g1_i1 len=289 path=[267:0-288] [-1, 267, -2]
CGCACTGATCAATATGAATAGAAAGGATTCTGGGTCAAGGAAGTATCTCCTTGTTGAACAGGGAGACTAT
TTTGATGCCGTGATAAAGCCTCGTATTCAGAAGGTTGTCTACTGCCCAACGTGGAAAGATGGTCGACCGT
CCACAACTAACAACGGTATATCGCATACCTTCAAGGTGCTGTATCTCGAAAGCTACGAAGATACTCTGAA
CAACCTCCAACTGCGCCGTACGTCTGCTCAGGGCAATCTGCTAAACACACTGCCACAGCAGGCCAAGGAC
GACTACCTG
>D.miranda-TR15070|c0_g1_i3 len=1116 path=[2406:0-635 2419:636-734 2418:735-1078 2409:1079-1115] [-1, 2406, 2419, 2418, 2409, -2]
TGCTGATTTTGCACTGCTCCGGCAAAGTAAGATCGATTTATCATATCATACATATTGATATATAAAAACG
GTCGATCCGAAAAAATGCTGGGAGAAAAACGTTTTAGTCCAACTAGATGATTGTCTGTTTAGGGTCTACG
TAATCAGTTTCCATGTCAGGTGCCGGTGCCGCCTGTCGAAACTATCGAGGTTCGCCTTTGAAATTTGTGG
GTTCAGTTCGATTCTCGGAGTCGCGGCAAGAAGTGCTAACAACAATTAAATATTCAAATAATCTGAGCAT
AACGGCTTTATAATGGCGCTGGTGTGGAGGACTTTGTGAAAAAGGCAGCAGAGCAGCTGGAAAAAATGCA
TTGGATTACTACAGAAGCGGTGCAATTCTCACTGGGGTTAAATCGTGAGGCGTTCCGAAGGCTTCGTCTC
CGTCCACGCTGCCTGAGAGGCGTTTCCCAACCGCACATCGGATGTGAGATCTTTGGGGAGCAAATGAAGT
GGCCGCTGGGGATCGCACCCACAGCAATGCAGAAAATGGCTCATCCCGATGGCGAGTTAGGCAATGCAAG
AGCTGCCGGACAAACCGGCGGCCGCCGGCGCACCCGACACCTGCAAATGGTTTCAGTTGTACATCTACAA
AGACCGGTAGGCATGGGGTCGCTTTAGGGTCTCATTACCTGAGTATTATTAACACTTGTGTGTGTATGTC
TTTCCGAACCCAGCATGATAACTGAGAATATGATACGTCGTGCGGAGAATTCCAACTTCAAGGCTCTCGT
CCTGATCATCGATGCCCCGATCAACGGAGATCGCCGAGCCGATGCTCGGAACAACTTCAGCTTACCGCCA
CACTTGACTTTGGCGAACTTCCTGGGTGCGAAGGCCGGCGGCGTGGCCCCCGGGAACCTAACGGGAACCT
CTGGCATTAATGAGTACGTGGCCGGCCAATTCGATCGCACAATAACCTGGAAGGACATCCAGTGCCTGAA
AAAATTCGCTCAACTTCCCATCGTCGTGAAGGGGATATTGACTGCAGAAGACGCCGTATTCGCCAAAGTG
TTGGCTATGCCGGGATCATCGTATCCAACAGATCGGAAGAGCGGTTCAGCAGGAATGCCGAGACCG
>D.miranda-TR28984|c0_g1_i1 len=249 path=[453:0-248] [-1, 453, -2]
TGTTAATATAATTACTGAATTATTGGCACATTTTTTGTCATATAATGTTTTGCAATAAAAATCCCGAACA
ATGCTTTTATTGCTCCTCAGATATGCAGCTAAATCATATTTTGTTTTTATTAATTTATTGACATTTTATG
GCCAGACGGCGACAGACAAACAGACAACCCAACTCCCCAGAGCTGGTGCCGTGGCTGGGGCGCCCGCCAG
TCCCTTATCTTCTGTATGAAATGGGGGGGGAAGGGATTG
>D.miranda-TR53295|c0_g1_i1 len=280 path=[515:0-279] [-1, 515, -2]
GCTGGATCGATGATGTTTCTTACCCTTTGCTTGAGTTCTTTAGGGTTGGGGAAGCCTCCGTCCCGCTTGC
GCTCCCATATCATTTCGTGATCTACACGGATTTCAAACTTTCCGCCTGTATCAGGGCAAAGAGCGACCTC
GCCAAGTTGATTTCCAAAAGTAGAAAGAAGCTCTTGCGCCATCCATGCGGCACGCAAAAGCCAATTACAC
TGCGTGCAGTAGTGAATAGAAACGCGGGGCAAAGGCATAAGTGTGTCTTCCAATTTTTGAGTGAGCAATA
>D.miranda-TR33773|c0_g1_i1 len=283 path=[261:0-282] [-1, 261, -2]
TTGTTATGCTGTTCTCCACCTCCACCTCTCTCTCTTCCCTCTCTCTCTCTTTCTCTCTTCCAGTGTGGCT
TAGCTCCCCATTCACTTGTAGGGGGAAGCACACATAATGCTCAGCAAATCATGCCTCTGGCCACTGACGT
CCCAGCATTTGGCCAAGAGCCTCTGCCATTGGCACTTTAATGAAAACGAGGAAGGAAGCTGCTGGGCAAC
AGCTGCTGGTGAAAAAGTCGAAGCGACTGCTCGATGTGGCTTTTGTGTTGTCTGCGGCTTTGCCACACAC
AAG
>D.miranda-TR21509|c0_g2_i2 len=856 path=[4605:0-39 4606:40-63 4703:64-210 4716:211-234 4719:235-267 4692:268-290 4714:291-337 4712:338-408 @4708@!:409-650 4691:651-670 4707:671-674 4699:675-690 4690:691-741 4713:742-763 4706:764-805 4697:806-811 4687:812-845 4634:846-855] [-1, 4605, 4606, 4703, 4716, 4719, 4692, 4714, 4712, 4708, 4691, 4707, 4699, 4690, 4713, 4706, 4697, 4687, 4634, -2]
GTCACCGAAACACAAAAAGTGCTTGTCTGCGCTTGTCTTGGATTTTATTCGAGAACAATTCAATTTGAGG
GCAATGCAGACAAGCGAGAACTTTTGCCACAAAAGACACAAGAGAAAAGATAGGAGAAAACAAAGGAACA
CAAGAAATCGTAGAAAACAAAACAGAAATCAAAGAAAAAGTTGGAAGAAAGACAAAAGACAAAAGGCTAA
AAGAAATGAAATGAATCGAATTAAGAAAGGACTCGCATAGGGGCGCGTGCATGGTGCGCGTTGTAACTGC
ATTCATACTTTATTTGTGGGTTAGGGATTTTCCAAGCAAGGGTCGGGGTCCTTTTTTGTCGGCTTTTCCT
AATCAAATTACTTTCAAGGAATTGAACTTTTTGTGAAAGAAGGAATTTCACTTGAAAGCGATTTATATTG
ATATTGAGCGCAAAAGAAAGTGAGTGATTGAAAGAAAGTTTATGAATCATTTGCTGTGGGGGAAACGCTT
GATTGATTCCGATTCTGATTCTGATTTGATTTGATCCCCCTCATGGTGGGAGGGGATACCCCGCGATACA
AAGCCAATGCCAGAAACGAAACTCTCAATCAATTACAAATATTGAATTTTGCAATAAATAAAGTCTCTCT
CTCCCACTTGTAGTATTCCATGTTCGCACTTCAGTGAACCACAATGGACTTTTAGCCAGCATCCAGCAGC
CAGCCACCAGGAGTGGTAATGGGCAACATTCCAATCGTTTTGTTGGATTTGAAGTGGCAGACAGTGGGCT
AGAGGTTTAGATCCTGCAGGAAGAGGCACAGATGTGAACCATGGCCATGGAGATCTCTCTCTCTCTCTGT
CTCTGTCTCTGTCTCT
>D.miranda-TR52519|c0_g1_i1 len=292 path=[539:0-291] [-1, 539, -2]
GACTAGTCGCACATCAAAATAAGTGTTTCATTTATTTCGATCTCTCTCTCTTTTCAATCTCTATAATTTC
CATTCTCTACACTCCCAGAGATCTGCTAAGAGCAGAGGCAGAGGATCACTTGTTCCGTTCTTCCGTTCTT
CGGTTCTTCCTTTATTGGTTTACTTGTTCTTTATTTGTCGTTCGTTTACTAATTTGATTTCATTAAAAGC
ATGCATGTTTGGTCCATCCATGATTGATTGATCCACCCAACTGAGCTTTATATTTCGGCAGACATCGCGC
TTGCAACATCAG
>D.miranda-TR39796|c0_g1_i1 len=302 path=[280:0-301] [-1, 280, -2]
TTTTTTTTCAAACAGAAGACGACATCCGACTGCGGTCGCGGCATTCCTGCGCAACCGCTCTGCCGATCTC
GAGCCGCCAACGAAGGGAACGAAATACAGGAGGCCGCTCCGAAAAACAACCCGTCCCCACCGGCGACAAC
CGCCACACAAAAGCCTTATGACATAGACCGACCTGCTACTCCCGCGCCTTTCCAGGCAGGAACTGGGAAA
GGCAACCACCGCCACACGAGACGCCAATCGGAACCAATCGGCAGGCAACTACCAGCGCAGCGCCAGCATG
TGGCCCAGTACCACGTCAGGAG
>D.miranda-TR20261|c0_g1_i1 len=580 path=[1416:0-174 1417:175-181 1418:182-205 1419:206-212 1428:213-301 1424:302-579] [-1, 1416, 1417, 1418, 1419, 1428, 1424, -2]
TTCTGCGAGGAAAACCCGGCTTCTAAATTTTAAATTTACATAAACGTATTTAACCCCCCATAGCAGTTAG
CTTTTTGTTTTGTAACGAACCTAAAAGGGTTCCCGCGACATATTATAAGCATAAAACCTGACAGCAAATT
ACAGCGCCTCGCCCAACGTAAATTAAACGCATGCATTATTTACTACAGATAGCCACTGATTGACACGCGC
TGACTCCATAACGCTGAGCAAACACACAAGGTCACGAGGACTTCCTTCCACTCCAGACTAAGCAACCGAC
CAGGCGCAGTCTTCCGGGTTCATCGACTACAAAAAGATGACACCGCGGAAGCCTATGACAAGCACCCAGC
GGCAAACCCGACAGCACGCCAAAAACGCGAAGAGACAGAACCAGAACCCACGATCGCCAAAACGGCGAAG
TGCACTTTTGGAACCCGCTGACACAGCAGCACAAGGCGTATAAATAGTCGCCGGCCAGAACTAAAAGGGA
GCTTACGAAAGATACCAGCGATCAGTAGAGTTATCAAATTAATACAACTCAAAGTGCTAAGATATTCGTA
ATAAAATGTCTAATTATCAG
>D.miranda-TR608|c0_g2_i1 len=256 path=[657:0-140 658:141-255] [-1, 657, 658, -2]
GGTTGAATTCGGAGATTAAAAACTTGCAAAATTGAAGAATGAATTGGCTTGCAGCTAAGCGGTTAAAAAG
CCAAACTGCAGCTACGGTCAAAAGCTGCAATGGTGATAGCAAGTTTCAGTGGAGGATCACTTGCCGTCAT
TCCACGTTCAACTTAATCATCGCCACTGAGGTGTAATGTTAAAAAAGTCAAGGCGAATTGGTAGCATTCA
AATCGATTGATACAGTTTGTGATGAGAACAAAGCTGTAAATTTTAC
>D.miranda-TR47522|c0_g1_i1 len=253 path=[231:0-252] [-1, 231, -2]
GCTGTGTCCTATGCCACTGGGCTGCGCTTGGGCTGCTGTTGATGCCACGGCCGGGGCACCCTGTCTCTCG
CACAGGGCCACAAATTATAAATGGAGACAGCTCAAGGATTGTTACCGAGATAACTACAAAATTATTGACT
GACAATTCTCAAGCTCGCCGAGCGGGAGAAGGAGACGAAGAGCACCGAGTGCTCGTATGAGGAGCGATGT
GAAAAGGGGAGATCGGAAGAGCGGTTCAGCAGGAATGCCGAGC
>D.miranda-TR1001|c1_g1_i1 len=271 path=[249:0-270] [-1, 249, -2]
GAACCGCTCTTCCGATCTTCTGGTTTGGTTTTGTTTTTTTGTATGCGTTGTATTTGTTTACGCTTTTATT
GTGTGTTTTAGCGCACGAATTTAAATATTTGCTGGTTTTTCTTTCCCCACGTCTACCAGGACAAAGATTT
TGCCAGAGACGCAAGTACTGGCTAAACGAGCCAGCAGTATTCCTTGCCTAGAACATTAATGTATGTATTC
GATTTCTTTTCGATTTATATTTTTAACAGTATAAAATAATCCACTAGGCTAATTCGTTAAG
>D.miranda-TR24354|c1_g2_i1 len=363 path=[6755:0-50 6756:51-76 6757:77-92 8456:93-97 8575:98-98 8300:99-117 8445:118-157 7943:158-171 8286:172-294 8719:295-297 8663:298-362] [-1, 6755, 6756, 6757, 8456, 8575, 8300, 8445, 7943, 8286, 8719, 8663]
GAGCCGCAGTCAACTCAGGCCGACATCACGTCAAACAACGCGGCCGCTGAGGCGCGACGCCTCGCGGAAT
GGCACCGGCGGTTCGCGCTGGCCGCGGCGAAGGAGGATCTTAGGCAACGGCGTGTTGCCTCCTTAGGGAG
GACGCCCTGGCGCTGGCCAAGAGGCTGAAGGCCACCCAGGAGGCCGAAAAGGCGGCTCAAGAAGCGGAGC
GCCACAAACGAGACGTCGCGCACCAGTGGCGGTGTGTTATCCGGATCAACGCAGCGGAGAAGAGGGAGAT
GGCGCGTCTGCGTGCGGAAACGGAGGAGGCAAGGGCGACGCGGACGGAGGGCGCGGCAGACGGGCTGGCG
GTGATCTCCAGCG
>D.miranda-TR14098|c0_g1_i1 len=321 path=[628:0-64 629:65-100 630:101-320] [-1, 628, 629, 630, -2]
TGGGTAGATATTATTTTAAGGGACTGTCATATCATTCCGTAATTAAAACAAAGCTCAAGGGGAAATGCCG
CTGCCGTTGCTGCTGCTGCTGTCTGTGCAACATAATTCACTTGCAACAACAGGCATCGGGAGACCGCCTC
GCAGCACTCCCTCACGGCGGTCGAAAATTTATGACCCCCAAAGCAAAAGTCACGAAAAAGGGGGAGCAGC
AACAGCAACAGCAGCGCGAATTTTGCAACAACGGATGCAACTGAATGTTGCAACAATGGGGGCCATGGAG
GATTTCCAGATAGGGCACAACTTTGCCCGGCTCCACGCCCA
>D.miranda-TR28581|c0_g1_i1 len=290 path=[535:0-289] [-1, 535, -2]
TCTTCGAGTTCATTGCGTTTTTGCACCTTTCCGGCTTTTCGTCTCTCCGTCCTTCCGTCTGTACCGCTTT
CCGACTCGTGTAGCAGCCAGCGGGAGAGATAGATCAACATGTTAACTCTTTGACACCGCATGCTCAACAG
GTAGGAATTGTCGCAGACGCTGCCCGCTGCCCGCAGGTCATGTGTCGTGTGTCGCTTGGCGAAAGGCACG
CGCACCGCTGCCACCGTTTCCGGAACCATCCTGAGCTAAGGGCAATGCCACATGCAAGCCCTGACAATGT
GCCACACGTG
>D.miranda-TR6237|c0_g1_i1 len=285 path=[698:0-99 699:100-120 700:121-144 701:145-149 702:150-284] [-1, 698, 699, 700, 701, 702, -2]
AGACTGGGAAGTAAATATAATTTTTTGTTTTCTTTTTATCCAAAATTAGAAATTAAATAAAGTGAAATAT
GCGGCACAACTCCCTCCTTATTCCCATCCCTCTCTCTATATCTCTGTCTCTCTTGCACTCTCCCCCAAAA
CAGTTTTGGCCATTCACAGGAAAAGCAGACAGCTAGAAAGTTCTCTCAGTGCTATTCCTCTCTCGCTTAA
ATTTTGGGTGGTTGTGTTTGCCCGCTCTCTCTCTCTGTTGCCACCCCCTTTTTCCATTTCGCATGTGTTT
GTGTG
>D.miranda-TR42891|c0_g1_i1 len=264 path=[242:0-263] [-1, 242, -2]
AAAGTGAGGAAATCAGGAGACAGACAGAAGAAGAGTGCAAATTAATTCCCACTTTGTTTCAGTTTACTAT
TAAAAGCCACCCACTGTGCCAGAAATACCATGCCACCATCAACTTGTTGACTGTCATTGTCCTCCTGCTG
GCAGCATTCTGTGTCCTCCTCCGCCAACATTGTTTATCGAGCCCCTACCTACCAATAGGTATTAACTTTT
CATTGTTCCCGGGCACTTTAGGAACTTGTGCAATCTGCCAGCACAAAACAAGCG
>D.miranda-CL561Contig1
TGCCGCTCACTATTCTCTTTTCTCTGTTTCTCTCTCTGTCACTTTTCACATGTTTCTGCTGTCTCTCAAC
CGACTGCCGACTGGGTTTCGCGTCACAATATCATAAAACGGCGCGTGCGGGTTCGCGTGTCAACGAAAAC
TGACTGAAAGCGATGAACGCAGAGTCGGATGTGATGAGCTTTTATTTTCGGCGAACTGTGTGCGCCTGTG
TGCGTGCTGAGAGGCGTGTCGCAGGGCACCCGATATGAGAGCAACCATATGAGAGTGGGAGGCAATAGGG
CG
>D.miranda-TR9247|c0_g1_i1 len=291 path=[551:0-154 552:155-290] [-1, 551, 552, -2]
TGAACCGCTCTTCCGATCTCGCAGGCATTGGTATCGGAGCCGATTAGTGCTACGTGCTCTCCCCATCTCT
GTCTTTTGGTATCACTATTCGCAAAAGCAACAGTTTTAAGTTGTGGTTAACAAGGGGAAATGGAATTTTG
GTATGACAAAGCAGGCCATACATCTCTCTCAAGTATGCTTGCACTGTACTTGTCATGAGACATGGGTCGC
GCTCACACACTTGATGACGAAATCAGTTGCGAGCGATATGTTAAACTATTTTTTTCGAAAAATAGAGAAA
TTCGAGATAAA
>D.miranda-TR41293|c0_g1_i1 len=256 path=[234:0-255] [-1, 234, -2]
CTGGGCGGCTTTCTTGTAATGGTATGCTGCCAGTTGCTGGTAGATGGCGTTCTGGGGCTGGCTTGGCATG
CCGCTTTTCCCGAACTGGGCTATTTTAGGCTGCTATCCGCCCGCATGGTGCGCGATGCCGCAGCAACATG
CCTGCCTTTTTCCCAGCTCGGTGGCATTGTTATCGGGAGAAAACCAGTAAAGATAAAACGAAAAACAACA
ATTAAAAAAAAAGAAGAAAAGAAAGGACCAGAACAAGACGGAGAGG
>D.miranda-CL1Contig584
TAATACTCGTACAAATCAAATAAAACTCATGCTGCCCCCGCCGCCTCCGACGCCGTCGTAGCGGCTGCTG
CCTGCCTGCTGCTCCCAACTTGGCCATCAGTGCAGATCGTTAGGGCCAAGCAACGAGAGCTGAGAGCGCT
CAGATAAAAAAATATATTTAATATACGAGTATAGCCCCAAAGAAAGCAGCCGGCCCAAAAATAGCTATGG
ACTATCCCAAGGCGCTGAATGCTCGGCAAGACCTAAGATCGGAAGAGCGGTTCAGCAGGAATGCCGAGAC
CGA
>D.miranda-TR27715|c0_g1_i1 len=373 path=[351:0-372] [-1, 351, -2]
GTCAAATTGGAAACGAAAGGCGATAAGACGGAGAATCGTGTTTTGGTAAGTGGAGTCCCAGCCCACATCC
ACCTTCCCCCAGTGGCTGGACTTACAACAAGCTGCAGGTGCCGCTGATGCTGCTGCCTGTCAGCGGCACA
AATTCAAATGTTTGCCTCCCTTCGGGCAGTCACTGGTCCAATTTGTGCATGGAAATTGCATACTGCAGCC
AAATTGCCAGCAAATGAATGAATTGTCAAGTACACTTAGGGCCCAGGCATGGCCTGAAGTAATTGAAGGA
GCAAAGGAGAAAACTTTATCCCAGACTCAGTTTTAAATGCCCAAAACATTTTACGAAAATTCTCCTTAAA
AAAACAGAAAATGTTGAAATATT
>D.miranda-TR23775|c0_g1_i5 len=771 path=[3039:0-138 3152:139-168 3106:169-172 3129:173-237 3178:238-258 3172:259-346 3189:347-367 3192:368-376 3195:377-377 3184:378-439 3182:440-461 3190:462-463 3193:464-470 3146:471-494 3168:495-546 3180:547-570 3188:571-590 3187:591-601 3185:602-625 3191:626-631 3194:632-643 3154:644-655 3131:656-714 3108:715-732 3035:733-770] [-1, 3039, 3152, 3106, 3129, 3178, 3172, 3189, 3192, 3195, 3184, 3182, 3190, 3193, 3146, 3168, 3180, 3188, 3187, 3185, 3191, 3194, 3154, 3131, 3108, 3035, -2]
ATATTTTTAAAATGAGACGGTAGATTTTGGTATATTTCTGAGGGTCGGTATATTTTAACGATAATTCCAC
AGTCACACTGCTGCTTACAGTTATTTGCCGCAAAATTTTTTAGGCTGCTGCCAGTGTTGTAATTTATAAC
GTTTATAAGCAATGGATTTGAATGATATTTTTGAAGTAGCTGCTCGAGAAAAATATCGATAAAATGCACG
CTAAATTTGTACACAGATCTTCATCATCGTTGGGTGAACATGGCTAAAGCGGATCGTGAACTTATCGGTC
TGCACGATGACATGCTAAGCAGCATGAATAGTTTCAATAAATGTGTAATCAAGTGTAACATGCACATCTA
AACAGTCTCGAAACTTTGGTCGCCGACATCGCCGAACCTCTGCAGCGCAATGACTTCGTCACAAACACTA
ATAAAGATGGGATTGTAGTTGAAAATATCTTGAATGAACGTCCACACCGACGACCGATAATCCAACAAAT
GGCGGACTCCAAGCATATAATTCCAATTGATCAGTCGGCAGCGGTAGTGCGAGATGTAGAGTCAACACAG
TGTCCAGCCAGGCCGGTTTCGGATAGTCTTTCGCTATCAACGCGTTCGAGTTGGTTGAATAAACCGGATG
CAGAAGTCCCAAAGTCCCCATTACGTCCCCACAGCCCACTTCAGCACAGCCACAGGACACGGCCACTGTT
TCCGCTAAAACAAAAACCATGCTGCCTGTTTCAGCACGTAAACGTATCCTCGAGCCACCGAAATGCGGAA
G
>D.miranda-TR44223|c0_g1_i1 len=349 path=[327:0-348] [-1, 327, -2]
GTTGAATAACACAGGAGCTTTAGAAGGAGCCCGTAGTAGAGATGTCTGCTATAGGAAACCCTCCTAATGA
TTTCGATCTTAAGAGATCTTTTGTCCAAAGATTTGACAAAGATTTTCTTACAAGTCTCCCCGTCTGAAGA
ATCCCTTACGTGATGTAGGAAACTGTAAAAATGTATAAATATATTAAGGGGCAGCCCCCTGCACACTCGC
TTCTCTCGTGACCAAAAACCTTTTTTGTATAATAGAGATTTAATTTTGTTTAATTGATTGGAATTTATGG
GATTTTCTATAACTCTTCAGCGATCGCTTAGGCGAGTCCTTTCCTCGGTCCATCCTTCTCTACGGCGCT
>D.miranda-TR154|c0_g1_i1 len=368 path=[346:0-367] [-1, 346, -2]
GTTTAATATTAGCGGCGTCTGCCGTTCCCTCTCGTTTTTTTTTGTGCTTCTGCCGTTGTTAGGTGACGGC
GGGGGGAACACCAGGACACCCCTCTCACCACTCTCTGACCTGTTTCAAATGACCGAAAACTACGTAGTTT
GGCTGTGGAATGGGTGGTGGTGAGAGGAGAAGGAGTAGAGAGGGGTGGGGGGCATAACGAGCCAAACAGA
TTTTCATTTTGCATAAATTAAACAACATTTAATGGTCGACGGATTACGCATATTTCTCTCACTCTCTCCA
CGCTCTACCTCTCTCTCCCCTTCTCTCCTGCTCGCTTCATCTCTTTCTGTCTCGCTCTATTTTCTATTTT
CTATGTTTTGGATTTTTA
>D.miranda-TR46126|c0_g1_i1 len=264 path=[483:0-263] [-1, 483, -2]
GCAGCCAGAGCATGAGGCAGGCACCGCGCAGCTTTTTTACCCCGGCTTGTTGCTGTTCTTCCCAAAGATC
GCTGTTTTTTCGCATAAAAGGAGACGTAAAGGAGCAGCATATGCAAACGAAGGGAGAATTAATAATATAT
AGAGCCTATGGTCGAATCTCCCGTTCTCTCGCTCTCTCCCACTCAAGTTTTTAGTGTGCAAATCAATCAA
CAACGAAAACAGCAGTTGAGAAACAAAACAACCAACAAAAAAAGTATGCGGCCG
>D.miranda-CL906Contig1
GCGACGGCGACGGCGGAGGCGGAGGCGGAGACGGCAGACCCTAGCACGACCGCAGCGGCAGAAATGGCGA
CGGCGGAGGCGGAGACGGCAGACCCCAGCACGACCGCAGCGGCAGAAATGGTGACGGCGGAGGCGGAGAC
GGCAGACCCCCGCGGGACGGCGGCGGCAGAGAAGCGAACTGCAGAGACAGCGACGGCGGCAGCAGAGACG
CGGACCGCGGAAACGCCGACGATAGCACCAACGGCGGTGGAACCCGCGGAGGTCGAGGCGTGGGAGTGCG
GACCGTGGGG
>D.miranda-TR54072|c0_g1_i1 len=281 path=[517:0-280] [-1, 517, -2]
CGACTCGCGTGCTCCACCAGAGACTCAGTTGTGCATCTGTGGGCGTGCGTGTGCCCCTGAGTGTGAGGTG
TGTGTTCGCGCGTGCGATTATAAGTGTGTGTGATTCGAACAAACTCTGAACCGCTCCCTTAACAACGCGT
GTGATGCACGAGCCAGGTTCCCGAAATTTTTGGCGGTATTTACAACTATAAAATACGTACCCGTTCCCGT
AGCCCATCGAAACTTTCATATAAAAATCCCCAACAAAAAATCATTAAAATTTTAACCCAAACAAACAAGA
G
>D.miranda-TR41359|c0_g1_i1 len=270 path=[495:0-269] [-1, 495, -2]
CTTATTGGACGCATAACAAAAGAAGGCCAGCGATGGATACGAGAGCCCATCGGAGCAGGACCCTGATTGA
TACGGATCGATGCTGGAACACAGTGGTTCACAGAGGATATGGGGCGTGGTCGCTGGTCAGCTTTACAGAT
GACACCCAAAGAGCCGAAGGGGGGGCCCCCCTATCGATGAGATGGAATACGTTCGAATGGGGCAAGAGTA
CGGCAAAAGAAGAGATCTTTATGGAGGAGCAAATATGCCAGACGGTTGCTCCAGCAAAAG
>D.miranda-TR43002|c0_g1_i1 len=265 path=[485:0-264] [-1, 485, -2]
GGATCAACGGGATTGTGGCTGAACCGGAACTGGGCCGCATTTATGACGGCAAGGTCGTCAAGACGGCTGA
TTTCGGTGCGTTCGTGAACTTCCTGGGCGCGCGTGATGGGCTGGTTCACATCTCTGAACTGTCTCAGGGC
CGTGTGGGCAAGACCACCGATGTTGTGAAGCAGGGCGATGCCGTGAAGGTTAAAGTGATCGGCTTTGATG
ATCGCGGGAAAGTTAAGCTGTCCATGCGCGTTGTCGATCAGGAAACCGGAGCCGA
>D.miranda-TR27579|c0_g1_i1 len=264 path=[483:0-263] [-1, 483, -2]
GAGTTTTCTAATTCCAAGAAATTTTCAAATCTTAAAGGGATCTTTCAATGCAAGAATTGCCTTGTTTAAA
GGAGTTTTTTCTGGACCTCTTTTCCTTCAGAATTATTCGGGAAACCAAATCCTAGAACCGAGAATGTTGC
TGAATTATAGAGTATTGTTTTGCTGGCGACAAAGTGCACATAAAATCCGACAAATCCCCACCCGGAATAC
CCTATAGAAAATTATTAGGGCAGGCCCTGGGGCACACTTGCCAAATCATTTTCG
>D.miranda-TR19719|c1_g1_i1 len=305 path=[283:0-304] [-1, 283, -2]
TGCTGAACCGCTCTTCCGATCTGCAAACAATGATTGAGGCAAAAGCCAGGGAGAGAGCTACGTGATAAAC
GCGACAATTTCTTGCTATAAAGAAATTTATCGACAATTGCATAAAAAACAAAAACAAATGAAAAGGGGGG
ACAGCGAATGGCGGCACACACGTCGCTCATCAGAAAATGGCCATAATAAATAAGCGTAATTATCACCTTT
CCACTGCAGAGGGATCTTCTGCCACACACTATCTCGGCTCTGCTCTGCTCTGCTCTGCTCTACTCCTTTG
CTAGCTCTTTCTCGCCTGAAGGGAG
>D.miranda-TR828|c0_g1_i1 len=267 path=[628:0-142 633:143-230 627:231-266] [-1, 628, 633, 627, -2]
GCAGTAGATTCAGTGCCAATGCAAATGCGCCCTCCTCAGAAACGCCACTCACATAATGGAGACAAGCGCC
CATTGGACCAAGGCCACCAGCAGCCACATCAACGTCAGCGTATAGGACACGCAGGCAAACTTCCTCCTTT
CCCGTTGGTACTCCTGAAGTCTCGTTCTGCGCCCTTCAATAATCCAACTGTGGTATGTGTCCTAGTGGTT
GGAAATGAGTATAGTATGTGGAATGTTGGACAGCATTGTGTTCGTTCAGTAATTCTG
>D.miranda-TR4642|c0_g1_i1 len=265 path=[525:0-142 526:143-264] [-1, 525, 526, -2]
GGGAGAGCGAATGAGCGTGATGCAAAAAAAATTCGTCAATCACACACAAGAATGATGACCGGCGATGATG
TTATATACATACTAGTCCCAGAGGCTGCACTGCACCACTCGACAGACAGCCCTGACAACCACTGCACTGG
GGAGTAGAGAGTAGAGAGCTAATAGAGACACAAAAAAATCACTCGCATAAGCAAAATATCATGCATAAAA
TATCATACAATAATATAAATAAAAGGCCAAATTTAATTGATGCCGCCGTCACCGC
>D.miranda-TR35909|c0_g1_i1 len=264 path=[242:0-263] [-1, 242, -2]
GTGCCCCAAAGCGGTAGTCCCATCCAGAGAGCCAGAGCCAGGGCTCAGAGCTCAGAGCCAGGCTGCTGCT
TCTTTTGCCTACCTACAACCTCTGGGCCTAATTGTTAGCCATGCCATGGTTATGGACTCTCGACTCTGTC
TGTGCCACAACTAGACGCTCTAGTTCCGTGGACTTTCTTCGATGCAGCAGCAACAGCAGGAACAGCAGCA
AAAGCAACAGCCGCGCAGTCCATTGACAATGCCGACAAAGTTGCAAATTTTTTG
>D.miranda-TR42083|c0_g1_i1 len=268 path=[246:0-267] [-1, 246, -2]
GCCTCGTGCCACAGAAAGAGAGGAGAAGAGGGGTGCAAAGTGCACGAAGAGCATGATGCGTTCCATCTGC
AGAGAAACCATTCACACATCCGTTCGATTTGGAAAACAAATATGGAGGGAATTTTTGATACGTTTGGAAG
GAGGCAATGAGACCCTCCCCCCCCCGAGGCTCCACTAACCTAATGGAATCCCACCAATCAGTGGCAACAA
AAGAGTCCATTCTGTTTACCGATAGGCCAATACTCTCGTAGTTTTTCATCAATTTCCA
>D.miranda-CL1274Contig1
CGCCCCGCAGACAGAGGTGGGTGCCACAAGATAAGTACACATATGCATATATAGTACATATGGCTGCGGT
TACAGTCAATGTCAATGTGTGTGCCTGGGTTTATGTTGTGTGCCACTTTATTTGATGTCTGCTTAGAAAT
TTGCACAATTGTTTTTCATGGTTTTCTGCTTTCACTATAATTTTCGTTTAAGCACTTATTATTAAATGTA
CCTTTGGAGTGTTAGATGTATAAATCTAATCTAGTTGTAATCTATCTTTTTAATGAACTGCGCAGCAGTG
TGATAAAAATATAC
>D.miranda-TR28997|c0_g1_i1 len=324 path=[302:0-323] [-1, 302, -2]
GCTTTATCGAAGAGAAGAGTGTCTGGAATGATTTTCGATTCTTCTTCGATAAATTATTATTTGTTTTAGC
AACTAACTTGTGTACAAAATGGTGGCGAGCACTTAGACGACGATGCGGTAGGAGATGTAGCGACCGGCCG
TCTTAGAGGAGCGGATAATCTTCGTTCCAGAACGTACTTGGGGGCCATCTCAACGAGCGCCTGCCTGGCC
GACGGTGTTATGCTGTTCTGCACCACAATAATGGCGCGATAAATGCTCTCCTCCTGCATGCGCAAAAAGT
AGCGTTTGATGACTTTGATGCCGACCTTCGGCTCCTGCGGAAAG
>D.miranda-TR42657|c0_g1_i1 len=327 path=[609:0-326] [-1, 609, -2]
GCCTTTTCGGCTTTTGCCAGCTGAGAAAGTATTCGCTGGCTTCGGGGACCCTGGATTTTTGCTCAGTGCA
CAGAACAGAGCACACTCCCGTCTCGCGGAGGTCAATGACGTGTTCGGCTGCCTGCCGCCTGCAGCTGGCG
CTGCTTCAAAGTCAAAGCTATTCAGCAAACTTTACAAGCAACATCCCATCGCATGGCATCGGATCCCATC
CCATCCGGATTCTAGGCTGAGTGGGAACCCTTAGGACTACACTGCAGCACTCTCCTGCTCCTCCTCCTCC
TCTTTCTGCTTGCACAGCTTGGTTATCATATAAAGTAGTTGCCGCAG
>D.miranda-TR23290|c0_g1_i1 len=408 path=[3608:0-107 3676:108-113 3659:114-117 3692:118-118 3684:119-180 3698:181-203 3700:204-218 3704:219-219 3690:220-288 3701:289-301 3705:302-302 3499:303-312 3500:313-407] [-1, 3608, 3676, 3659, 3692, 3684, 3698, 3700, 3704, 3690, 3701, 3705, 3499, 3500, -2]
GGGACGCGAGTCGTTTCCCGACGGGTGTTGACGGCAACAGTCCACAGTGCGTGTTCCGCGCTTGCCGCAT
TCCCAACAGAAGACAATCGATGGGTTGGTGCAGTCGCGGGCAGCATGTCAAGCTTCTCCGCAACGGCGGT
AGGCCGCGTGTGGGTTGGCGATAGGGGTGGTGATCATTCGATGCGTAGCTTCCTGGACTGGAGCGCCGAC
ATGGTGTGGCCCCCTTGCGGGTTCCGGGGCGTTCCAGTGAGGTTTCGGGATTGGGCCCGATTCGTCTCGC
CTTCGTTTTGCGCTCGTTGTGCCGTTGGCCGTGTGTATCCTGCCCAGTGGGTAATCCTGCCCGTCGAACT
GGATTCCCCACTTCCGAATCCGCTCCGCCATCTGCGCGGCGTGACTGTAGTAATGGCC
>D.miranda-TR20572|c0_g1_i1 len=383 path=[1617:0-103 1687:104-130 1682:131-154 1692:155-177 1690:178-188 1686:189-208 1693:209-212 1695:213-227 1696:228-245 1684:246-311 1694:312-313 1672:314-349 1657:350-382] [-1, 1617, 1687, 1682, 1692, 1690, 1686, 1693, 1695, 1696, 1684, 1694, 1672, 1657, -2]
GGCGATGGTTGCCAGCAGCCATGAAGTGCAGGAAAACCACCCCTGCGTGGATTCGGATGCGCCATGTGAG
GCCTGCCAGCAGCCGTGGTGACGCTCGTCGATTGGACCCCTCCGGAGGCCGGACGCCATGGTGACGCCCA
TGGAGAAGCATCGGAGGAACGACTGGAGGCATCGCCCGGTGTCGCAAGCTTGTTTTCACGCGCTTCAGGA
ATACCGACAAAGACCAACACAGGAGTATTGGACTAGCTGCGGCCGGATTGCGGCATCGCAGTGAGCGGCG
CCTTGCTGCAACAGAGTGCAGAGTGACTGCGGCGTTGTGTGCAATGAGCCGGCCGGCATCATCGTCGTTG
TTGTAGTCGTCGTCATCTGAGATGGATTGGACA
>D.miranda-TR31492|c0_g1_i1 len=304 path=[282:0-303] [-1, 282, -2]
TTCCTGCTGAACCGCTCTTCCGATCTCAGGGCTCTCCGCTCCGCACATCGTCGGAACAGCTCTAAGCGCA
TTGGGCATTAATTTTTCGGAACAGATGGCCTGATTTGATATGGCACGACGTCGTGTTGACCAGCTCCTTG
TAGACAGGGGGCTGGTTGAAAGCCGCACCAAAGCACAAGCTCTGATTATGGCTGGGCTTGTGTTTTCTGG
TGAAAAACGCGTAGCCAAAGCCGGAGATCAGATTCCTGAAGATGCACCGTTGCAAGTGCGTGGGCAGGAA
CATCCTTGGGTGTCTCGTGACGGA
>D.miranda-TR11050|c0_g1_i1 len=267 path=[533:0-183 534:184-266] [-1, 533, 534, -2]
CACCCTTCCGGTACTCACCCTTGGGTTGGCGAATCCAGGGTAATACTCACCGGGCTGTTCGTCTGTATGG
GATTCCATTGCTCCGTTTATTGCTCGCGTTTGCTATTTCGTTTGGCTTGCGCTTTCCGGCACTGGGGCAC
TGGGCCACTGGATCAAGCTTCGCCGCGGGCTTTTCGAATTTCTTCTCGGGATGATGGAACCCTTCGCGTT
TCTCTATCGCTGAGCTGCGCTTTCGTTATGCATGCGTTCAATTTACGTTGGGCGAGG
>D.miranda-CL2190Contig1
TGTTGTTCTGAATCTAGAGATCTCTTTAGAGATTTTATTTTGGTAAGTGTTTATAAAATGGCTGATCGCT
TCTTGTTCGAGATTGATATGGTTCGTAATATTTTTAAATCTAATTAGTGTCTCTTTCCTAAATTCTTGGC
TGAGCTCTAAATTTTTGTTAATATTTGCGAAATTGTTGGTTATTTTTGTCTCATCGTCGGCATCCATATT
GCCTGAAACGATCTTCACTATGCTACCTAGTCCGTTAATCAATCCCCTCCTCGGTCTGTTATGCGGGAGT
AGGGTGCTCAATCTTTCTAACACCTGCTGAATCTTTTCATGCAATGTTAGTTTTAGGTCAGAGAATTCGT
TGTCGTTAGGTAAGTTATCGATTACTTTTAATCGTTTAAGTGGATTACATGGCTTATTGTTTTAAATGAA
TTTACTACTCTAGCCGGTCCCAGGTTGACCTTTATTAACGGCTGGTCCTTATCCAAAACGTCGAGCAAAA
GTCGTTGTGCATACCCTAGCGTTAGTCTGTAAGAGTTTAGTTTAAGGGGTAGTTAATGCATGGTGTAAAC
TTTGACTTTAGTGTTTGTGTGTTTTTTTTTGTTTGTATTATTTTTTGTTTTTTGTTTTTTTTTTTTTTTT
TTTCGTTTTTTTGTTTTTTTT
>D.miranda-TR33244|c0_g1_i1 len=362 path=[679:0-361] [-1, 679, -2]
GCCAGACGGCGACTGCAAGCGGCAATGGCGTTGGCGGTGGTTGAGGTTAAGCTGCAACTCTGGTTCAGCG
TACCGACCATATGGCGCACAGAATGACTATTTTCAGGGCATTGCGTCACCGCGAGTGACAAAAAAAGTTT
GCTTCGTTATTTATGTCGAGTAAGCAAATAAAATAATGAACTAAAGTAAGTCGATAGAAAGGCGAGGACG
ATGTATGTACATGCATACAAACATACAGAGAAAACTGCGTGGTTGACATTCATAAAAAGAAGTTGTATTG
TGTGGTAGCTATACAGTTCTCCGAACCTCCCTGTAGAACCAAAGAGATCGGAAGAGCGGTTCAGCAGGAA
TGCCGAGACCGA
>D.miranda-TR36601|c0_g1_i1 len=262 path=[479:0-261] [-1, 479, -2]
GCTCGTTCTCGACGCCCCGGACGCCAACGTGACACCATTACGCAGTGGAGCCGACCCTCGGCTGGTCAGT
CTGGTCCGGCTTCTGGCCCGTCAGGCCGCACGGGATTTCGTCAACGCTGAAGTGGAGGCCGCGAGGCGAC
GCGATCTCCAGGATTAGGGAGATGGGATTGTGAAAGTCGCGCTCTACGCCCGCTACTCATCCGACAACCA
GCGCGATGCGTCGATCGAGGATCAGTTGCGCCTCTGCCGACTTCATGCGGAG
>D.miranda-TR30843|c0_g1_i1 len=297 path=[245:0-260 246:261-266 247:267-272 248:273-278 249:279-284 250:285-290 251:291-296] [-1, 245, 246, 247, 248, 249, 250, 251, -2]
CTTTCTATATGTGGCTGATCCTTTAAGTGCTTTCTCTCTTTGACTTGTTTCCTCCTCCACCACCACCGGA
GGAGGATTTTTTCCCTGGCAGAAGTTAATAGTTGAACTGAAATCTCTCCCGTCCCCGCTCTTTTGTCTGC
CATGGCACTGATAAGGGAAGGGAGTAGGGAAGGAAGTAGGTGATAAACGGGAAACAGGGACCGCAGTGGG
ACACGTGCCGCATCAGGGGGATGGAGCAGGACCTGGACCTGGACCTGGACCTGGACCTGGACCTGGACCT
GGACCTGGACCTGGACC
>D.miranda-TR36085|c0_g2_i1 len=254 path=[502:0-214 503:215-253] [-1, 502, 503, -2]
CACATTAGTGGTGAGAAGAAGACGCGTTCGGGTCTTTTTCAATGTGGGTCAGGCTGTAGCTGCACATCAC
GATAACCGGAACAAGAAAAGCCACCACAGCAGAACCCATAGCTGCAACGTTCATGCCCAGGAAGTACAAC
ATCAGATCCAGGCCCAGCAGCGCAATGCACAGAAACATGCCCATCCCAAAAACCCCTTATATAGTGTTCC
GGCGGAATCTGCGGGGCTTGAGATGCATGGATATGGCACCGGCC
>D.miranda-TR32506|c0_g1_i1 len=257 path=[469:0-256] [-1, 469, -2]
AGTACACTCTATAGGGCATATGCCTACTATATAACTATAAATAAACAGACCCCCCGATGGTTATGACACT
TACAAGTGCCCCGCAGCCACACCGCACCACACACGTCTGGCTCTGGGTGTGTGTGCTTCCCACTTGAGTT
TCCATGATGTTGTCCCATACATCATCATCGTCTTCTCATTCTGCTTCATTGTGATCATCATGTAGTGCAG
CAACAATATGTCATTTTCGCGATTTTTTTTGTCGCCATGGTCTCGTG
>D.miranda-TR52768|c0_g1_i1 len=344 path=[322:0-343] [-1, 322, -2]
GGGGAAAATGATGTGAAAATTGTGCCATAACTTTTGGTGGCTGCTGCTGCTAATAGTCTCTGTCTCCATG
GTGTTGCATGCGGCATGTTGCTCGTTTGTTGCCGTTGTTGTTCAATCCTCTCGTGCCTTGGCTTTTTTTT
GCCTCGCTGGGAATAGCCTTTGCTATTTGTTTGGCGAATCGAAGCCACAAATCATAAATTGCATTTTACG
ATATTGATTGAAACTGCGTGGTGGTTGTTGCTGTACTTTGCTGCACTGCAGCAGGAAATTGTTATTATTA
TTATTTGTTTGAGAAATATCACTGAATTATGGGGTTGTCTCTGGCATTCGATTGCCGATCCGAT
>D.miranda-TR52044|c0_g1_i1 len=340 path=[318:0-339] [-1, 318, -2]
ATAAGTAATTATTATTTTCCATTACTCGTACAACGAGTATGTGTGTAAGTTTTTTTAGCATTCCAATAAC
TCTTCTCTTGTGCTGGAAGAGTTGGCCATGCCGTTTCCTATCGTTTGCTATCATTTATCGCTGTTCATTC
CAATGCATGGAATGCAACTTGTGCAATTATGTTCCCATTTTTGTGTCACACCCCAGCACAGCACACACCG
CCCCCGCCCCAACTATCCTTCCAGAAGCGGGCATGTCCAACACATGTTGCGCTGTGGAGAGTAGAGGGCG
ATAATGAGTTTGCTGAATGATGATTTGAAAGTTATTTGGAGAGGGGTCCCCATCCCCCCG
>D.miranda-TR16196|c0_g1_i2 len=385 path=[1166:0-84 1167:85-108 1176:109-112 1174:113-138 1177:139-167 1175:168-191 1173:192-230 1156:231-384] [-1, 1166, 1167, 1176, 1174, 1177, 1175, 1173, 1156, -2]
GCCTGCTTGAAGTCGATCATTTCGAGTGCCTCAATGCGGTGTCGAGGCTACGAATGACTGCGAACGTGGT
CGATTGGTTAGCTGTTGGGGAACTGTGGAGCTGTGCAACTGTGCAGCTGTGTCCCTGCGACTCCTGAATG
GGCCCAACCCTTAAGTCTTACCGTAAACGAGAGCTTGAATGGATTGGCCTGCACTTTGAGGGAACCCGTG
CTTCCGGCTACCATCTTCGAGGCTCTCTAATTTCCATTTCCATTCCATTTCGCCATTTCCATTTCAATTT
CACTCTCGTTTTTCCCTCGTCGAGGGTCGATCTGCTCATCTGCTCTGCCCTCTGTTCTGCCGCGAGACCA
TTTTCAGTTGCACATTGCACTTGGATGCGCATACA
>D.miranda-TR36325|c0_g1_i1 len=293 path=[271:0-292] [-1, 271, -2]
TTGTCTGGCGGTGGATATTCAATACACACAGCAGGCAAAGCGGGGGGAGAAGGCGGCAGTAAGGCAGAAA
CAGCCCGAAAACGAAATGCGCTATCGGGTCGCACATGCCGCTTGGATGCACAACTCATACCCCGCTCTCC
AGATATCTAGGGGGAGAAGGTATTTCGGCGTGTATGGGGGAATGAAAAAAGGAACAGCACCGCATGTGCA
AAAGTATGCGGTGGGTTGTGCGGGGCTGCAATCCCTGCTTTGTCTCAACTTTCTTCTTATTTTCAGGTGA
CGGACAGTACGAG
>D.miranda-TR47175|c0_g1_i1 len=253 path=[231:0-252] [-1, 231, -2]
GCTTCCTCGAGGGGGCTCGTCATTGTAAGAACATTGCTTAGCAATTCAAATTCTGTACCTGTGAGCATTG
TTAGGTCGTTTGGTATGCTTAATAAGACATCGGTCACTTGTGTTTTAACCTCCAGAAATCGTTTGATCAT
ATAATAAGTGCTGTTCAATCTCGTTGAAACATCCTGTAGCTGTAGCTTTTCTTAAATGGTCGCTGGCTAC
AACACTTTGATTAAAAAAGGTAATGATTGCTTTCTTTTTGTTA
>D.miranda-TR24061|c1_g1_i8 len=585 path=[6908:0-32 6909:33-56 7292:57-64 7277:65-102 7309:103-119 7172:120-179 6731:180-193 7275:194-207 7257:208-227 @7238@!:228-381 7326:382-404 7318:405-420 7321:421-433 7311:434-457 7319:458-460 7322:461-472 7190:473-484 7320:485-485 7095:486-496 7245:497-500 7219:501-526 7278:527-531 7261:532-560 7216:561-578 7135:579-584] [-1, 6908, 6909, 7292, 7277, 7309, 7172, 6731, 7275, 7257, 7238, 7326, 7318, 7321, 7311, 7319, 7322, 7190, 7320, 7095, 7245, 7219, 7278, 7261, 7216, 7135]
GGGAGCAGATGTTTCCTGGCTGTGGGCGTAGGAAGTCTACGTCCACCGCTGCCGATCGTCAACTCCACCC
TGAGCAGCAAGTGATCAGAGTCCAAATCCGAGCTTGAACGGATACTCAGGTGAGCGTCGTGAATTCCTTT
GTAGATTCCAAAGTCAATCGCTGATGGTCTCTTTTTTTTTGTCGTAGGGATAGTGTGTGGCACCACCGGT
GGCCAGCAAATTGCAGCCGTTGTTGGTGTGTACAGCCTCCATCAGCGCTTTCCCTCTGGCGCATCCACGG
ACATTTCCCCACCACATATGCTTCGCGTTCCAGTCACCGCATACAAGGAAGCCGGATGCAGTTTCTTCGA
CGCAGAGTTCTTCAAAATGTCTTATCAATCCATGAAGACGATGACAGGTGCACTTTGGATGAATGGCTTT
GAAATTGGCTGCAGAGCAGAGTGGGGGACATCGTCCCGGACCAGGATGGCTACACCCCCTCTACGACCGT
TTGCCGGATTTTGTGCAGTGAAAACTTCGACCTCGTTCAGCTTGTTTGTCACACCACACGCGTTCCAGAA
GGCAATTTTAAAAGAGTTGCCGTTC
>D.miranda-TR19014|c0_g2_i1 len=540 path=[2022:0-172 2081:173-221 2074:222-237 2083:238-255 2078:256-265 2071:266-412 2021:413-539] [-1, 2022, 2081, 2074, 2083, 2078, 2071, 2021, -2]
TGGTGGTGGGGGGCGAGGGGGTACCCCATACCCTTTAAATGTTTAATGAGTGTCCTGTGGCTAGTGCTTC
TGTCCGAAATACACGGCCACGCATATTAATGCTATGAAACAGAGTAAAAATATTATCACAAAGCAGCAAT
ATTTCCGATTTTGGCACCAACAACAGCCGGGCTGTGCGGAGTCCAGGGAGGAATCCGCCGAGGGCTTCAC
AATCATTTTTTTGATGCCTGACGTTTGACACTTGCCTGTGTCTACGGGAGTGTTCCTGGTACAGTTGTGT
TCCCAGATTCGATCGAAAAACTTTCATGTTTCCATTGATTTCCAGTAGCTGTCCTTCGTTTCTATAAAAC
CCGGGGTTTGGCGACAGAGCCAATCGGCCGCCTCTCCGAAGATAATATTCCACCACGATCGGTCCAGGGT
TGCATTCTTGGCCGTCGCGTTCGGCTTCTGCCAAACCCCCTTCTTCGCCCTCGCATTCCTTTGCTGCAAG
TATCGGCATATAAAAATATAGATCAAGATATATCCAGTCTCTGAGTAAAG
>D.miranda-TR52993|c0_g1_i1 len=265 path=[521:0-220 522:221-264] [-1, 521, 522, -2]
GATCGATGGATTGTAGCAGCCTACTTATTTTGTTGGCTTTTTGTAGTTTGATTTGCTTTTTGATTCGATT
TGTAAGTTTGTAAGTTGATTTGTGTTCTATTGCTTTAAGCATTTGCCGGTCAAGATGAAGGTGTTGTTGT
CCATAGAGTCCAAGCTGGTTTTGCGAAGTTTGTGAGGCAGACTCGGCAGCGTTGAAGATGTTCCTTTCGA
AGATGGTGACAGCATCGCCAATGTCGACCTCATTGTGTAACTCCGTCTCCAGGCG
>D.miranda-TR17401|c0_g1_i1 len=285 path=[778:0-43 779:44-81 780:82-91 781:92-97 782:98-284] [-1, 778, 779, 780, 781, 782, -2]
GCCGTGCACCTCGGCGGAGGCTCTTAAAAAGGAACAGGCGAGGGCAGTGCGGTATAGCTTTGTGGAGTTC
GCCACTCGCATGAATAACGATGACTGCCTTAGCTTGGACGCGGACTTGAAGATCGAGGAAGAAGATTGCT
TCGCCATAGACGAGTTGGTCGTCAGCCTTTCGGAAGCGGTGGCTGCCGGATATGCTCAGATGCCCGAACG
CAACAGCTGCAGCCACAGCAGCAGCAGCAGCAGCACTCGGACCCTGCTTTGCAGGAGGCCCTAGCAAGGA
GCGTG
>D.miranda-TR48228|c0_g1_i1 len=270 path=[495:0-269] [-1, 495, -2]
GATTATTATGTCACACACACATACAGATGCGATAGTTCATTGAAAACAAAATAAACATGTATTTCTTCGA
AAAACTGTTCAATTTCGTTCGGCAAGGGTATGGAAATCTTCGGCCCTCATATTCTTTGTGCCCTGTCCTG
TCTCATTGTCCCTTAGATTAGCTGGAGGATCCCTTTGTGACTGTGCGAGGAAATTACAAATCTTCCCTTC
CCTCCAAACAAACACAGCACAGAAGAGCACAGCCAAAGCAGAAGACAAATTGAAACGAAG
>D.miranda-TR26941|c0_g1_i1 len=250 path=[228:0-249] [-1, 228, -2]
ATGGCAAAGCTTTTGTTTCTCCATCGTATTCGTCTTTTTTTATTCTTTACACAAACCCTGCCCCTGCCCG
CTGCCCCCTGGCAGAGTCCTGTGTGGCTTTCACTATTATTTTCTTTGGCCTTTCTTTTACCCACATGTTT
GCGGTGAGCTGGAGGTGAGCGAGCGAGCGAGAGCGAGAGCCCTGTAAAACAATAAAAGGCAATAAAAGCT
CATATAAAAAAAATAATACAAATGAAATCACACATTGAGG
>D.miranda-TR11500|c0_g2_i1 len=377 path=[843:0-305 844:306-329 845:330-376] [-1, 843, 844, 845, -2]
GCTGGGGCGACAGGAAACTGAAATTAGAACAGGCACACAGTGAGGAAGGGAGAGAAGCGAAAGGCGGGGG
ATGGCGATGGCGATGCCGATGGGGTTGAAAGTATTCAGCAAATGCCCCTTGATGGCACAGAGAACGAAAA
AAAACTTAAAACCGTTTGCAAATTGAGAGAAATCAGCGCCAGACAACCGCTAAAATCTTAAACGATGACA
AATGCCCCACCTTGACTGAGACAACCAGAGGAAGGGAAAGAGAAAGGGAGGGGTAGAGAGACCAGATACC
AGAGGCGGAGAACAATCTCGAGTTTCAAAACGAAAGAAAGGGAAAAATTAAATCACGTCATGCTGCGAGA
TCGCTTGCGAAATAAATTGTTATTTAT
>D.miranda-TR24235|c1_g3_i7 len=375 path=[4459:0-70 4778:71-92 4835:93-95 4812:96-102 4772:103-106 4832:107-125 4805:126-130 4763:131-149 4711:150-154 4826:155-159 4797:160-163 4852:164-180 4840:181-200 4784:201-232 4860:233-255 4882:256-266 4887:267-278 4737:279-291 4685:292-312 4612:313-347 4530:348-361 4044:362-374] [-1, 4459, 4778, 4835, 4812, 4772, 4832, 4805, 4763, 4711, 4826, 4797, 4852, 4840, 4784, 4860, 4882, 4887, 4737, 4685, 4612, 4530, 4044, -2]
TGAAACTAGTGTCAAAATAAGACGTAATCCAAGTGGTGGTACTTTTGTAAGATTTTTTTACAGGAAAATG
GTAGAGATGCAAAATCGGACCAGAACCGGGTCCGGAAACGCAGAAGTTCGAGCACCGGAGAGGATAGCGG
GCCATGCTGAGAGATATGATACTGACAAGGTCTTCAATCAGAAGTCACTTAACAGGCCACCACCCTTTGG
CAATCTTTCCATATTTCCAGCCTTAATGCACATATCCAAAGAAGGCGCCAAGCGATTGGCACCGCCCAGC
GATAGCGTAGAAAGAAAATACATTGTCGATTTATTCAAGAACTGCTATGATGCCGGTGATTTCCTATCGC
AGCTGCCAGTGCCCCGAGATGGGGC
>D.miranda-TR44989|c0_g1_i1 len=279 path=[257:0-278] [-1, 257, -2]
GATACACCTTTGTCGCCCACAAAAATGGTGCCGCCATTTATAGTCGCATTGTCCACCGTGCCACTGGAAA
GATAAATACGTCCTACAGCCGTCCCACTGCTGCCATCCTGTACACCGCTAGCTGTTCCGCCCTTGTTAAC
CCACAACTCACCGCCTGATAGGGTGCTGTCCGTCAGCGTGCCACCCACAGCATTTAGCTGGCCGCCCTCA
AAAACAGTATTACCTGTTCCGGAACCGCCAGTAGATACGTTAATATAACCGGACGACGCATGGGAACTT
>D.miranda-TR54829|c0_g1_i1 len=264 path=[242:0-263] [-1, 242, -2]
GCGCTCGTTGCGGCCAAGGACTCATTTGAACGTGTGTCGTTCTTGCACACACCGATGGACAAACTCTTCT
TTTGAAGCGCGCATCGTTATTATCCTTGAAACTCGACGCAGAACACGGCATTGTAAATATACATATGTAT
CTACTTTACTGCTATACTACATATACATATACTCGTACTGGTATTCGTATTCGCACATGCATACATAGAC
ACATACACATACACATACATAGATATATCCAATATTCGATATTCCTTCCATGCG
>D.miranda-TR41315|c0_g1_i1 len=284 path=[262:0-283] [-1, 262, -2]
GTCACCATTGGGCAGGCGTCCGGCTTCAATGGGATGCGTATCGTCCACAAGGAACAGGAAGACATCCCTG
TCTGACGCATACAGCGTCGTGGTCTCCTTCGTGATGTCCACATAGGGATTATGGGTCATGGTCGCCCAGT
CGATCACGCCCGACACCTTCCAGTTGGTATCGCCTGTGCCGTCGCCGGCGATTTTGCGCACCGCGCCCAC
CAGTTCGTGGTCCCAGATGCGGCCATAATCGGGACCAGTTACAGCGCGCAGCTCGACACGCCCGTCTTCC
GTCG
>D.miranda-TR52267|c0_g1_i1 len=329 path=[613:0-328] [-1, 613, -2]
CAGGCCAACTGCATTGATATGGAAACAGAATCAACAGAATCCACGAAACCAACGGAAGCAACGGTGTTTA
CAATACGAGAAACAGAAAAGTTACCGCCAGCGACACCTGATCCGAAATATACCGGACCAAGAACCAGAAG
ACCTAGAAGAACGGGAAAACCATACACATTATACCATAACTAAGGAAAGCTTTTCCGAAAATGGAAAATC
AGAATTCTATGTAAATGTCCATATATGTATGCCACTGTTAGGTCGTCCAATAATATTATATTAGCTCTTC
CACCTGTCGAAATCGGATAAGTTCTCTTGGGATCATTTGACAGTTTGAG
>D.miranda-TR31451|c0_g1_i1 len=372 path=[350:0-371] [-1, 350, -2]
ATGGACGCACTGCCGGAGTTCGAGCTGCTGCCACTTCCATTGTGGTGGGCCACAATGAACAGCATCTTAG
CTTAAGCGTCATCTTGATGTTGATCTTCAGTTTTTGAATATCAGTTATTCCAATAATACTATTGCGAGTA
GTCATCTCTATCGGGTCTCTTACACGACCTTTATGCCTAACACTTTCGGGCTCTGGTTCGCAACAGACAG
TCAATTAGCAACAATGACAAACGCTTGAAAAAGGAATTGTGCCACTTGAAAAACATTTATGTCACTCATG
TTTTGGCTATCGACTTATTCTCACGATTTGGAGAACAATGCTCAACGATTTGCTTATTGACCCTATTAGC
CCTATTTAATTAAATGCACGAA
>D.miranda-TR23290|c0_g1_i5 len=690 path=[3608:0-107 3676:108-113 3659:114-117 3692:118-118 3684:119-180 3698:181-203 3700:204-218 3704:219-219 3683:220-242 3654:243-274 3705:275-275 3689:276-333 3699:334-350 3697:351-364 3702:365-371 3679:372-380 3665:381-396 3549:397-423 3662:424-497 3643:498-567 3677:568-625 3661:626-641 3642:642-657 3529:658-673 3530:674-689] [-1, 3608, 3676, 3659, 3692, 3684, 3698, 3700, 3704, 3683, 3654, 3705, 3689, 3699, 3697, 3702, 3679, 3665, 3549, 3662, 3643, 3677, 3661, 3642, 3529, 3530, -2]
GGGACGCGAGTCGTTTCCCGACGGGTGTTGACGGCAACAGTCCACAGTGCGTGTTCCGCGCTTGCCGCAT
TCCCAACAGAAGACAATCGATGGGTTGGTGCAGTCGCGGGCAGCATGTCAAGCTTCTCCGCAACGGCGGT
AGGCCGCGTGTGGGTTGGCGATAGGGGTGGTGATCATTCGATGCGTAGCTTCCTGGACTGGAGCGCCGAC
ATGGTGTGGCACCCTTGCGGGTTCCGGGACGTTCCAGTGGGTCCTTCGTTTTGCGCTCGTTGTGCCATTG
GCCGTGTGTACCTTGGTGGTTGTCGAGGGGGGATGGGCGTTGCTAAGATATTCCGCTCCTGTATACTTTC
GTATTCCGTGGCCAATATCGTGAGTTGTGCTAGGCTTCGTAGTTCGTATCATCGCACGTATAGCTGATAC
GATGGGAGAGTGTTGTCGTAGATCCTGTTAAATTTTTTGGCAGCGTCGTACCCGACGTGGTGCATGAGCA
AAAGGAGCTCGATGACGAAGTCCTTGAACGGTTCGCCTACCGCTTGCTTGCGGTTCTTGATCTGGTCTTC
CAGCTGCTCGAAGTACCTGGGAGGCAGGAAGAAGGCTAGGAATTCCTGACGGAACTCGGTCCTGACGGAA
CTCGGTCCTGACGGAACTCGGTCCTGACGGAACTCGGTCCTGACGGAACTCGGTCCTGAC
>D.miranda-TR13488|c0_g1_i1 len=289 path=[676:0-84 677:85-85 678:86-288] [-1, 676, 677, 678, -2]
TCGGATTCAACGAGTTTGTTCCTTGCCTTCTCCCATCGCCCAATAATAATACAAATAATAAAGGAGGAGG
AGCAGCAGCAGGAACAGGCAACGTGTAAAATGTACCCTAAAATATGACAAGAATAAATGGAAGCGAATGA
GTGGAAGTGAAGGAAGAAAAAGATTTTCAAGAAAAGCGGAGCACAGCTCAGGGATATTAAAAATGTAAAA
AGAATTTCGACCAGAAAGGGGGAGAATGCTCTCCGAGAATGCCTTCTTCGGGCAGCAGTTGCATAACGAA
ACGCAGTCG
>D.miranda-TR39075|c0_g1_i1 len=268 path=[246:0-267] [-1, 246, -2]
GCAGATGTCACCATCCGGGCGCGTCTGAACTATCTGCGCGGTCAGGGTGCGGATGTGATTGAGGAGGTAC
GGCGTGAATTGCTGCGCCTGTGCCATGAGGCTGGCCTGAAAAACGTCCATGTTTCAGGGCGGGAGAAATC
TCCCTATTCCATCTGGGAGAAAATGCAGCGCCGGAATGTGGCGTTTGAGCAGCTTTCAGACATCATGGCT
TTCCGTGTGATCGTAGACACGCGGGAGGATTGCTACATGGCGCTGGGTGCCGTGCATG
>D.miranda-TR49085|c0_g1_i1 len=516 path=[987:0-515] [-1, 987, -2]
AAAAATCCGTATTTAACTAATAGACCAACGAAGATAGCAAAAGAACTCACCCCACACAGGAACGCAAATA
TTTTGCTTTAAAAATAGCTTTTCACTTGCAAAAGATCGTCCGCAATTTGCCAATGGAAAATATTCAACAG
AGAAAATGCACCCAAAGATATGTATTGATGAAAATAAGTATAAACTAAAATAGCACAATAAAAACCACAG
CGAATTAGCATTAATATTCGATAAAAGAAGATGTTGCGCTACTAAGCTTCTTCGGCAGAGAAGAGAAGAG
CGTGCCAAATCAAAGACTAAATGCAGGCGGGCCAAAGTGCCCGCGCCCTAATGCAAGCGAGGCTTCGATA
AGAGCGCGACCGATCATAGAAAGAACGACGCGAGATGAAGACAAGATAGAGCGGCTGCATAGGCTGCTGC
CGAGTGCGAATATATAGATAGAACATATGTACATACATACATACATATGCGGATGAGAATGTTGCGAATA
TTGTGCTGCGTTACCGTTGCTCCGTG
>D.miranda-TR39432|c0_g1_i1 len=252 path=[459:0-251] [-1, 459, -2]
GCCCGAAAGCATATTTGCATGGCAAATCAGAGAAGGAAGCAGAACAGAGCCGATTATACATAGCCATCGA
TTATATAGCCATGACAACACAGCGAAACAATCCAGTCATTCCCCATTTACGAATTGATTAACTTTTAGGA
AATTCCGCAACATTCTCGAAACGTAATGCGAGTAAAGCTAGTGTATTCGGAAAGGTCTGGGCACTGAAAA
CTAAAATAAAATGTGCAAATTGAAAACTAAACAAACACGTAG
>D.miranda-CL146Contig1
GAGACGCGTGTCCCTCCACACATCCCCGTAGGTGACAGCCCAAGGGTTTGCGATCCGCCTGCCGTGGATG
TTTACTATTCCGCGCGCTAGTGGTATGGTGAGCTCCTTGTGCCGTTCACTCGTTCCCGATGTCCTTGTAC
GAGGGGAAAGATGCTTTTTAGCTTGTCGTTGCATAGCGCTGGTCTTTCGCTGGTTACGGTCGCCACTACT
GTCCACTGTCGTTGGATTTTCGCTAACTAGGTGAAAGAGTCTCATGGGCATTTCGGACCAAGAGCCAAAT
TCCCGAGTCTGTCCACGGTCCGTGCTATCCTCGGGTCTATTTGGTCCCTGAAACTCAAGGTGAGGTTCCT
TGGGCGATTTGTGGGAGTCTAGATGACGGTGCGAACTGTGAGCCGGCGGTTCTTGTATCGCACGATGGTG
GATCACCTGGGAGGCCAATTCCCGTGACTGCCCATGGTCCGTGTTATCCTCGGGTCTATTTTGCCCCTGA
AACTCAAGTTGGGGATCCTTGAGCGATTCCTGGGAGTCTGGATGACGGTGCGAACTTTGAGCCGGCGCCT
CTTGTATCGCATGATGGTGGATCACCTGGGAGGCCAATTCCCGTGACTGCCCATGGTCCGTGCTATCCTT
GGGTCTATTTGGCCCCTGAAACTCGAGGTGGGGATCCTTGAGCGATT
>D.miranda-CL146Contig2
GAGCCGGCGGTTCTTGTATCGCATGATGGTGGATCACCTGGGAGGCCAATTCCCGTGACTGCCCATGGTC
CGTGTTATCCTCGGGTCTATTTTGCCCCTGAAGCTCAAGGTGAGGTTTCTTGAGCGATTCGTGGGAGTCT
GGATGACGTTGCGAACTGTGAGCCGGCGGTTCTTGTATCGCATGATGGTGGATCACCTGGGAGGCCAATT
CCCGAGACTGCCCACGGTCCGTGCTATCCTCGGGTCTATTTGGTCCCTGAAACTCAAGGT
>D.miranda-TR13973|c0_g1_i1 len=284 path=[865:0-59 866:60-283] [-1, 865, 866, -2]
ATGAGTAACATCACTTGACAAATATTACAGATCCCTGAAGGGCTTCTCTTCGAGTGGTCGGATCGCCCTT
CATCCTATCCCACTCCTGCTTATCGAATATGAGGCAACTTTTGCCAAGCGTGCCGCATTTATCGATGTAA
CCCTCTGAGACCATGAGGGGCCCTTGTCAGGAGCAGGCGAAACGGAAAGGACGACATTTATCAAACGGTC
ATTAGATCTCGCAAGTTTTTGCAGAGAGAGAGCAAGTGTTTTTAAGCTCCCCCTTATCAGCCCTTGGGGC
CATG
>D.miranda-TR906|c0_g2_i2 len=466 path=[1046:0-143 1047:144-165 1049:166-294 1045:295-465] [-1, 1046, 1047, 1049, 1045, -2]
GTGTTCTCCGCCATGTCCTGGTCCTGGTCCTGGTCCTGGTCCTAGTCGAGTGTTTGATTTGTGCACAAAT
ATTTACCTGACTGGAGGGCAAATTGAAAATTTCAGATAAAGCAATTGTCGACCCATATGGCAGACCATGA
GCGGCTAAAAATGGCAGCAGAGCAGCAATCGACCAGCATCCAATGGCAGCCAATTATACCGGACAAGCAC
ATCGAAGCACTCGTAATGCGATTGGACAAGTCGTGTCGAGTCGAGTCGAGACCAACTGAATTCAATTGCA
ATTGCAATTGCAATTGGATCGGGTTCCGTTCGTTGGATCAAGTTTGGATTTGGTTTCCAGGCTGCAGCCT
CATTTACTGCCTGCCAGGAGGATGTTAGTTGTGGCGCAATCAATGGCGGATATTGCACTCGCCTCTTGCG
GTAAATGTGGCATAGCGCTATTGAAGAGTTCTACTTTGAATGCGGC
>D.miranda-TR38491|c0_g1_i1 len=376 path=[707:0-375] [-1, 707, -2]
TGTCGAACTGCCTGAATTCATAAAACGGGCAAAAGCCCTGATGTCAGACGACGATCGTATGGCTCTGATT
AACATGCTCGCGGCAATGCCAGAGTCTGGGGTTTCTCTGGGCGGCGGCCTGCGAAAGATTCGTTTTGCAC
GTGAAGGTAGCGGGAAGAGGGGAGGTTACAGAACTCTTTATGTCTTTGGCGGAAGACATATGCCTCTGTT
CCTGCTGACTGTTTTTGCCAAAAACGAAAAAGACAATCTAACCCGATCCGAACAGGCCGCTCTAGTAGAC
TTGAGTAAGACACTGATTGCGAAATATGGAGAACCATCATGAGCACTTATGACAGCATTCTGCAGGGGCT
GAATGAGGCTCTCGCATATTCGGAAG
>D.miranda-CL76Contig1
CGCCAGCAGAAAAAAGGAGAGTCGCTTTAGAAATTGCAGCAACGAGAATCGTCATTCATCTGTCAATACA
AATACGCAAAGCAAACAATTTTTTAAAACTCAGTATAGTGTGAAACTATTGTCAAAATAGGACGTAACCC
AAGTGGTGGATCTTTTGTAAAATACTTTTACAGGCAAAAATTTAGTAAAAAATAGCGAAATACAAAGTAT
CCCAAGATATATTCGGCAGCTTGCTCATTCCCATCATTCGCAGTAGAGATGCAAAATCGGACCAGAACCG
GGTCCGGAATCGCAGAAGTTCGAGCACCGGAGAGGATAGCGGGCCATGCTGATAGATATGATGAGAACAG
GCAACATACTGACAAGGTCTTCAATTAGAAGTCACTTAACAGGCCACCAGCCTTTGTCAATCTTTCCATA
TTTCCAGCCTTAATGCACATATCCAAAGAAGGCGCCAAGCGATTACCACCGCCCAGAGATACCGTAAAAA
GAAAATACATTGTCGATTTATTCAAGAACTGCTATGATGCCGGTGATTTCCTATCGCAGCTGCCAGTGCC
ACAAGATGGGGCATTCGTTATATTTCA
>D.miranda-CL76Contig3
TGAAACTAGTGTCAAAATAAGACGTAATCCAAGTGGTGGTACTTTTGTAAGATTTTTTTACAGGAAAATG
GGTAAAATTTAGTAAAAACTAAAAACTAAAACTAAAAAAAAAAACAAAGTTCCCCAATGTATATTCGGCG
GCTTACTCATTCTCATCATTCGCAGTAGAGATGCAAAATCGGACCAGAACCGGGTCCGGAAACGCAGAAG
TTCGAGCACCATGCTGAGAGATATGATACTGACAAGGTCTTCAATCAGAAGTCACTTAACAGGCCACCAC
CCTTTGGCAATCTTTCCATATTTCCAGCCTTAATGCACATATCCAAAGAAGGCGCCAAGCGATTGGCACC
GCCCAGCGATAGCGTAGAAAGAAAATACATTGTCGATTTATTCAAGAACTGCTATGATGCCGGTGATTTC
CTATCGCAGCTGCCAGTGCCCCGAGATGGGGC
>D.miranda-CL76Contig2
AAGATTTTTTTACAGGAAAATGGGTAAAATTTAGTAAATAATAGCGAAATACAAAGTTCCCCAATATATA
TTCGGCGGCTGGCTCATTTTCATCATTCGTAGTAGAGATGAAAAATCGGACCAGAACCGGGTCCGGAATC
GCAGAAGTTCGAGCACCGGAGAGGATAGCGGGCCATGCTGAGAGATGTGATGAGAAGAGGCAACATACTG
ACAAGGTCTTCAATCAGAAGTCACTTAACAGGCCACCCTTTGGCAATCTTTCTATATTTCCAGCCGTAAT
GCACATATCCAAAGAAGGCGCCAAGCGATTACCACCGCCCAGCGATAGCGTAGAAAGAAAATACATTGTC
GATTTATTCAAGAACTGCTATGATGCCGGTGATTTCCTATCGCAGCTGCCAGTGCCCCGAGATGGGGCAT
TCGTTATATTTCACATGCGCCCAAATCTATGAAAAACTCTCTAATCTGCGAGAAAAAACCAGATTCTAAA
TTTTAAATTTACATAAACGTGTTTAACCCACCATAGCAGTTAGCTTTTTGTCTTGTAACGAACATTAAAG
GGTTCCCCTGACATATTATAAGCATAAAACCTGATA
>D.miranda-TR53072|c0_g1_i1 len=401 path=[757:0-400] [-1, 757, -2]
GGGGATGGGTGTGGGGGCGGACACACACACACACAGCTAGAGCTTGAGCTGGATAACTGAAGCCTGGCTG
TAAAGACTGCGGTGTGCATCGGGGATGGGTGTGGGGGTTGAGGGTCAGTTCAAAAATTGAGTCCAGCACA
AAAGCAAACTAATAAAGGTACAAGAACAATACAAAGACTAACGATGATGATGATGGTACTGGGGCTGATA
ATGATGTTGCGGATGGTGCTGTGGTGATCGCCCACGCTACGGTAGAACCGACTTTGGCCGTTGCGGTGGT
CTGGATACCCTGGCAGAGGGTATGATACCTTTGACCAGATGTTGGGATGTATGCTTGATCAGAGCCAAAC
TTCAGTTTCATATGATTCTGGATAGCTGCATATATAAAATGTAAGACAGAA
>D.miranda-CL1900Contig1
GTCGGGTATAAAAAGTGTTTGTTTTTTCGCTCTCTCTCTCTCTCTGTTAATCTCTTTCGCCCGTTTTTGC
CTGGGCACCCAATGGTCAAGAGTTGTTCCATTGTGTTCCAGGATATCTCAACGCTAAGCTGATTAAAAAT
CATGGCAAATATTACGCATACATCGCATATGCCAGGCAAAACGGATCAGCTCCATTTTGGACCCCTCAGA
GCATGAAGAAGCCCATTAAGAGTCCTCCCTCCCCCACTGAACCTAAACGACTACAGCTGGATGGATGGTA
CAGTGCAAACAGCATCTAATGAGGACCCCACTGCATGAAGAAGCTCATTAAGAGTCCTCCCTCCCCCA
>D.miranda-TR15552|c0_g1_i1 len=315 path=[792:0-61 793:62-82 794:83-99 795:100-314] [-1, 792, 793, 794, 795, -2]
GGGGGAAACGCACACCGGGAGGGTCAAAGCTATTCACCCGCAAACCAAAACGAAATGAAGAAACTGCATA
AAACATGCACACAAACAAGCAATACAAGCAGTAGGGGGGAAACGCACACTGGGAGAAGGACTAATGAAGA
CTTAAATCTTAAGCCGTGCATTAAAAGATGCAAGTACGCCAGTAGTTTCGTTTTTTTTTCCCCCCCAAAG
ACTCCATCCAATCCAGGCGATTCACGCCGATTGTTTCTGAAAGCCAGTGGTTTTATTAAAAACCCCACGA
CATTAAAAACAGCGTCGGTGAAAAGTGTACAGCGC
>D.miranda-TR37098|c0_g1_i1 len=297 path=[549:0-296] [-1, 549, -2]
CGTGTACGTGCCGACCATAGGTCAGGCAATTTCAAAAGCTTGTGTGTGTTTCCCTAGGAAGGCTGCTGAC
AAATTTCAACTGGTGCAGAATGCAGGATGCATCTGGCACCTGGTACCTGGCACGATACCACGGGAGAATA
GCTGGCTGTCCCTGCGGTGACGCTATTTTGGGGATCCCGATTATGCACGTTCATTTCAGGTAAGTCAGGC
AGCACCCATATTGCCCCCGAGGCCTGCGATCCGGACCCGTGGCAACATAAATCGCTGAAACCAAGACAAA
AACGAGGGGGAACGTTG
>D.miranda-TR23203|c1_g3_i3 len=273 path=[6596:0-47 6737:48-58 6768:59-108 6778:109-118 6777:119-134 6776:135-158 6770:159-187 6755:188-203 6721:204-226 6704:227-227 6705:228-240 6706:241-272] [-1, 6596, 6737, 6768, 6778, 6777, 6776, 6770, 6755, 6721, 6704, 6705, 6706, -2]
CGGGGCGTTGGTGACCTTGATGGAAGAGGCGTGTGGTGCCGCACTGTATCATCGTGTCGGTGGCGCATAG
GAAATCCATCTTTACTATGACTTGCTCGAGCATATTCGATAGTACTAAGAGCGGCATCTGAACCTCCCGC
TCGTCTAGTCGGACGCGCGCTAGCAAGATCTGAGTTATCTCGCGTGCGCAGCCGTCGGCCAGGAGGATCT
GGACGCACGCCTCTCGCAGGTCGTTGTTGTGATCGAGTTGGCGGGCGAGGTCGGCGTTGATGA
>D.miranda-TR25662|c0_g1_i1 len=281 path=[517:0-280] [-1, 517, -2]
GTGCCACTGCTTAGGAAACGCTCAACCGAGAAGAGGAAGCTATGGCTGGTCGACTGACAGATACCCTGTC
ATTCAACTACTTATTTGCGGTGCCACAGAGAGACCATTTAAAAAAATACCCCAATATATTGCCATTTGCT
AGCCATGTAGCATGTAGCACCCCTAAACTAAATCCATCCACCCCATAAACCAATGGGTAAAAGGCACACA
AGTGTCGCACAATCTCTTTGATTTTTTTTCAGGTTAAGGTTTTGCTTGGCACCGCTAAATTTAGCACAAT
G
>D.miranda-TR30363|c0_g1_i1 len=287 path=[267:0-207 268:208-286] [-1, 267, 268, -2]
GCTGCCTAAGGCTGCCTGCCAAGGGGCAATCATGTGCTGTCTCGCCAGCCGGGACGGAAAAGGGTAAGGT
GCGCTCTGTCTTACTGTCTGGTTTCCATTAGTCGGAGTATCCGCGCTGCCATGCCGCAACCCAGCTTAGA
ACACAAGCGGACACCCCGCAGCGCCATAGGTCTAAATGCTGTACGGCTTGGGGTGCTCATGGCTTCTGGT
GCGCTTCTTCTTGGCGGATGCAGCCCCCATAAGGATGCCGTTGATGGCACGCTTGCTTGGGGTGCTCATG
GCTTCTG
>D.miranda-TR41874|c0_g1_i1 len=304 path=[282:0-303] [-1, 282, -2]
GATGAATAAATCGATGATTCAATTTAAGAAACAAAGATAAATCAACGTTCAATGGTTCCTCCATAGAGTG
GCAAGCAGGGAGGCTTAGTCATGCCCTGTAGATGACACAGATGCTGGCCCTATTGCAGGTGGTCTCAGAT
ACGTCTCAGGTATCAGCACGCGATACTCTTCAGAGTATTCCAAGATTATGCTCATCACATTCTCAAGCCA
CTTGCTTCTGCTGCTGGGCTTCTCCTTGGACTTCACCGTAGACATGGAAGCCAGCTTTCATGGTCACAGA
ATCTCCCACTCCCATTATATGTAC
>D.miranda-TR49316|c0_g1_i1 len=268 path=[246:0-267] [-1, 246, -2]
CGTTACTGAAAGCGAATAACATTTGAAAACTAAAAACATGAAAAGTACAGAGCGACTAAAATCGGTTTTG
GTAGCATACATAATACATACAGTGGAAAAAAACACAAAGACACAGTGCTCAGACACCGAATCAGAGAAAG
AGGTAGAAATAGAGAAAGAAAGCGAGAAAGAGAGATAGAGATATAGAAACAGCGAGCAGCAAATAGAAGA
TACATATGTATATCAGGAGTATGCATAGACGACTTGTACAGAAAACACACAGGAATTG
>D.miranda-TR11810|c0_g1_i1 len=658 path=[1289:0-354 1290:355-399 1310:400-631 1293:632-632 1294:633-633 1295:634-634 1296:635-635 1297:636-636 1298:637-637 1299:638-638 1300:639-639 1301:640-640 1302:641-641 1303:642-642 1304:643-643 1305:644-644 1306:645-657] [-1, 1289, 1290, 1310, 1293, 1294, 1295, 1296, 1297, 1298, 1299, 1300, 1301, 1302, 1303, 1304, 1305, 1306, -2]
GAAATGTCATTAGCGGCAAATGTCAAAGCGTTGAAAGCTTGGAAGGTAACCTAGTTTCCAAAAGGCCAGG
GGAGCAATCAAATCTGGCCACCGAAACACCGCAATGCGGCGGAAATTCTGAGAAATTCAATGAAGCTCTC
AGTGCTTGATCTTTCGACCCTTGACACAGTTCTCTATATATAAATCTAGAGTCGTGTTCCCTGGAAAACC
TCGCGATCACGAGGCCCACACGTACCCGGCTTTGGGCAAACAACAAACACTAGAGGCCCCAGCGATCCGA
AGATCGAAACGAATGGAAAATGCGCCGTACCCGCATCCGACGACCACCGTCGAGCGAGTTGCATGCCGTG
TGAAGCTCTGGACTTGATTTATCCCATAGTTTATTCGGTTTGATGCCTGGGATGCGAGAGAGAACTGGGG
TTGGCAGGGCCACAGGAAACCTGACTTTGGGGTTGCTTAGAGGTCATAACCCCCCTCCCCAATTTACGAT
GGCCAAATTTCAGCGATTTCCCCCCATCAAACCCCAGCAGCGGCAGCATCATCATCGTCTCGTATCATCT
CGTCGAATTGTCATCTAATAAAGTGCTAAAAGCCCGCCGACAGCCACAGAAAAAAAAAAAAAAAAAAAAA
AAAAAAAAAAAAAAACACAAAAAAAAAA
>D.miranda-TR42624|c0_g1_i1 len=275 path=[505:0-274] [-1, 505, -2]
AAAATATAGAAGTCATATTTAAAAAAGGAAAACAAACAAAATTTCCAGACAACAAGTTGTCATACCAATG
TCCCAGACAAATGCTTAAGCGGAATTAGTTAAAGTGATAGGAGAGCGGTTACAGCAAGAGCTAAGAAAAG
AGAGCGTTACTGCCCAGAAAATCTAGGGATCGAGGTAAAAGAAAGAGTTAATAAGGTTTGGACAATAGAA
GAGAACATAGAAAATTCTACGAGATGGGATCGGGTTAAATGTAATGGGGGTACTTACAAAAAGCA
>D.miranda-TR52076|c0_g1_i1 len=300 path=[278:0-299] [-1, 278, -2]
TCGGGATTTTCGCAGCTAAACGGAAAACCATTTGATTAAAAGATTTGAAGGACTCCTGCCCGCTGAATCC
ACTACCGCCAATCCCAGGGGAAGCCCCAAAACGGCTTGACCTCCACCCCCATCGTCCTGCTGACAGCTTC
TGTCACGGCCCCATCAGAAGCAGTCGGCAGATGATGAAGGCGATCGGCCAGACAGAGAGAGTGGAGGTCG
GGGTGGACCTTCTTCTAGGCATTATGCTAATTGTGTCGCGTTTGTACTGTACTGGACCGAATCGTAATCC
TTGCACTCGTTTCCTTTCAG
>D.miranda-TR25970|c0_g1_i1 len=266 path=[487:0-265] [-1, 487, -2]
ATTTTCCATGCCTCAGTGACTTATGCCAGGGAGGATGAAGCAGAGCAGAGCAGAGCAGAGCATTGCTCGT
GGCAGGTAGCATGTTGCATGCATCATTAAGAGCTGGAACTAGAGCAACTACAACTACAGCTCCTAATGCA
ATTTTAATGTAGCTCTCCAACCAAAACGTAAAACAAACATAGAGAAGCGACTCCACTGAGCTGAACGTAT
AATCAATCCATCAATCGGGCCCCTCCATCTCCATTTGCCATTTGTCAGCTTGCACG
>D.miranda-TR36169|c0_g1_i1 len=282 path=[519:0-281] [-1, 519, -2]
TGGAAAGTGGAATTGGGAACAGAAGAGAACTTTTAAGCTCAGGAAAAGCCCAAATTGTATGACACTTAAG
TGTTTCTTATAATATATACTTTGCTGGCACTTTTGTTGTTCAGGTTGGTTTAGATTAGATTAAAATTGCT
TAGGATAGGTTGGATAGGTTAAGATTTCAGATAGAGTGCGTTGAATAACGATAGACCTGATGGTATTTAT
AGATACATATATGTACAGCTGCGCCGAAAAAAATAGCACCAGTGCACAGTGGGCCAGCGATTCCATTTTT
TG
>D.miranda-TR49704|c0_g1_i1 len=270 path=[248:0-269] [-1, 248, -2]
GGGAAGCCGGTTACAGTCGCTGCCAAAATAAACGTGACGCCACAGGGTAGACGGAAAATGCATTTACACA
TACACACACACGAACCTTTCTCTCTCTCTAACGGCACTTCCGTTCTAACTGACAAAATTACAACAAACTC
TACAGAACTCGTATGCGTATACGCAATGTGTAAGAGCAAGCGTATAGGAGAGAGCAAGACCGAAGGGAAA
GGCGAGGCATGGCTTGAGAAATGGCGAATAATTTTCACTTTCTAAGGTAAACAGAACCAC
>D.miranda-TR53109|c0_g1_i1 len=495 path=[473:0-494] [-1, 473, -2]
CGGGCGGTGGCTGCTGCTTCTCGAAGATGCAAAGATACACTTAACAGCCTCTAGAGATACCCATCGACTG
CAGCAAACAAATGAAGGGGGGCGTAAGTGCAAGACTACTCAAAGGCGCCCACAGATACAGATCCAGATAC
AGATACTCTCCATATATCTGAAATGAACCCTTGATTCGTTCTCTCTTTCGCTGTTTGAACTACTGGCGCC
ATCTGTGGCTTAAGCTCAGGCACCAGGACACCACCTTAACCCCCTGTGGCGAGGGGGAAGAGGGGAACGT
GATACCCTGAGGGCGTTCCAGGAAAGGATCTAACCCTTTGATGGACCTTGTCCTTATATGTATCCCTTGT
TTCCTGCATCTTCTGGCTTCTCTGCCTCACACACTTGCCACAGAGTCATTGTCTCATTGCCCATTACCCA
TTGTCCCCCCCCCTCATAATTTTCAGACTTGACTTTTTTACAGCACATGATTTTTGCACGTACTCTATGG
AACAG
>D.miranda-TR15326|c0_g1_i1 len=305 path=[614:0-108 615:109-132 616:133-304] [-1, 614, 615, 616, -2]
ACGTTACACACATCCACTTTTGCCACAAATCTGATGTGCCCCGGTGCTCATTTTGAGTATCGGGTATAAT
TATCAGTTCGCTTCCGAAGGACTAATTGGGGATTAAGCTGGGACAAATTGAGGACGAGACGGGCACGCAG
CAGGGCGAAACCGAATGAAGCCAGGAAGCAATTAATTTCTCCGAACGAGAAGGCGAGAAACCATCCGAGC
GTGGACAAGCTGCATCCGGATCACACCGACCACAAGATACACATATGTATGTATGAACATACACACACTC
CTCCTCGTCTTCGTCTTCGTCCTCG
>D.miranda-TR20261|c0_g1_i2 len=564 path=[1425:0-174 1426:175-196 1428:197-285 1424:286-563] [-1, 1425, 1426, 1428, 1424, -2]
TTCTGCGAGGAAAACCCGGCTTCTAAATTTTAAATTTACATAAACGTATTTAACCCCCCATAGCAGTTAG
CTTTTTGTTTTGTAACGAACCTAAAAGGGTTCCCGCGACATATTATAAGCATAAAACCTGACAGCAAATT
ACAGCGCCTCGCCCAACGTAAATTAAACGCATGCAGCCACTGATTGACACGCGCTGACTCCATAACGCTG
AGCAAACACACAAGGTCACGAGGACTTCCTTCCACTCCAGACTAAGCAACCGACCAGGCGCAGTCTTCCG
GGTTCATCGACTACAAAAAGATGACACCGCGGAAGCCTATGACAAGCACCCAGCGGCAAACCCGACAGCA
CGCCAAAAACGCGAAGAGACAGAACCAGAACCCACGATCGCCAAAACGGCGAAGTGCACTTTTGGAACCC
GCTGACACAGCAGCACAAGGCGTATAAATAGTCGCCGGCCAGAACTAAAAGGGAGCTTACGAAAGATACC
AGCGATCAGTAGAGTTATCAAATTAATACAACTCAAAGTGCTAAGATATTCGTAATAAAATGTCTAATTA
TCAG
>D.miranda-TR48780|c0_g1_i1 len=258 path=[471:0-257] [-1, 471, -2]
GTCATCAGCTTCTGGCTAATTATGTTGCTTGGCTGTCTGCTTGCTGGCACGCGTACTTGTGGCAATTTCT
TGCTGGTGATTGATTGATGGAAGATGGACGCCTGTTTTAGAAGCTGGAAGCCTGAAGCGTTTCCTTGCCT
GTTTTAGATTCTGGTTTGCAGCGCAGCTAGCGGGCTCATGCATCCACAATGTGGATGTCCGACAATGTCC
GACATGTTCCACACCAAACACTGCTGACGTTTTATCAATGCACACACA
>D.miranda-TR41566|c0_g1_i1 len=342 path=[320:0-341] [-1, 320, -2]
GTTCCTGATAGCTCATCCCCTCCAGAACACCCAAGACCAAAGCTTCCCGCTGGTCGTCTGGCAGCCGTGC
AAGCGCTGCATCCAGTTCCTTCAGGGCCAGCCTGTCTTCATGCCGCCCGCTTACAGACAATAGGGATTGA
GGGGTATCATCAATGTTCCCGACTTCCCGCTTTTTACGCAGGTCGGAGATAAAACGGTTACGCAAGATAC
GGTGCATCCATGCCGCAAAATTGGTGCCCATTACAAAACTATCCTGCGCCGCCAAAGCATTGCACACAGT
ATCCTGCACAAGATCTTCGGCCACAGAACGATTGCGGGTAAGCGCCAATGCCTGCACGCGCA
>D.miranda-TR28802|c0_g1_i1 len=295 path=[273:0-294] [-1, 273, -2]
GCTCTGACTTCTAAATCACGTGTTCGTGCCTGGTCGCGTTTCGTATGCCACATGCCATTTCGCACCAGAA
CAGAGCTGGCCAGGCCAGGCCCCGCCCTCAGCATGACCGAGCCCGTCCAAGCCGCCCCTTGGAGCCGAAC
GACGTGTGCATAAATCTTGCAACCATATTCAAGTTGATGATGTTAAATGGCATGGCTGTACTACGGCAGT
GCCGTATGCAGGCATCAGTTTCATCCTGTCCTTCTGTGTGTGTGTGTGGAATGTGCCGCAGCCACACACT
GCTGCAACAACATGG
>D.miranda-TR54558|c0_g1_i1 len=249 path=[227:0-248] [-1, 227, -2]
GATACATATACATGTGTTCGATTAAACAGCGTGGGTTGGGTTTTTCTTTGTGGGCTCCATTTCCTATTCC
TGTATGTGAACCACTATGGTACCGCGGCAGGTCGTAAAATGAACATCAAAATGCTTAAGAAGACGAAGGC
TTCCAGGGGGAGAAACCTTCCGAAGGTTGATTAACAAGTTGCACGCTTTCCTATGGATAAAATCACATTT
TATAGTAACTTTTCCAACGAGATCGGAAGAGCGGTTCAG
>D.miranda-CL3303Contig1
TCCCTAATGCCGCAGGACACACAAATCATGTATATTAATATATAGACTTCTTTAAAACATGCGCATGGGA
AGGGGATGGGAATGAATGCAGGATTCCGCCCCCTCCCGCTCTTTTCCACACACAACCACACAATCAGGCG
AGGTGAAGTTACTTTTTAGCCTTCACCCAAACATCTGAGCTACGTTAACCCACAAGTTGAACCCTCTCTC
AATTGGCTATTGACATTGGCAATTGAGATACTAGATTCGAAAGTGCACGCACCACTTTTAAAAGTCTCTT
TAACGATATGTGATTCATAGGACGCTTACAAATTACATATAATATGTAAAGCCTAAAGAACCCACTCCTT
AAAGAGTATGCAAG
>D.miranda-TR38949|c0_g1_i1 len=293 path=[541:0-292] [-1, 541, -2]
GATTTCATAAAAGAGTGTAGGATAGCCGATAGGAACTTTGTCAACTGCTCGACCCAGAGCATCCAGCAGC
TCTTCGACAAGCTCAACGACGGCATACCCGGCCTCACGAGCATCAAGAGCTTCGATCCGTTCCACCTGAA
CCGCATCCGGATCTCGCAGGGCAACAGCAACGCGATCAATCTCAAAGTGGAGCTGGCGAATGTCAAGATC
GTGGGCTTTGGCCACACCCATGTCCTGGAGAGCCAGGTCTTCAAGAAGGACTACAGCTGGAAGACCACAT
TCACGCTGCCGGC
>D.miranda-TR10968|c0_g1_i1 len=251 path=[982:0-59 983:60-62 984:63-85 985:86-250] [-1, 982, 983, 984, 985, -2]
GCGTGTGTGTGTGCCTCTTGTGATTGTGTGATTGCAGTAAACCCAAATGCCAGAGGCGCTGATGCCGGAC
CTATCGACGTTCGAGAACAAAACGGGACTGGCCGAGGACATGAAGTTCCTCGCCTCCATGCCGGAGCTGT
GTGATGTAACCTTCCTGGTGGGCGACACCCGAGAGCCCGTCTGTGCCGTTAAGGCCGTGCTGGCCTCCCG
TTCCCGAGTGTTTGCGAAAATGCTTTATGCAGCGCCATCGA
>D.miranda-TR23693|c0_g2_i8 len=423 path=[5886:0-33 5995:34-52 6077:53-57 6061:58-76 6069:77-102 6082:103-114 6088:115-144 6091:145-147 6085:148-161 6074:162-174 6038:175-193 6092:194-199 6080:200-206 6064:207-223 6086:224-230 6083:231-282 6071:283-304 6052:305-306 6078:307-328 6070:329-357 6062:358-370 5963:371-394 5670:395-422] [-1, 5886, 5995, 6077, 6061, 6069, 6082, 6088, 6091, 6085, 6074, 6038, 6092, 6080, 6064, 6086, 6083, 6071, 6052, 6078, 6070, 6062, 5963, 5670, -2]
TGCCGGGCGCACAGTTCTATGATGTGAGTAGGTCCTAGGTCAGATGCAGGGATGAGATGCATGACTCCTC
CTCTCTTTTCTCCTCCTCGTAGTACGGGAAGCGTCGCCATCCCCGACAGCAAACGCTTATGCACTATCAG
GGCATACAGATGCTCTCCGATCACCGGGAGCCGGATCCCAAGTGCCCGCCAATGCCCGCAGAGATCAACA
CCCTGTGGGCACCGAAGGTGACTACGAAGCTGCCACCGTGGCTGACCTATGACAAGCAGGTGCTCTGCTT
CAATGAGAACCTCACCGAGATTTACCATGCCCCGTACCAGGTGCGCAAGGTCAGGATCTACTTCTATCTG
GAAGATGGCACTATGCAGGTCGCCGTGGTGACCGGGCATTCCGCAGGGCTGTCTGGTGCACCGTCAGCGC
ATA
>D.miranda-TR18723|c0_g1_i1 len=288 path=[1435:0-140 1454:141-141 1453:142-142 1452:143-223 1447:224-287] [-1, 1435, 1454, 1453, 1452, 1447, -2]
CGATTCCCAGCCCACCTAACACTGGCACAAAACTGCACAAAACAGCACTTCTCGGTGATTTAGTCGCCGG
CAGCGATATAACCCACCGCACCTACACGGGCCCCTCCATGGACGAGCGAGGTGGTCAGGATGTGGAAGTT
GACCTCTCAACGGAAATAATCAAGCAACACTTTCAGAGTACCTGTCACACAGCATTGGACACCTGCCGGG
AAGATCCGTCCTGCTCGTCGTCCCTGCAGCCAATGCTGATGCATTGTGAACTGCATCGGTGCAATCGCAA
CGCGTGCA
>D.miranda-TR44725|c0_g1_i1 len=263 path=[241:0-262] [-1, 241, -2]
CGTACCATGAAGCGTCAAACGAAAATTGAAAAAGAATTTGTTCCTCATGCAACATCTTGG
CATTGTACAGTCTTTGCATAAACTCATGCGTGGAAATTTGGGGAATATACATATGTATAG
TGGGCGGCTTTTGGTCCGCGACAAGGAATGTTTCATTTTCGTGTGAAAAGATTTTTCGAG
AATTACATATGTACATATACTTGTTAGCGCCTGTCGCCAGCCATAATTCCGAGCGATATA
CATACATATGTACATATGTATGT
>D.miranda-TR44444|c0_g1_i1 len=282 path=[260:0-281] [-1, 260, -2]
ATCTAGTATCTGTATTAGGAAATAGCTTTGCTGAAGTAAGTGTCATATGTATTTAGATAT
GCTTAAATATGGAATATGTCTTATAATATGTAGTTAAGCAGCCATCCTGACATGACAACT
ACATAGCGACATGGACATGGAAAAATGCAGCATCCTTTCAGGCGACCATATAGAAACGTA
CAGAATTGAGAGTTGGAGGCGTTGGAGGCCTCCTGAACGGAATTTTCATTCCGTCTGTTC
GGAGCAGAACCCAGCCGATTAGCTGCTTGCCAAATAGCACAG
>D.miranda-TR23644|c6_g2_i5 len=525 path=[10771:0-40 13014:41-52 13471:53-69 13191:70-76 13545:77-115 13460:116-139 13730:140-140 13742:141-147 13751:148-148 13758:149-150 13376:151-182 13219:183-205 13714:206-211 12798:212-242 13215:243-268 13026:269-280 12793:281-286 13475:287-292 13371:293-328 13597:329-355 13552:356-366 13474:367-407 13369:408-427 13207:428-458 13473:459-459 13368:460-460 13206:461-468 13017:469-485 13716:486-500 10073:501-524] [-1, 10771, 13014, 13471, 13191, 13545, 13460, 13730, 13742, 13751, 13758, 13376, 13219, 13714, 12798, 13215, 13026, 12793, 13475, 13371, 13597, 13552, 13474, 13369, 13207, 13473, 13368, 13206, 13017, 13716, 10073, -2]
ACACCAACGCCCCAGCCAATGCAGAGCGCCGACGCCACAGCGACGGTGGCTGCGTCAGCA
GCAGCAACAACAACGCCCACACAGACTGCACCCATCGTAAGTACGCAGATACAATATACA
CAGACACAGCCATTCCCGCCACTTGCATTGCCTTTCCCCCCACCATGCCAATAATACCCA
AAGAAAGGCGCCAAACACAAAAGAAAGGCCCATCAAGACGCCGCTTCTCACGCTCTCGGA
CACTCTAAACAGTTCGTGAGTAACGGGAGAGGGAGAAGACAGAGGAGAGCCGGCAAGCCG
ACGAGAAAGAGCGGGCCAACGGGCCGCCACGTGCACACACACACACACGACCGGATCGAA
CCTGTTGAGAGCCGAACCTGGTTCGAGTTCGAGCAGCGGGTCGATCCGTGCCAATGCCCA
GCCTGCACAAATGCCACCAATCCCACCAACACCAAAACGACGCCGCGCCCTCATCGACAG
TGGGAGTGACGATGAGGGTGATGGTGAGAGGAAGCAGGCCAGACG
>D.miranda-TR24321|c2_g1_i1 len=367 path=[345:0-366] [-1, 345, -2]
CGATTGCTGAGCGAAGGGCCCTCCACCTGTAGCTCGAGTTTCTGATTACTCGTAATCAGT
AATATAATATCTGGAGTAAACCCTCGTCTCCCAGCCATATTTAAGTGTATCCCATGTTCG
TTTTGCTTCGTTCTGGTTTTTGTTTATTCCTTGTTTTTGTTGTTTGTTGGCTTGCCATGC
AGCCAGCCGCATTCCTTCCTTGCTCTCCTCCCCCTTTGCCTCCTTCTGCCTCGACAGAAT
TTGTCGCATGTTTTCTGCCCAGACAGCCGTGGAGAGGGGAGGGCTTACAGAGGAGTCTAC
TTATACAGTCATAATCGGAATATACACGGGTATGCCACAGATGGATGTACATACATACAT
ATGTATG
>D.miranda-TR50201|c0_g1_i1 len=282 path=[519:0-281] [-1, 519, -2]
GGCAAACGCATGGTTTATACATATATGTTTATACAATATAGTACAATAAAAGCCAAGATT
TTAATACAAATTGAGGAAAAAAATGCCAAGTTGAGAGATGGAGAGAGGGGGAGGATGGAG
AAAGTGATCTAGCGCAGGTGAGCAACACACTTAAAATAATGCCAAGAACTTTGGCTCACC
CACCCACACCCTCACACACAAACACAAACACATACACATACACATGGAAATTGTTCGAAA
CACGTAAGAGACGTAGAGGAGAAAACCAACGTAGCAGTCGGG
>D.miranda-TR12230|c1_g1_i1 len=253 path=[231:0-252] [-1, 231, -2]
GGTGGTTCACGGGTTCTGTGACGCCAGCCTAGACGCGTGTCGCCCTCCTAAGATTTTGAC
GGTGCCCAAGATAGAGTTATGTCGAGCTATTTTCTCAATTGATCAGTGAGATACAGCCCC
TTCAATTATTATCTGAAAGTTTCTTTTGCTCGCCTGGCTCCACAACAGCTTTGTGCAATG
GATACGTTTTTAAACTTCTACAGCGCACCATATCCTGTTACACTTGGCTTGTTTCCCAGA
GGGCAATGCCGGC
>D.miranda-TR14002|c0_g1_i1 len=282 path=[596:0-59 597:60-83 599:84-148 594:149-172 595:173-281] [-1, 596, 597, 599, 594, 595, -2]
GTGCTATCGGGAATGGTTTACAGAGTCGAATGCTTTACTAAAGTCGGAGCTAAAAAAATC
CGTCTGTAAGTGACCTTGAAAGCCTTTAATGATGAAAGAGCTGAACTTTAGTAAATTCGT
GGTGGTTGGTGGCCGCCTTATAAATACCAGTGTTGTTATTTGCATCAGACTTGCTACATT
TCTTATGGAGATTCCTTTCAAATCAGGGGAAAGCATGAAGAATCAATGGACAGGGTGAAT
AGTTTAAGCAAGGGTCCACAAAGAACTTCGGCGCAGTACTTG
>D.miranda-TR24413|c3_g4_i1 len=279 path=[13872:0-36 13873:37-43 13874:44-46 14569:47-58 14452:59-71 14657:72-78 14555:79-80 14435:81-104 14642:105-109 14540:110-124 14715:125-137 14627:138-159 14524:160-177 14395:178-200 13857:201-278] [-1, 13872, 13873, 13874, 14569, 14452, 14657, 14555, 14435, 14642, 14540, 14715, 14627, 14524, 14395, 13857, -2]
TACACGATCTATGCCTCGGACATGCCCATGCCTCACCTCATCCCTGACAGCACTGGCTTC
CATCCAGAACGGGAATCAATGTTGCTGTCCACGTATGCCGACGACACGGTGATAATGAGC
GCATCTGCAATCCCAAATGTGGCAGTCAAAAATAACCAGCCATACCTGCAACACTTCACC
AAGAAGTGGTGCATCAGTGTCAACGCAAAAACGAGGTGGAACGTTGTGAGTTGCTGCGGA
CACCGCAACTCCACAGCTATACCCGATACCAAGTCAGTA
>D.miranda-TR24566|c0_g2_i1 len=2166 path=[23184:0-100 23717:101-183 @23875@!:184-499 22681:500-539 23710:540-609 22923:610-633 22924:634-638 22925:639-662 23867:663-920 23910:921-969 23863:970-999 23784:1000-1083 23080:1084-1105 23081:1106-2165] [-1, 23184, 23717, 23875, 22681, 23710, 22923, 22924, 22925, 23867, 23910, 23863, 23784, 23080, 23081, -2]
GACTGAGCTTACCTCAGCCTGAAATAGGTCCATCACACCATCATGCAGTAAACTGTATGC
AGGATGGCCTTAGTGTTGGTTTTTGGCGTCTTACAAAATGGAAATTAAAAACGCCGTTTG
GATATGTAAAGTTTGTGTGCCAATCGTTCTTTGTGGATATATCTGTGGTACAGTTCTAAC
ACTCGTGTGGTATGAAAGGCATCCGTCCCTGAGATTGCAAGACCTCAATCCTCGATGGCT
GACAATTGTAAGCCTGACGTTGCTCTTTATTCTTCTCTTTTATGGCCGTCCAGTCAGGTG
CATACTGACTCTGGCTATTCCTTCGTTATGCAGCTCCCGCGGACGCGCTTGTCTTATAGC
CCTGGCGTTCCTTCTGGCTGCCATTGGGCCGACTGCCAATATCCTTGCAAACCTGAAAGT
GATGCTGCGCAGCCTGGCCTGCGGACAAGAGCTGTTGCGACAGGAACTTGGCCAAATGAT
GGATGTATTAATAGAACCAGTGAAATCCATTAAAATTGCCATAGATTTAATGTTGGACGA
GATTCGTCAAGCTCTCAGTCAAGTAATGGAGCCTCTACTGCGTATCCAAGACTATCTTAT
CATCATCATTTCAATCCTCAAGAACTGTCTGGCCTGGCTAAAATCCATTGTGGATATGTG
CAATGAAGAGTTGGGCACACCGTGGGGACGTTGCAAGCGGGCTGCCCTTCGTGCCATGAC
CCGGTGTCAGACCAAGTTGGGAATCTTCAAGCCACTTTGCCACGCTACCAAACTGTTTCT
GGCCCTCTGCTATCCCGCAAAGATCATAGATGTATTTTGCAGTGGCTTTTGGGATGTGAA
CTGGGAGATGCTGGATAAGGTCATGGAGCAGTACCATGATTTTTTGGGTCATATCAAGGA
AATGTTTGATGACAAAATCACCTTTGAACACGACTTCTATTTCAACTCAAACTCCTCGAA
GGATCTTTTAAAGGTGGGTGAAGAAATCGTACAGGATATCAACAGGCTATTGAAACCATT
GATGCTAATGTTCGCGTTGCTGGATGTTCTCTGTTACATTTTGGTTGCGGCAGTGTTTAT
TAAGGGCACCTACTTCTATATCCGCTACATGCATAGTCTGGAGTATAAGAATGTATTTTT
AACCGAATCTTTTTATGCGATCGACATTCAGAGACAGAATGATGGAGACGCGCTGCTGCT
GCCCCTGAATCGACTTGAAAGAAGGAAATACATAAGGATCACCAGTCCGCGTCTCACCTC
TTCCGAGTGCTTGTATATTGGGGGGAGTTCCTTTTTCATGATTTTTACCTCCCTGCAATT
GTTTTCCATTTGCTTTTTGGATTATAGCCTCTTCTGGATGCTGGCCACCATGTCGTACTA
TGGCCATCAGAAGTCCGGACTAGAAGTGCCTGCCTATATAGATCTGAAGATCAAAGGAGG
AGGGTTTTTGGTTGATATAATGCGAGGGATATCCATGGGGTTTCGGCCCCTCACTCAGAA
AACCGTCTTGGAAACGAGTGAATGTTTGCCTCAGCCTGTAGAACCGAACCATTACAGATA
TGCTGAGATATTGGGACTCTGTCTATTCGCCTGGCTGGTCCTGCTGACGGAGCCGTATTT
CCTGCGCCTACGTCATGTGATTATGCGTTGCTTCTACCCGGAGCGAGACCATGAGAGGGC
CATGTATCTGCACAACAAGATCTTGACTGAGCGAATAAGCGTATTCAAGTTGGCACGTCG
CCAGATCCGCGCTGCCTTATTGTACCAGGATCGAAAAGGCCACATCAGCTCGTTCAGGGG
CAATTTGAAGCGATGCTGCTGTTGTGCCTGTCTGGTTGGTGCCATGAGTAGTGATATCTG
CATCATTTGCGCCAAGTCCTTAAGCTCTTCCACCCGCATAAATTGCGACTCACTAGGCTG
CAAAGGTGTCTTCTGCCCGAGGTGTTTCAGTGAATCCAACAACAAATGCTGCCTGTGTCA
TCGGCCAATAGATTATGGCGATTTAAGTGATTTCTCTGTAGTTCAGGACTCATCTGATGA
TCCTGATGCACAATCGTTTACGCAGAAGCAAGCTAGGTTGGATTGCGATGGATATCGCAA
GAAAAGAATCAATATTTAATATTGTTTACATATGTTGGATAATTTTAAAATAAAAGAAAA
TAGCTG
>D.miranda-TR20572|c0_g1_i3 len=372 path=[1663:0-103 1688:104-166 1683:167-177 1677:178-201 1695:202-216 1696:217-234 1684:235-300 1694:301-302 1672:303-338 1657:339-371] [-1, 1663, 1688, 1683, 1677, 1695, 1696, 1684, 1694, 1672, 1657, -2]
GGCGATGGTTGCCAGCAGCCATGAAGTGCAGGAAAACCACCCCTGCGTGGATTCGGATGC
GCCATGTGAGGCCTGCCAGCAGCCGTGGTGACGCTCGTCGATTGCACCCCTCCGGAGGCC
GGACGCCCATGGTGAAGCATCGGGGGAACGACTGGAGGCATCGCCCGGTGTCGCAAGCGT
GTTTTCACGCGCTTCAGGAATACCGACAAAGACCAACACAGGAGTATTGGACTAGCTGCG
GCCGGATTGCGGCATCGCAGTGAGCGGCGCCTTGCTGCAACAGAGTGCAGAGTGACTGCG
GCGTTGTGTGCAATGAGCCGGCCGGCATCATCGTCGTTGTTGTAGTCGTCGTCATCTGAG
ATGGATTGGACA
>D.miranda-TR39570|c0_g1_i1 len=306 path=[463:0-74 464:75-75 465:76-127 466:128-128 467:129-305] [-1, 463, 464, 465, 466, 467, -2]
GGTCGTCAGTGTGAATAGCCTATTACGGACCATCCCCGAAATGGATGGTGGATGGTCGTC
AGTGTGAATAGCCTATTACGGACCATCCCCGAAATGGATGGTGGATGGTCGTCAGTGTGA
ATAGCCTATGATGGTCAATGGTCGTCAGAATAGCCTATAATCAGCACTTTTTCGTCGACT
GCCAGCCTTGTATCATAACGGGCAGCACCGACACGACAATGGCAGGTCTCGCCCGACATT
TGCCCGAAAATTTGGTGGTTTTTAAGAAAGTTTTCGGTACTTTTTTAGGTCAAAATTGAG
CCGACG
>D.miranda-TR25377|c0_g1_i1 len=292 path=[270:0-291] [-1, 270, -2]
TAGAGTTGCGGTGTCCGCAGCAACTCACAACGTTCCCCCTCGTTATTAGTTTATTAGTGG
CAATCAAATTGATGGGCCGAGTTTTTTTCTGTTTTTGTGGGGGTGGGGGTAAACTTTCAT
GACGCCAAGACATTATTACGCCGCCAAGAAAATGGAAATTGAAAATGCCGCCAAGGAGCT
GGGAATGGCGTAGGGGCCGGTGGTCCCGTACAGATTGGCATCCATCGCTTGGGTACGCTT
ACACAAATGTAAACACTTTGTACAAATATTTGTGTCATTAAACAAATGACAA
>D.miranda-TR40309|c0_g1_i1 len=350 path=[328:0-349] [-1, 328, -2]
GCCTCTTGAAAGATGCAGTCATTGCATGTCAACGTCCAAAGAAAGGCAGTAAAGTAATGT
GCACGTAGTTGCACTGCACCCCTCAGAAGGCATCCAGTAGTTCTCCCTCCCGCTCGAAAC
AAAGAAAACACGTGTGCACATTTTGCACACACACAGAGACGTATATGTACATATATATCT
GCCACCGCACAGGGGTTTCATCATTTTGAAAATGTACATATGTAGATTATATGACAAAAT
TCTTGAAAACGAACATTGGAGTCCACGTTTCAAAGTAAAAATGAACCCGGAATCTTCGCC
TGCTAACTCTGAACGTGCTCTGGACACAATGAATTTCGACTTGATCCGCA
>D.miranda-TR53358|c0_g1_i1 len=253 path=[231:0-252] [-1, 231, -2]
AAACGATTCCTTCTGGACGTTACACACATCCACTTTTACCACTATTGTGTCGACGCTACG
GCCGGTACCTGAAAGAGTCTCGTGGTTCAAGAATAGGCGTGGGATAAGCGGTACTAAGAA
ATATGGTTGTTTTATTGTTGTTAAAAGGTATAGAACTTGGTAGGTACTCGGATCTTCATT
CGGGGTGGTCGCACGTGGCGGATAGCTGCGTGCTGGATCGGATGATGGTCCGGTCGGTGC
TGGAACTGAAGCA
>D.miranda-TR48885|c0_g1_i1 len=310 path=[288:0-309] [-1, 288, -2]
TGAAAAATAGTCCTGCCACCCTTTCGGCATTACGGTCGCAATAATATAAATGAATATCCG
TTAAGATTCTGATGCTAATTAACCAACTGTAGTACTCATTATACGGCAAACACCTCACAT
TATTGTTTCATATCCAGAGCTGTGGTTACTATGTCAATGCCAATGCCATCAAAAATTTCC
ATACAAAACAGAGTCCTCTCAGAGTAGTCCTTGACAATGACCCAGCGCCTTGGAGATCTA
GTGTTCTTTAATTCAGTCCATGATGCAATTATACAAGGTGGTCTCGTCGGCAAAAGTTAG
TCCCTTAACG
>D.miranda-TR32395|c0_g1_i1 len=278 path=[511:0-277] [-1, 511, -2]
ATGCTGGCTTGGTATCGGGTGTAACCGTGGAGTTGCGGTGTCCGCAGCAACTCGCAACGT
TCCCCCTCGTTGTAAATAGTATTTTGTGGGTGGCGATACAGAGAAATGCCGAACCGTTTG
GAGCTGTCATCAAATATGCAAACTGCATTCGAGTAAATTGCCAAGTGAATGGCATGCCTC
TGCCCTCCACTCCCTCGCTGTGGCAGCCACCACACTGTGCCACTGAAGTATTTACCTCGT
AAACTCAATCTCTAAACGGAGCGGAGAGGAGCGGAGGA
>D.miranda-TR23921|c3_g11_i2 len=280 path=[11323:0-33 15032:34-39 14823:40-44 15144:45-64 14999:65-68 15406:69-100 15384:101-107 15356:108-109 15318:110-116 15264:117-125 15190:126-140 15085:141-160 15493:161-163 15520:164-169 15537:170-170 15551:171-173 14644:174-188 14366:189-243 11700:244-279] [-1, 11323, 15032, 14823, 15144, 14999, 15406, 15384, 15356, 15318, 15264, 15190, 15085, 15493, 15520, 15537, 15551, 14644, 14366, 11700, -2]
AAAGCGACGGATTATACGGCGTCTACTGATTGCGCCAAATTGCAGGAGTTTAATGCCAAT
AAAACCTGCTATTAAACCGACAGAGCTGCCCCTCCAGCAGCTGCCTCGCCACTCCTGCAA
CTCTCTTGAGGCATAATGGGCCAGCCACTGCCAATCACCAGACAGAGCTGACCATCAAGA
AGCTGCCTCGCCACTAACACTGACAATTTCCTGCCAAATGTGAGGAATATGAGGCCCCTT
TCTGATGACGCTGCCACCACACCATCACAATGACGTCACG
>D.miranda-TR48264|c0_g1_i1 len=308 path=[286:0-307] [-1, 286, -2]
GCTGCATTGCCAACAAGATTTAACCAGCCCGTAGCCGTAACATTATAGGCGGGGGTTGGA
GGGTACTGCCCTTTAATAAGCTAATAATTTAGTTTAATACGATTGATATTATTTTCTGTT
TTTTAATGAAGCATTTGTCTGCAGATGGGAATCTTGGTCGAAGAGAGGGACATTTCGGCG
AAGCAATTGAATAACCATAAGTGTGGGCTTACGGGAGAGAGAGACAGACAGAGAGATAGA
GAGAGAGAGAGAGCTTTGGGACCAGATGCGGCCAGACTCTTCCAAGAATTAATTTCATGT
TTTTCAAG
>D.miranda-TR15996|c0_g2_i1 len=568 path=[1456:0-339 1457:340-349 1467:350-448 1465:449-466 1466:467-567] [-1, 1456, 1457, 1467, 1465, 1466, -2]
CTGTTATAATTTTATACTTATCAAATAAATGTTACTCGTTGCCATCAAGCAACTTAAACT
ACTACATTTATACAATTCGAGCTTCACGCCAACGAATTGGAGGGAAGTCTTTGATTTTGC
AAGATTATCACCCAATAGTCCCCGCGGAGTATCATGATTATTATCCACCAGAGCTATTCA
ATATCAGAAAGATAGTTGAACATTTTTTTTTTTTGTTCCGCGCGCAACCCCGTTGGGGCT
AAGGGACATAAATTCCAGTAAGCTCGAGGCAATGGGTTTCATCATTAAAAGGCTTGCGGC
GGACATTATAGATTATGCATCCCACATTAGCCAGCCTAATGGACTTCAAAAGGATGCTCT
CTATTTTATAGCCCGCTTAGTCGGCGCTCTAGCTCTATTAACTGAAGAAACCGCGTAGAA
TATCTCTTTTCAAAGTTTTACTTCCCTGCAATTTGCTAGAGTACAGTCTGTTACATAAGG
ACTTATAAAGATCCTGAAGACGCCGGTGTCCAGACGCCAACCAGTAGTTGTTGCCATCCA
GTAGAGGCGTCTCGTCTCCTGGTCGAAT
>D.miranda-TR27893|c0_g1_i1 len=359 path=[673:0-358] [-1, 673, -2]
ACCGACTGCATATCGGTATATAATGGTCAATTTCATCAATCTATTATTATACCCAATACT
CACCTCCTTCTCTAATATCACATTCTTTTGTTTCGTATCTCAACATTTAATTGATATCTT
CTTCACCCACTTTGTTGGAAGCACCCATTTGAAACATTGGGACCCAAAGTATAGTTCATA
TTTTTACCGTAGGAAATTATATCTCCCTAATCAGGTAATAAACGGCTCCATAACGACACA
AAATGCCTTGTTCTTATGTACCTAAACATTTTCCATAGACAAAAGAGAATTCTATGAAAA
CTATTGAGCGTTTTTATACCCGATACTCAAAATGAGTATTGGGGTATATTAGATTTGTG
>D.miranda-TR37948|c0_g1_i1 len=287 path=[529:0-286] [-1, 529, -2]
GAATCTACAAACACGGCCAGAGCGGCGCAAGTGGAGACTTCAAGTGGAATTTCCAGCGGA
GTCAGCCCCAGCGTCCGTCCCATATGTACGAACGAGTGGCGGATACAAAATATCCACCAC
TCATTTTTTTTTTTCTCTCTTTCCCCTGTTTTCAAAGTACATAATGGAGGGATCAAGTTA
CACGTTCTTCCACAGCCGCCACAATAAAGACCAACAAATAAAAGAATAATCAAAACTGCT
GAAAATTAAGAATAGTTTTTCTAAATAAAAGAGACCGAAAAACTTGG
>D.miranda-CL1778Contig1
ATCGACAGGACTATAATCGAGGAGAAACCATCAGTTTTGTTCTGTGGCGCAGTTCTTCGT
TTAATTTTTATTAACTTATTTATTTCACGTCTTTTCTCTCTTGTCGATCGTCCAAATCAT
CCCCCGACTTATCGCCGTATCATATCGCAGAATAATATCGCATAGAACTTATCGCAGTAT
AATATCGGGATCGGTTAGGGAAAATATCGGTAAGGGCTAATATGGGGTTGGTTAGGGTTA
ATATCGGTAAGGGCTAATATGGGGTTGGTTAGGGTTAATATCGGTAAGG
>D.miranda-TR53379|c0_g1_i1 len=296 path=[687:0-258 688:259-295] [-1, 687, 688, -2]
AACACGAACGAACTTCGGCTCCCGACGAGACCACCTTGTATAATTGCATCATGGCATAGG
CGGCGAGAGAAAATGTATCTACCACAGTCGGACAAAAGTGTGTTGAGTTCAAAAACACAC
CTAACCGCGTGTCCCCATCCAAGTTTATATATACATATGTAGGTACATATATAAACGTAT
ATATGCTGTACATATACATATGTGTATATAGAAGTCGGCTATGCCCGCCGAGCATAGAAC
CGAGCTGATGAAAAACGAAAGATCGGAAGAGCGGTTCAGCAGGAATGCCGAGACCG
>D.miranda-TR29041|c0_g1_i1 len=296 path=[547:0-295] [-1, 547, -2]
AAAAAAAAAAAACACACACACACACACACACACACATGCGTGGGTCTACCTACGTCAACA
GGCGCCCATCGCAGCCAGCAAACCGAAACCGAAGCCGAAGCCAAAACCGAAACCAGAACG
TGGCCTGGCCGGAGCAGCAATGGCAACAACGATGCAGACAGGAAGTGCACAGTGCCACAG
GCAGTGGCAACTACAACCGGCAGCAGTGATAACAGCAGCAAAAGATGATAAGGCCACAGC
GTGTATGTTTTTATACCCGATACTCGAAATGAGTATTGGGGTATATTAGATTTGTG
>D.miranda-TR2145|c0_g1_i1 len=387 path=[850:0-350 851:351-386] [-1, 850, 851, -2]
GAACGGGAAAGCGTCGGGGGGGGGAAGAGGGGAGGTCTCGGGGGGGGCCGTGTCATTTAA
AAAAAAAAAAAAAACATATAGAATGAAGGCAAGAGACGGCAAGACTGTGTAGAATGAGAG
AAAGAATGAAACAGAAATACGGCGAAGGACTGAAGAAGGGTAGGAGGGCGGGAGGGTAGT
CGAGCCCAGACACAGACATATTTGGCTTGTGGCAAGCTACGACCTACCCCGACCCCCGAC
CCTTGCCTTCCTTTCAGTTTATTGTGCTCGCATTCCCCATTCCCCCCTCTCTCGTTCTCT
CATTCACCCATTCTGTCACTCTTTCTCCCTTGCTTCCAGGCTTGGTGACGCTCTGCTTGG
TCCCATCGCCGTTGCCAGCGTGCTATA
>D.miranda-CL540Contig1
TTGTTGGCGGTAACGTCCAAAGTTATCGCCGGGGATGTTAGCTGCTACGGCAAGCTTGGT
CCGACGGAATTTGCTTCTAGCCGCGTTCAATTTTCCGCGTCGGTTCAAAGGGTATGTTTC
CTGGTAGCAGCGCGCACTTCTCAACTCTTTTAATCCTCCTTGGGAACTGGCCCTTCTTTC
TTTTCCCATTTATTGCCGACCGCTTCGTCGAGCCACTTCGTACCCGACCCAATTTGGTCC
TCTCGGCCGAAAGTTTCCAAATAAATAAGATCTTGAATTCCAGCAGAATGGAAAGTGAGG
TGAACTGAATTGCGCTTTGGTGGACGGTAGCGGAAGACTAAGGGCCACTCAGTTTCAATA
AAAAACGAGGGGGAGCGTTGTGGGTTGCTGCGGACACCGCAACTCTGCATTTGTGCCCGA
TGCTTGGTCAGTATGGCG
>D.miranda-TR51766|c0_g1_i1 len=276 path=[507:0-275] [-1, 507, -2]
GTAAAATTAAAAGGAATTTTAAAAAACCGGGACCTTCTGCTAATTTCTGTTCGCCTGGTA
TCCCAGACGTGAAATTCTCGTCTTCCACCATTTTAAGCGGCCGAAGAACGGAAAAAGTGG
CTAAAGAAAATATGAAAAAACGTTGAAAAATTTTGGAATTTGAAAAATGGCGGGAAAAAT
AAAAAAATTTAAGAAAGACCAGTGACCTTGTGCAGATTTCTGTTCGCCTGGTATCCGAGA
TTTGAAATTCCCGTTTTTGGCCATTTGAGCGGTCGC
>D.miranda-CL257Contig2
GGCCGCTGTACAAGTTAATAAAGCTGCTGCCTGTCAATTTGTACAGAATCCCGGAAAGCT
ACCTATCCGACCGCACGTTTTGTGTGAGCTGCGTCGATGGCGATGTGTCCAGAACGGGAA
AAATTGCTACTGGAGTCCCGCAGGGTAGTGTACTTGGGCCAATACTATACACAATCTATG
CTTCGGACATGCCCATGCCTCACATCATCCCGGACAGCACTGGCTTCCATCCACGTATGC
CGACGACACGGTGATAATGAGCGCATCTGCAATCCCAAATGTGGCAGTCAAAAATAACCA
GCGATACCTGCAACACTTCTCCACCTGGGCCAAGAAGTGGTGCATCAGTGTCAACGCAAA
AACGAGGTGGAACGTTGTGAGTTGCTGCGGACACCGCAACTCCACAGCTATACCCGATAC
CAAGTCAGTA
>D.miranda-CL257Contig1
GCGGTGTCTGCCGGAGAGAGCCATACTGACCCAGTATCGGGTATAACTGTAGAGTTGCGG
TGTCCGCAGCAACTCCAGCTCACACAAAACGTACGGTCGGATAGGTAGCTTTCCAAGATT
[truncated: 224,346 more chars]
