# Supplementary material for: Convergent evolution of Y chromosome gene content in flies
Source: Nat Commun. 2017 Oct 4;8:785. doi: 10.1038/s41467-017-00653-x (PMC5627270; doi:10.1038/s41467-017-00653-x)
Supplement: Supplementary file 3 — Supplementary Data 2 [file 41467_2017_653_MOESM3_ESM.txt]

>scaffold5910:16000-16870 (544 - 862)_CL107Contig1-C.trivittatus
TCCAATTCGAACACCTCAAATGCTTCCGCAACTACTTTAGTGGATCATCAGAAGTCATCGAAAAAAGATC
TAGACTACAGCAACGGTGCAGCGGTACTTTCCGGTATCGATGTGGTCGACTCCATGTCTAGCCATTTAAT
GAGGCCAAACTCAATGCTTCCCACACACGGTGTTCATCCAGCGGCAGCGGCTGCATTGCAATACATGTAT
CCGCCTCATTTAGCAGCAGCGGCCAGCGCGCAGCATATTCCGCCACATTTGGCTGCCTACTATCATCAAA
TGTATAGTCAAGCGATGGTAGCATCAGGTATATTATTTAAA
>scaffold49731:5500-7500 (1070 - 1251)_TR11017|c0_g1_i1_25mer-C.trivittatus
ATTTTTTGTTATCTCAAGGCCAAGCATACATTTAAGGGGTAACATCATGTGTCAATAAAGAGACCACCAA
TTCAAATATGGCTATCTAAAATATGGTTATCTAAATATAGTTATCCATATAATTTTTTTGTTTTGTCATT
TAGTAGCATTTTAGAGGACCTTAGAACCAAAATA
>scaffold8221:4000-6500 (1464 - 1977)_TR11088|c0_g1_i1_25mer-C.trivittatus
ATGCTGGCAGATCCGGAAATCAGTTCTAATACTATACTGTTATTTTCATCCAAACTGATTGAATACATTG
TTCTCGATAAGAGTGCGTTTCTAGCTGAAAACTTCACTTCAATTGTTGAAAACCTGGTTGAATTTGCTGT
AAAAGTAGAAGCTTTCAAAGATCGACAGAATTTGAATGCAATACATAGTCGGATATCATCTGAAAACTTG
GCTCAAATACCAGATTTTGAAGGACTTAGTGGTTTGAAGCATGAGAAATCGAATCATTATGTGGATTACA
CCGTTGAAATAAGTGGATCCCCTTTAAAACTTCTTCATAAATTCACGAATTCGTTGCAGTCAAATAAAAC
GGTTTATACTGCCTACATGCTCCTCAATCATTTTTATACTATGTTGAAAAATACCAGATATGCGAACAAT
AATTTTTTAAATTTAATCTTTGAACAATTTTTTTATTTAAACATTAGTGTGATTATGGCGGATGTTAAAA
ATCACCCCGAAAACTGTGTTGCCATT
>C18028574:1-1439 (1306 - 1435)_TR1112|c0_g1_i1_25mer-C.trivittatus
GATAAGTTGGTAGAAAATGGATCAAATTTACCCAAGGGCGAAGAATTGACGAAGCAATCAAAAATAGTCG
AAATATTACCGGAAAAAAACGAAAAAACACTGAAGAGAGATGTGAAAACTATCGAAAGAGAT
>scaffold17302:11000-12500 (926 - 361)_TR7456|c1_g1_i1_25mer-C.trivittatus
TCAGAATATGCAAAACCAGCAGACAGTAATTTAATTCTAGAAAATAGCCAAATACTATTGGATAAATATT
CCTACCCCTGGGAAATGATGCCATTGATGGTTACAGTGCTAAATTATGCTAATGGTGACATCAATGCGGC
TTCAGAGCAAATAGAAGAAGGACTCGCCAAAGGAAATAAAATAATTAAAATACTTGAA
>scaffold_937:919-1164 (2 - 231)_TR578|c0_g1_i1-A.gambiae
TGGCAGCTGAAGCAGCTCCAGCAGCTGATCATAAGCCACGAAACGGAGGTTGAGTTGATGCCAACGTTCA
CTCCAACACCGTTGGATGTACAGCAAAAGGTACTGTTTTTTCCGGCAGTTGAGCCAGCTAAGAAGCTGCG
CCTGCAATTTTATACCGCGTCGGAAAGCGTACTGCAGGCCATCGGGAAATCGTGTGTCCAGCTGGAGGAC
TTGCACATCTTTAAGAGTGCA
>scaffold49837:500-2500 (904 - 1186)_TR6947|c0_g1_i1-C.albipunctata
GATGAAGATCGTCTTGAAAGTGGGGGACTGTACTCGGTTGGAGCAGCAATTTCAAAACCAAGATGGTTTG
AGCTAAAATGAGGGGCAAATATTGTAAAACATTGGCCGGAGTATTCGAAACTGGTTGCAGTTTTGTACAT
TCTTGCGATGATCTGGGGAATTCTTCATTTTCTAGACATAGAAAATGTATATCAACACACTGGCCTCTTC
GCCCTGCTATTTGGAGCT
>C2111268:1-431 (2 - 395)_CL11Contig2-T.minor
ATCCTTAATGTGTTCGCATGTCTGCTTGCTTTACGAGGCTTGTTCATTGGCGTGGCGACATTGTATTACT
ATCTGCGAGCCGATCCCGTTGAGTTGACTGAGTTCGTTCGCACAGTGGCAGGGAGCGAACGCAATTATTG
CGGCCTATATACAGTGCCGTGGCTAATACTGTATGGCTTTCAATGCCTTAAGTGTATAATGCAAATAAAT
CATACATCTTTAGATGAGGAGTTCCTAAAATCGGAAGGCCATCACACTGCGATGGTTGCATTGTGCACAT
TAACATCTTTCTATATAGTAATTTGGATATTAACCGCCAATTTGGCTTGGTCATGCTATCAGTGTATAAA
GGAGAATGAAAACGTAGTCAACCATATAATAAGAGAACAAAGATTA
>scaffold25693:4000-6000 (1018 - 645)_TR1562|c0_g1_i1-T.minor
TCTTTAGAGAATGTAGTCCGTTCGGTTGAGGCTTTAGACAATATGAAAGCGGACGCCGACAAAAGCCACC
ACACACCCACTCAAAACAGGACGAGAAAAGTACCGTCCAATGTGTCGGCGGAGTGTCCGTGCGAAAGACA
TCCCTGTATTTTACCAGCCGACGGAACAGATAAGCACGGTGCACCACAGCGCGGTCGGGTATCTTTTGTG
CGCACAAGAAATGAGAAGAGCTCGAGCGTTAAGAAAGTGATTACGAAAGAATTTGTGCCCAAGTCGATAT
TGAAAAAAACCACAGACTCGCCTGGCAAGTTCACC
>scaffold27574:66000-67500 (1046 - 800)_TR3185|c1_g1_i1-T.minor
CAAGTTTGCTTTCCTTATATTCTTTACTTAACTTCAATTCAGCTGTTTTCCAACTGTGTGTTGTTTTCTG
GAATGGTCTCAGTCGTTTTCGAACCGCTCGACATAATGGCCGTTCTCCTGACGATTTTCTGTGGTGTTCT
CGTTGTTTTGACTGCCCGCACTAGTGCACTTTCCACAGAACGTCTTGAGGCTCTTCAGCTTCTGGATACG
AAGTTCATTCAAATTGCTCAAAAGTTTGTGGATTTGGAA
>scaffold21391:97000-99000 (1419 - 747)_TR4096|c0_g1_i1-T.minor
GTGAAGAAGGAAGAAACAAATGCTGACGATGAAGTGAACAATGATGAAGAGAAAATCGATGTACAAGAGG
AACCGGTTGTAGAGATAAAGAGTGAAGTTGAGGAGGAGCAGAGTACGAAGAAAAATGATAGACGTTCCAA
GAGAAATCGTTCCAAGTTCATAAAGAACAACTCGATCGTAGTGGAAGAGAACGTTGAAGGTGAAAAGATC
AATGAAGCTTCGGAAGTGGTGACCGTGAAGGAAGAACAAATTGCTGCCGAAGGGCCAGTTGAAGAGTCAG
TCCAAAGGGAAGCTGGAGAGGAAATAAAGTCTGAAAGCGAAGTGAATGGGGAAAGCGTTGAAGCGGCTGC
TGAGAACGAAACTGCTGATGAGCTTTCGAAGAGTGCCGCCAAATTTGGTTCGTACCTGCAGGCGGACCAG
GATGACCTCGACGATTTGGGTCTTAATCCGTTGAACGAGGTCAACGAGAAAGTAGAGCAGCCCGAGACCT
ACGAAGACATGCCCACGCTACTGATCAATGACGTCGGAGACGACAACTCGCGGTCCCCAAACCATAGCAC
GGACACATTCAATGTCAGCAACGGCAGCATCGCAATTGTCAATTCGCCCCCGGGTGATCAAGATCCCGAC
TGTGAAATGATCACTTTGCAAATTTCCGATGACGAAGAAGACGAA
>scaffold40897:4000-6000 (1179 - 765)_CL492Contig1-T.dalmanni
GTGCTTAAAGAGTTTGGTGTACCGACGTTACTGGGTGTGAGTGATGACGAATTTCAGCAATTTAAGGAAA
TGGTGGAAGAAGGTGATAAAAATGATTTAACCTATGTATTTAAAGTATATCATCCGACCGAAGACGAAGA
TGCCGAATGCACAGCTAAAAGCCCACCTCCTGGGATTAAGTTTGCTTATTTTGGTTGTAATCCAAATAGT
TTGTTTCGAGTTTTATGTGATGGATTGAAGTCATATGAAAGCGACAGCAAGTGCAGTGGCAACGCTTCAG
AATTGCTAAAGGATATTTCTGAAACCTCATTTAGTGACAAATTATGTAAGGTCCTTATAATATGTGAATT
CATTGATGCGCCTGGACATGCANNNNNNAATGAAGAAACCAATTCCACTCATTTTGATGCTGAA
>scaffold41549:3000-4687 (1247 - 1049)_CL466Contig1-T.dalmanni
ATGGCATTTTCTACACAAACTGAGTTCTTCAAAGTTGCGTTCTTGGATGATGAGGAGGAGGACGTACAAT
GCGAGAGAGTATGTATAAATCTAAAACGATACGAATCCACTGAAGATTTGAGGTCATGGTCAATACGACC
AAATACTGTTTCAAGATATCTTACCGATCTAGTACGAAACGAGAACGCTGTTTGTGAATCA
>scaffold223111:3000-5000 (1072 - 1383)_TR11246|c0_g1_i1-T.dalmanni
ATACCACATACGTCTACAACTTATCCCATAAATATACTAGAACCTTATATAGAATCTCATAAAAATACTT
CTAAAAATATTTTTAAAAATATTTTGTATAATATTTTTGTATATCCTAATATGGTCGCCGGTGGCTTTAT
TAATATGACCTCTTACTATGTACCAATCGAGGTACAGACCTTGTTAAGTTTTGGGCCAAAATATTGTCCT
ATACGGATACCCGAGATCCATGATTATTATCAAGTAGTAAAAAGGTATCATGATGATCATTTAGATTCAT
TCATAAATCTTAATTTTTGTAATCCATTA
>C8406188:1-761 (494 - 756)_TR4930|c2_g1_i4-T.dalmanni
CTGAGTGTCCAAAATATTGGCCACACAAGGCAACTAGCCAGTAGCAATGGGGCAGCATTTTCTATTCTCT
GTTCCCAAACACCTTTTGGCGGTGGTAGTTTATGTTCATTCCTGATTCCAGCTACTTCCACTGTTTTCTC
TTCAGCACCTCCCCACATTTTTTTGGACGCAGCTTTCACAAATGAAGTAACCGATTCCATTGATGTG
>scaffold35138:500-2500 (691 - 1051)_TR6646|c0_g1_i1-T.dalmanni
TATTTTATTGAATGTTGGTATATTGGTGATTGTGAGTCTTTCATTACATCTTCTATTATTTCACGTGGTA
TGCCTTTGCCTGTGCATAAGAATCCTATATTACAAGTATTACAAGTATTACAAGTGGTTAATAATATCCT
ATGTTTTGAAGTTAGATGTTTAGTTGGGCTTATTGACCGAAGTGACATATGCAATGAGGTAAATAATGTG
TCTGAACGACAAAATGTAGGAGATCCTATAGATAAATCTTTTAAAGATGAGTGTAAGAAGAATGAGATTT
CTTCACAACCAAAAACGATGCTTTTATTATATTGTTTTGGTTTAGGAGTGATGTGTGTTAAATATGGATA
TGTAGGTCCTGAT
>scaffold35138:500-2500 (1803 - 1341)_TR10721|c0_g1_i1-T.dalmanni
AATTTAATGCAACTCTCCTGGTTTTTGAAAAAATGTCCAATTCCAATATCCCTATTAGCGCAATCAATAC
AATTTATTTTACTTCACGGTAATTACTTTACCTTTAATAATAAAACTTATCAACAAATAGAAGGTTTACC
TCAAGGAGGTAGTGCCTCAGGACTATTGGCAACAATATACATAGATTCGAAGCTAGAATTATATGCTAAA
ACTCTAATGACCACCTACCGTGTACATGCTTGGTGGAAGTATGTGGACGATGTTCTAGTCTATCTTCCAC
GAACAAATGTAGATTCTTATTGCAATGCCCTATCCAAACTTATAGGTTACAAACTAACACATGATGTGGA
AATTCCTCATCCACAATATCATAATCATCCTTGCATAAGTTATTTAGATTATACAATAATACATACTGAA
GATTCCTTCAAACTAGCTCTTTATAAAAAACCCAAGTTATCTAGC
>scaffold41549:3000-4687 (392 - 11)_TR8374|c0_g1_i1-T.dalmanni
AAGGTTAAGTCTTTGGTATCTGCAAATAAAATTAATTCAAGCGATGAAAGCGATTTTATGAAAATCAAAG
AGCAAATGGAAAAGATACGAGATGGTTACGATGCCTTACGTGCTGAAAATGTTTACTTACAGCAAATTGT
TGAGAAGTGTTCACCTAAACCCGGAAGCAATGTCGCACCCGAAACTAGTACCGATACAAAGTATTTGCAA
AATGAAGAAGTTGAGGCTATTAACACCATTGTTGCAGAACGAAATTCTTTGCGAAATAAATTAAAAGATT
TCAAATCACTTGAATCGAAAATGGCAGATTTGCAATCGAAG
>scaffold66406:1-1500 (492 - 1020)_TR14583|c0_g1_i1-L.trifolii
CCTCCAGATTTTGATGTCAAACTTTTACTTGGCATAAAATATTTGGATCATGTAGCCGTTAAGTTCGAAG
TAGTACTTAAAAAAAATAGAGTCATGCAGTGCAAAAACTGCCAACGTTTTGGCCACTCAGCTGNNNNNNN
TCAACATCCCCATCGCTGCGTCAAATGCGGAGAAAACCACTTTCGCGATGATTGTCCCAGGACACACAAC
AAGGCTAACAAGCTCAAGTGCTGCAATTGCAGCGGTGAGCACACCGCCAACAACTTGTTAGAGTGCCAGT
ATTTTTTACACCGTTATGCCAAGAATAATACCAACACCAAAGTACCTATCAAGCAAGCAGCGAATGAAAA
CATACACACTGGAAAAAAATTGGTGTCAAATACTGCTAAACGAGCAAATCCCAGTTCAGTCACTCCCGGT
CTATCATTTGCTTAGGTAACTGGTAACCATCTCAACAGCATTAGC
>scaffold_484:21500-23500 (1314 - 1203)_TR17117|c0_g1_i1-E.hians
AAGGGAGATATTCACCAAAAGAGGATTTTGTTGTCAGTTTGGTGGAATTGGAATGGTGTGGTTTATTTTG
AATTGCTTCTATGCAAACAAACGATCAATTCAGATATCTATTGT
>scaffold_48924:1-2600 (1675 - 1807)_TR18873|c0_g1_i1-E.hians
AAATTGGTAGAAGAAGTGGCAAATGCCATCACGCAGTTGCAGCAAACTAATTTTAGACCGTGCCAATTTG
TTTGCGACCAAGGAAAAAATTTTGTAGGTTTGTCGACGAAATTAGGAGTGTCTGATGAGAACCCT
>scaffold_25926:1-2000 (736 - 949)_TR14387|c0_g1_i1-E.hians
CTATTGATATCCGCCTGTCTGTCTCTCAGTACATCGGATTTTTGGCATGCTTAGTTTTCCGTATATCTTT
CATTTTTGAATTCCGAGCAGAATCTTTGTGATAATGCATCAAAAGCGGTGACTTTTCGGTATTACGGCAA
ATATGACCTGGTCAAGACTTCAGTTCTGTATATAAAAACTACTGCTTTGGAATTTCTTTTGGAAGACATT
TTATAT
>scaffold15881:3500-6500 (838 - 2078)_CL1175Contig1-P.variegata
GCATGTGTTTTCGCCTTGCTTTCGAAGAGCGTTACGAATCACCTGTGTTTGGTTGATTTACGTGAAGATT
GGTGCAAAGCGGAACGTTTGGACTTATTACATGGTTCCGCATTTCTAAATAATCCATGTCTCAATCATGG
TTGCAATATGGCGGCAACGAAAAATTCACGTATTATAGTTATGACGGCTGGTGNNNNNNNNNNNNNNNNN
NNNNNNNNNNNNNNNNNNNNNNNNNNNACTGCTGATATCGTAAAAGATACGATACCCTGTCTGGTGAAGT
ATAGTCCTAATGCCATATATCTAGTTGCATCAAATCCGGCAGATGTCATGACATGGGTAGCACAGAAAGT
CAGCGGTTTGCCGATTGAGCGTATCTCAGGGCCGGGCACAAATCTTGATACCGCAAGATTTCGTCTGTTT
ATAGCGCAACGTTTGCAAGTAGCGCCGAGCGATGTGAACGGTTGGATTATTGGTGAGCACGGTGGTACCT
CAGTGCCACTGTGGTCGTCGGTTACAATTGGCGGTGCTTTATTGTCTAAGGTACAACCACTAATAGGGCT
CTCTGATGATCCCGAGAAATGGAATGAAATAAATGCTGCTGTGGTGAATGCCGCTTTCGATGTGATCAAT
GTTAAAGGTTATACCAATTGGGCCATTGGTCTATCTGTGGCAGATGTTTGTAAATCATTCCTTTCGAATA
GCGGCAATATTAGACCACTGTCAACGAATGTTAAAGGTTTATATAAAGGCTTTGACGAAGATGTTTTCAT
GTCGCTGCCGGTTATCTGTCGGGGTGGTGGCATTGCTGGCGTAATCAAGCCACCGTTGAGTGAATGTGAA
ACGTCTCAATTGAAAAAGAGCTACGATGCACTATTTGAAGCGCAGTGTGCTATTAAA
>scaffold20715:1-2500 (1619 - 82)_CL542Contig1-P.variegata
GTAATAATGGCGTTTTCAACACAAAAGGAGTTTTTTCACGTACCTTTTATGAACGAAACAATTGAATTCG
AATGCAGTAAAGAATGTGTTAAATTAAAGAGTTACAACTCAACTATTGATGATCGTTGTTGGGCTAAAGA
TAATGACAAACAGTCAAAATTTGTGTATGATTTAGTGGTATGCAACAACCTTNNNNNNNNNNNNNNNNNN
NNNNNNNNNNNNNNNNNNNNTGTTTAGAATAATTCCACTGCTGGAGGGTCTAATGATCATAAGCTTAGAG
GCCCTGACGCATTCGATTCTTATGGCCGCGATGGTAACCTTGTTATAGGGGACAGTGTAATAAACGCTGC
AAATGTAACCCTTAATCGCATGGAAAAACTTCTTGCGCGTAATAATATTCTTCAAAACAAACTTAAAAGA
TCCAATGAACGGATGAAGACGGCCAATGATGAGAATGAGGAAATAAAGCGAATTATGAAAAAAAAATTTG
ATCCGGAGCAGAGTAAAAATTTGGAAAAGAAAATTAAGCAACTGTCTGACAGTGGCAAGATAGGAAAAAA
TGATACATCTGAGCTGATGAGAATTTACAATACGATTGAGGATATGAATAAGGCCTATGACATTCTGCAG
GCCGAAAATGCGAGTCTTAAACGACTGATTGAGAAACAGGCAATGCGATACAATGCATTTGAAAACATCA
ACGTTGACCCAGAGCGAAGTTCGGACAATACTTACTTGCAAAAACGAGTAGACGAACTGCGAAAAGAAGT
TATTGCTCTTCGTAAAATGGAAGACGAAATAATGAAAGGAAAAAAATCTAAGGAATATGCACACGAAAAC
GATATTGATGATATTAAAACTATAATTAATGAGAGGAACAAACTACGGGAGAAATGCAAGCAGCTGGAAG
ACCTAGAAGGACAAGTGGCAAATCTACAGCGATTGAACAACGATGCAGCAAACCGTACAGGTAGCTTGAC
GGATGATTTGACCAATCAAGCCAAATACATCAATGATATAGAGACAGAAATGCAGGGTATGCAAAAATTT
TACGAAGGGGAAGTAGAAAAAACGAAGTTTAATGAAGAAGTTCTAAAG
>scaffold2836:15000-17500 (1146 - 1716)_TR18029|c0_g1_i1-P.variegata
TTGCATTACAAGATGGGCGGCATGACAGTCTTGTATGTACCGTACGTAGTGAAACAACTTGCACGTGGAA
ATATAGCGCACGATCGCGAGTTTCTAAAGTGTCTGGAATCTATTACTGTNNNNNNNNNNNNNNNNNNNNN
NACATTGCTCAATGACAGGGCATTAGTGGTGCCACACGATCTCGTTGTTGTAGAAGATGAATATGAGTTC
TGGTTATATCGTTGTAAG
>scaffold4253:67500-69000 (529 - 771)_TR1317|c0_g2_i1-D.pseudoobscura
ATGTCTGACGAAAGCCAACAATACTACACAAACGTAGAATTTGGAATTCTTTTAATCATGTTTTTCGGTT
TGATGTTTTACAAGTCGAGTGTCGCACTAAATATTCCAGAGTGTCAAACAATCATGAATCTAGCAGCAAT
AAAATGCGAGGTTTTACAGCCCCTCAAACTCTCACATCTGCCAAAAAAT
>scaffold6298:10000-12000 (789 - 1581)_TR14954|c0_g1_i2-D.pseudoobscura
ATGGCCATACACGAGCAGATCGACAACCTGAACATCTGGTGGTTCCCGCGCGACTTCTGCCAGTCGAGAT
TCGGGGAGTTCCAGCAGAGCGGCACCAACTCGTGCACCCTCATCTCGCTGATCCTGGCCGACAAGGTGTC
CAAGGCGGAGCGGTTCTACCACCGGGTGTCGAACATGCCGCCGCGCGGCCTCGAGCTGTTCGGCAACGCC
ATGAACGATGGCAACAAGGTCTACCACAACGTGATCTCGGCCAACACGCCGCACGTGCGCAACCTCAACC
TGAACATCCCGGACGCGATTGCGGCCATCCGGTCGCAGCACAAGATCAACTTCCGGCTGGAGGAGTGGTT
CTACACGCACATGGAGGCGGACACCTCCAGTCCCATGTACAACCGGAACGTGGCCATGCAGCTGTCCCGC
ATTTTCCAGATCACGCTGCAGGTCTTCCAGCAGGCCATCGGCCAGGTGGCACCCACCCAGCTGTTCGCCG
CCATCATTGCGGACAGTCGAACGGTGATGGTGACCTTCGATTTTCGGGTCTCGATCGTCGCCCTCTTCGA
CTCCCACCAGCACGGCCGCGATGCGGGTGCCGTCTTCGCCCAGTGCACCCTCCAGAACATGGACGATCTG
CTCTTCTGGTTCATCAGCATGCTCCACAACGTCTACTCGAGCCGCCCCGCCCTCTTCGAGATCTCGTTCC
TCAGCTCGCAGCCGGGAGTGGCGAAGCATATTCCGCCGGCCATCAAGAAGATTGCGGGCGACCTCAAGAA
GCCCACCAAGAACTATGTGGCCTCG
>scaffold2852:75000-77000 (1261 - 967)_TR15279|c0_g5_i4-D.pseudoobscura
ATCTACCATTTGATGGTGTACAATTACCAGGAGCTGGAGGCCCACCTCGATGAACAACTAAGTACCGCAA
GTAATCACATATTCCTGGACCTGGGAGATACTTCCGAGAGCAATGCGCTGATTGAAATGGAGCGCATCTT
GGCCAACATGCCGAGAGCACTTATGATAATGTCACAAGTTGATAACTTAGAGAAGGATATCCGTTTGTTT
GGGTCCCAGCTTAGAGATGGTAAC
>scaffold6344:23500-25000 (719 - 845)_TR15512|c0_g3_i1-D.pseudoobscura
ATGTTTGCCAAATTCCTGCCGACCAAAACGTATCTTTGTTTCAATGCATCTTCGGATTCCTATTTTAAAA
CCATTCTGCAGGTGCTTCGCAGTGCCCCTGGCTGGCGTTGCAGCAGTGCATCGAGAAAG
>C4039782:1-1208 (209 - 1079)_TR15570|c0_g2_i1-D.pseudoobscura
GTCAAAAAAAGCACTATTTATCTGGGCGTCAAGATTGACAGCGGACTTACAATGAGTGCACACGTGACGC
AACTCCGAATAAAAATGTGGGCCAGAGCCAAAAAATTGAACTGGCTGATCGGTGCAGGAAGCAAGCTGGC
AAAGAAATGTAAAATGCTGATGATAAGACAGCTCATCGCCCCACTCTGGCAATACACCCTACCAGTGTGG
GGTGCCCTATGCTCCAACACGCAAATCAAAAGAATACAGGGACCGTACAACAAACTAATAAGATGCTCTC
TTAAAGCGGGAAGATATGCCAGAAACGAAGCACTTAGGGCGAGATACGACCTACTCACTGTGGAAGAGCT
TTTCCAAAAAGCCAGCGGCCGATACGCCATTGCCCTAGCCACCCACACAAATCCAGAAGCCCGCAATCTG
GTTGCCAATCCATTTGTTCCAACAAGACTACTAAGGCCGCGGTACCTAAACCAAATAACCAACCACTTTA
TACCTCTGCAGGCTCAGGGCACCCAACACGCGCCTCGCGAAACCACCAACCAGCTACCCACTCTTCTGCG
GATCCAAGAGGAGGCTAAGGAAAAGCAGGAGACTGCAAGAAAGGAACTGCAACGAGCTAAACAAATGGAA
GAGAGAACACGCCGACCAGCAAGCCGATACTGTGAATCAGTTATAAACGAAATCAAGCGACGTTACGCTA
ATGGCCAGTATACAAGGGAGGAGGCCATTAGGCAGGTGGAGGGCCAAAACCTGGCAGTGCAGAGGCTGGT
GATCCCTGACTACACGCCAGCCACCATAGTCATATCGGACGAAATTCCAAATGGCCCACCCTCC
>C4012192:1-720 (1 - 715)_TR17852|c0_g1_i1-D.pseudoobscura
CCGGAGGCTCGGAAACTATTACTGCAGCCATATGAGCCACAGCGATTGCAGAGGCCACGATATCTGAAAC
AGCTGCTCCAACACTTCCGCCCGCTGCAGCCTCAAAACCAGGATCGGAGCAGCCATCAACAACAACATCC
AGATCCGGCCATCTCCGAGGAATCGCTCCCAACGCTGGTCCGTCTCGAAGGCCAAACTCCCCGAGAAAGA
ATAGTGGCTCTTATCTTTGGCCAACCACTTTCTGTCCAAAGGATAATCCTGCCAGATTACGAGGGGGATC
CCGATCCAGCGACGCAGACGCAGCAGCGGACTCAGCAGCAGACACAGCAAATTCTGGCGAGCAGCAACCT
GCAGACGTCACATCATCGTTGCCAGACACGGGCTGCAAGCAGCAGCTCACGCACCCTGGACGACAGCCAT
CGATGCAATCCGCAAGAGGCACTTCTGGACCACGGACTGGAGCAAGTCCGACGG
>C4012192:1-720 (1 - 715)_TR17852|c0_g1_i3-D.pseudoobscura
CCGGAGGCTCGGAAACTATTACTGCAGCCATATGAGCCACAGCGATTGCAGAGGCCACGATATCTGAAAC
AGCTGCTCCAACACTTCCGCCCGCTGCAGCCTCAAAACCAGGATCGGAGCAGCCATCAACAACAACATCC
AGATCCGGCCATCTCCGAGGAATCGCTCCCAACGCTGGTCCGTCTCGAAGAGGAGGAGCTGAAAAGCCAA
ACTCCCCGAGAAAGAATAGTGGCTCTTATCTTTGGCCAACCACTTTCTGTCCAAAGGATAATCCTGCCAG
ATTACGAGGGGGATCCCGATCCAGCGACGCAGACGCAGCAGCGGACTCAGCAGCAGACACAGCAAATTCT
GGCGAGCAGCAACCTGCAGACGTCACATCATCGTTGCCAGACACGGGCTGCAAGCAGCAGCTCACGCACC
CTGGACGACAGCCATCGATGCAATCCGCAAGAGGCACTTCTGGACCACGGACTGGAGCAAGTCCGACGG
>C4012192:1-720 (1 - 199)_TR17852|c0_g1_i4-D.pseudoobscura
CCGGAGGCTCGGAAACTATTACTGCAGCCATATGAGCCACAGCGATTGCAGAGGCCACGATATCTGAAAC
AGCTGCTCCAACACTTCCGCCCGCTGCAGCCTCAAAACCAGGATCGGAGCAGCCATCAACAACAACATCC
AGATCCGGCCATCTCCGAGGAATCGCTCCCAACGCTGGTCCGTCTCGAAGAGGAGGAGCTG
>C4012192:1-720 (1 - 715)_TR17852|c0_g1_i5-D.pseudoobscura
CCGGAGGCTCGGAAACTATTACTGCAGCCATATGAGCCACAGCGATTGCAGAGGCCACGATATCTGAAAC
AGCTGCTCCAACACTTCCGCCCGCTGCAGCCTCAAAACCAGGATCGGAGCAGCCATCAACAACAACATCC
AGATCCGGCCATCTCCGAGGAATCGCTCCCAACGCTGGTCCGTCTCGAAGAGGAGGAGCTGAAAAGCCAA
ACTCCCCGAGAAAGAATAGTGGCTCTTATCTTTGGCCAACCACTTTCTGTCCAAAGGATAATCCTGCCAG
ATTACGAGGGGGATCCCGATCCAGCGACGCAGACGCAGCAGCGGACTCAGCAGCAGACACAGCAAATTCT
GGCGAGCAGCAACCTGCAGACGTCACATCATCGTTGCCAGACACGGGCTGCAAGCAGCAGCTCACGCACC
CTGGACGACAGCCATCGATGCAATCCGCAAGAGGCACTTCTGGACCACGGACTGGAGCAAGTCCGACGG
>C4012192:1-720 (1 - 715)_TR17852|c0_g1_i6-D.pseudoobscura
CCGGAGGCTCGGAAACTATTACTGCAGCCATATGAGCCACAGCGATTGCAGAGGCCACGATATCTGAAAC
AGCTGCTCCAACACTTCCGCCCGCTGCAGCCTCAAAACCAGGATCGGAGCAGCCATCAACAACAACATCC
AGATCCGGCCATCTCCGAGGAATCGCTCCCAACGCTGGTCCGTCTCGAAGGCCAAACTCCCCGAGAAAGA
ATAGTGGCTCTTATCTTTGGCCAACCACTTTCTGTCCAAAGGATAATCCTGCCAGATTACGAGGGGGATC
CCGATCCAGCGACGCAGACGCAGCAGCGGACTCAGCAGCAGACACAGCAAATTCTGGCGAGCAGCAACCT
GCAGACGTCACATCATCGTTGCCAGACACGGGCTGCAAGCAGCAGCTCACGCACCCTGGACGACAGCCAT
CGATGCAATCCGCAAGAGGCACTTCTGGACCACGGACTGGAGCAAGTCCGACGG
>C4012192:1-720 (1 - 715)_CL196Contig1-D.pseudoobscura
CCGGAGGCTCGGAAACTATTACTGCAGCCATATGAGCCACAGCGATTGCAGAGGCCACGATATCTGAAAC
AGCTGCTCCAACACTTCCGCCCGCTGCAGCCTCAAAACCAGGATCGGAGCAGCCATCAACAACAACATCC
AGATCCGGCCATCTCCGAGGAATCGCTCCCAACGCTGGTCCGTCTCGAAGAGGAGGAGCTGAAAAGCCAA
ACTCCCCGAGAAAGAATAGTGGCTCTTATCTTTGGCCAACCACTTTCTGTCCAAAGGATAATCCTGCCAG
ATTACGAGGGGGATCCCGATCCAGCGACGCAGACGCAGCAGCGGACTCAGCAGCAGACACAGCAAATTCT
GGCGAGCAGCAACCTGCAGACGTCACATCATCGTTGCCAGACACGGGCTGCAAGCAGCAGCTCACGCACC
CTGGACGACAGCCATCGATGCAATCCGCAAGAGGCACTTCTGGACCACGGACTGGAGCAAGTCCGACGG
>scaffold1218:88000-90500 (1344 - 1560)_TR18054|c1_g1_i1-D.pseudoobscura
GAAGAGGAAGGCAAGGATCATGCCAATTGTAAGGCCTCCACCGAACCCATAGCCACGGACCACTATCGCC
GGCTACTGGAGGAATCGCCTGAGGACCCCGGCGTGGCCCCCCAAATAAACCTCAAAATAAACAAAATATA
CCTCAATCGGCTAGAGGAGATCGACCGCCTTAACCCTAAGAGCGGATCTTCCACGGTGAGAGGCTACAAA
ATCCACTCC
>scaffold1218:88000-90500 (1344 - 2014)_TR18054|c1_g1_i2-D.pseudoobscura
GAAGAGGAAGGCAAGGATCATGCCAATTGTAAGGCCTCCACCGAACCCATAGCCACGGACCACTATCGCC
GGCTACTGGAGGAATCGCCTGAGGACCCCGGCGTGGCCCCCCAAATAAACCTCAAAATAAACAAAATATA
CCTCAATCGGCTAGAGGAGATCGACCGCCTTAACCCTAAGAGCGGATCTTCCACGCTCCGTCTGATCACT
TTTCAAGAGTGGGTGGACTACCTACTTCAGGTAAACGGAGTGATGTTCACCAACTTGTCGTCACTTGAAG
AGGAGACACTCGGAAAGGTGATTCCCTGGGTAGAGTCGATCGATGGGGAGAGGCAGCAGGCGCTTTCCGA
GAACCGACAGCTGCGCAAGGACCTTTGCGCAGTTATAAAGTTCGTCCAGAATGCTTTCCACCGGAATATC
TGGGATACGGAACGCCTTTCATTGGAGACCCTGACTGTCCACCAGGTGCTGGGCGTATCCCGCGATCAGA
GTTATCCGGAGAGCGAGAGCGTAAAAAGCGATAGCCAATGTGGCAGG
>scaffold1605:95500-97500 (922 - 1378)_TR18205|c0_g3_i2-D.pseudoobscura
AATAATGGAAAATTTGTGGTTTGCGATCGCGGCAACGAGCGCTCCCGCATGCAGATATTTTCAAAATGTG
GCCATTTTATGCGCAAAATTGCCATTAGATATATTGATATTGTTGCCGGACTGGCCGTCACCGCAAAGGG
TCACATTGTGGCCGTAGATAGTGTCTCCCCCACCGTCTTTGTTATATCTGAGGAGGGGGAGCTGGTGCGC
TGGTTTGACTGCAGTGACTACATGCGTGAGCCCTCTGATATTGCCATACGAGACAACGATTTTTACGTTT
GCGATTTCAAGGGTCATTGCGTGGCCGTTTTCCAAGAC
>scaffold5754:1-1000 (453 - 333)_TR18243|c0_g1_i1-D.pseudoobscura
TACTTTTACGGGCAGTTGGAAAACGACGTCGCCTGGTCTCTCCCTCTCCCTCTCTGGGAAAGTGCACTTC
ATCTAGACAATTTGTTGGGCGGTTTGGTTCTTACTTCTTTGGTTTTTTTGTTT
>scaffold4709:19000-20500 (794 - 635)_TR28619|c0_g1_i1-D.pseudoobscura
GAAGACTTCCGGTGCTGGTCAAAAGGCTTAAGAGAAGAGCAAAGAGTCGTTTAAAAAAGTCCAGTAATTA
ATTTGAATTTAAAAAATCAAAGCTGGATTAATTTAAAGAGAAAATTAATTTTTAGACAAATTCCATCAAC
AGTTTTAAGAAATCTAAGGAAA
>scaffold6112:4000-6000 (1218 - 1038)_TR32918|c0_g1_i1-D.pseudoobscura
TACGCAATGTGCCAACTGACCCCACAAAAGTTTACTTCTGCTTTTGAACGGCAACAATTGGGGCCAAGTC
ATGCGAATTACGCCAGCTGCAGTTTGCTTGTACACGGCCATATCATGATGAAGTGGAAAAAGCATGCCAT
TTATTTAATTAAACATTCAAAAATATATATCAATAAACTTCAA
>scaffold7501:61500-63000 (881 - 1230)_TR37287|c0_g1_i1-D.pseudoobscura
TTAGAAAATCAATTTTCAAAGGAAGCAATGAATCCGTCAAGCCCAACAGAACCTGCTATAGGCCTGCAGT
CCCAGTGCGCCGAATATTCCACGTCCAGCTCCACGCCACGCGACTGGGCTATGAAAAGGGATAGCTGGTT
CCAAGCCCGTTATAGGAATAGACCATCGTGTCCCATTTATGTACGAACTGGATTGGTGCCCCTCAAAAAG
TGCCGCAAGGCCGAGAAGGCTCTTGAGATGGAATCCACTTTCAAAGCTCCACTGTCGGAAACTGCACAGG
TCATTGCCAGT
>scaffold742:22000-23500 (713 - 500)_TR40527|c0_g1_i1-D.pseudoobscura
GGTGGTTTTAGTTTTATATTCACTTCATTTAATTTTGCGTATTTTTTGTGGTATTTTATTGGTGAGGATC
CAGTAGTCTTTGGGTTTTTGGTCAATCGTAGTTTGGCTTTGTTTATTTCGAAAAATTCAACAGATTCCGA
TTCGGACTCT
>scaffold7783:2000-4000 (1105 - 967)_TR43783|c0_g1_i1-D.pseudoobscura
CTGAGATTCGAGTCTGATTGGGCGAACAGAAATAAAAGGAGGACGCCCTATACCTATCCATTGCTTCCCT
TTGTGGAAACCTCGCTTTGGAAGGTCGGTGGAGAGCCCCTGATCAGGACCGACAAGCAGTACGGGAACAT
T
>scaffold2013:25500-27500 (1106 - 917)_TR6929|c0_g1_i1-D.pseudoobscura
NCTCTTATTGGAAATCATTTTGTGCGTTTCGCCTGCGGTTTCGGCGCGATTGTCGCAACTCTCTTGATCA
GAATCCATTTATACTTCTATTTTCTTTGTATGTATGGGGTCGGGAACGCATCCTTC
>scaffold7563:47000-49000 (1122 - 986)_CL253Contig1-D.pseudoobscura
GGCAAACAACTGGGAAATTTTCATTCCGATTTAGGCAGTCGTTCTGGCAACATCTCGGTAAAAAAAAAAC
CAAAAAGTAAATTTCATTTCCAAATTTTTCCGAAAGAAACAAATTTATTTTCCAGTTTTTCCAAAAAT
>scaffold2013:25500-27500 (1106 - 917)_TR6929|c0_g2_i1-D.pseudoobscura
NCTCTTATTGGAAATCATTTTGTGCGTTTCGCCTGCGGTTTCGGCGCGATTGTCGCAACTCTCTTGATCA
GAATCCATTTATACTTCTATTTTCTTTGTATGTATGGGGTCGGGAACGCATCCTTC
>scaffold9215:1-612 (486 - 71)_CL27Contig3-D.pseudoobscura
TGCTCAGATGGAACTTTTGGGAGTCCTTATTGCGGCGTTGGCAGGTGCAATATGTTCGGATGCAACTGCA
ATGGCGGGTGTAGAAAAGGCGGTCCTTGTTGTTTCGCGCGTATATTTGGAAGGGCCGCGCCGATTTTGGC
GGCCGTGGGGGCTGCGGCGGCGGATTCGTTGAACTCCAATATTGTTTCAGATGTGTATGCCGTGACTACT
AATCCAATAAAAGTG
>scaffold3159:44500-46500 (1167 - 927)_CL459Contig1-D.pseudoobscura
AGCATCATCTGCCCGGAGGAGCCGTATGATAAACGGGTGCCCAATCTGTGGGCCATCATGTCAAAGGTTC
GACTGGAGGCATTCCTTTGGGGCGCTGGCACGGCCCTGGGCGAGCTGCCGCCGTACTTCATGGCCAAGGC
GGCGCGTCTCTCCGGGTACGATCCGGACGATGCTGAGGAGTTGGCCGAGTTCGAGGCCCTGAACGCCAAG
AGGAATCAGAAGAACCTCAGTTTAATGGACAAG
>scaffold5326:28500-30500 (1112 - 188)_CL467Contig1-D.pseudoobscura
GACAATAAAACAAGCATCTTAGCCAGATATGTGGTCTCCCTGCGAACGAGAACGCCCTTCAGATACTATG
GGGATAACCACTTCTGTGGCGGAGTCATTATATCCCTCACATTCATCATGACCAGCGCACACTGCCTCAT
AGACAGTCAGAGGCTCATGCTTTCGAGCAGGGACATCCTTATTGTGGCTGGGGCGCCCAACAGGCTCAAG
TATTTCAGGCATAAAAATGTCCATGCTCCAGTGGCGAAAATTTTAATTCATGAGAACTTTACCATATACA
ACACCAACGATTTGGCGCTATTGANNCTGGTCGAACCATTGCCCACGGACAATCAATATATAGCTGTGAT
GAGGTTACCCACGGAAGAGCCCAAACTGGGTAATAAGTACACAGTCCTTGGCTGGGGTCGACTCTTCCAC
GGCGGTCCATTGGCATCGGACATCACACAGATCACGGTTACGCTATATAGCCACGTGGCTTGCGAACTGA
TGTTGAATGTCTTTACGGACGAGATGATGTGTGCCGGTAATATGGATCACCGTGATATAAATCCCTGTGG
CGGTGACCTGGGCGGTCCAATGATCGACGATGACATAGTATATGGTATTGTCAGCTATCGCATCGGTTGC
GGCCACATTGAACTGCCGTCGGTCTATACGAATATCTTTGGGAATTTAGAGTGGATCGATAGCATTATGT
CCCAAAATCGAAGCTATCGTCTCTATAATTGTGTCGTATTCTTATTATTAGTAATT
>C4012192:1-720 (1 - 715)_CL470Contig1-D.pseudoobscura
CCGGAGGCTCGGAAACTATTACTGCAGCCATATGAGCCACAGCGATTGCAGAGGCCACGATATCTGAAAC
AGCTGCTCCAACACTTCCGCCCGCTGCAGCCTCAAAACCAGGATCGGAGCAGCCATCAACAACAACATCC
AGATCCGGCCATCTCCGAGGAATCGCTCCCAACGCTGGTCCGTCTCGAAGAGGAGGAGCTGAAAAGCCAA
ACTCCCCGAGAAAGAATAGTGGCTCTTATCTTTGGCCAACCACTTTCTGTCCAAAGGATAATCCTGCCAG
ATTACGAGGGGGATCCCGATCCAGCGACGCAGACGCAGCAGCGGACTCAGCAGCAGACACAGCAAATTCT
GGCGAGCAGCAACCTGCAGACGTCACATCATCGTTGCCAGACACGGGCTGCAAGCAGCAGCTCACGCACC
CTGGACGACAGCCATCGATGCAATCCGCAAGAGGCACTTCTGGACCACGGACTGGAGCAAGTCCGACGG
>scaffold458:98000-99500 (1076 - 724)_TR10644|c0_g1_i2-D.pseudoobscura
GCTGGCACTACCTGTGCTGCTGGTACTGCTTGTGGTTGGTATCCAGGCGGGCACGCACATCGTTTGCCCT
TGTCGGAGCTGGACTTGCGATCCATTTTATCTCAGCCTGGCCAAGGCAACAACATACAGGCCAAAAAACG
CAATAGAACAGATCTGACAGCTACTAAAGTTGTGGAATATTTCTTTTATAATAAACTTAATCTTGACAAC
TTTCTCGTCGTTTTTTTCGTTTTATTTGCTCAACTCGAATCTTCTACTGAA
>scaffold10275:1-1000 (56 - 244)_TR12262|c0_g1_i3-D.pseudoobscura
TGTGGCCATGTCCACGCCGAGTGACATTCAATTTTCAATTGCCACACTTTACTCTCTCTCTCTCTCTATC
TCTCTTTCCTCTCTTTCTCCCATTGCGGCTTTGAGGCGGAAATTGAAAACGTTAAGAAAGTCTCAATGTC
TGGCATCTCTGGGAAATGTTGCGTTGAAATGTGCCACGATATTGGC
>scaffold7384:4500-6500 (1185 - 999)_TR13157|c0_g3_i2-D.pseudoobscura
ATGGCTCCCAATTTGAGTGGCCTGGAAGTAAAAGTGAAAAAGGTGAAATGTCAAACAAATACGAGTATAA
ATTTCGACAATCAATCGACTTCCTCTTGGTCCTTCAGAGCACCTATTCGATCTTCGCCAGCTAAAGCTTT
AACTCCAGCTCCTCCTAGATACTTTCAAATACTCCAAATTTGGCAGCAT
>scaffold3124:1-1500 (578 - 450)_TR47522|c0_g1_i1-D.miranda
ATGCCACTGGGCTGCGCTTGGGCTGCTGTTGATGCCACGGCCGGGGCACCCTGTCTCTCACACAGGGCCA
CAAATTATAAATGGAGACAGCTCAAGGATTGTTACCGAGATAACGACAAAATTATTGAC
>scaffold636:11000-13000 (1176 - 1576)_TR47798|c0_g1_i1-D.miranda
TATATAATGTACAAAGTTTTGAGCGTAGGTAGAGCAATGGGAGTTCTTGTACAGGGTGACCTACCACGAC
ACAAACAAAAATTTTCCCAAAGAAGACTGTCCAGAANNNNNNNNNNNNNNNNNNNNNNNNNNNNNNNNNN
NNNNNNNAGAGAAAGAGAAATTGTGGTATTTTTTATCTCTCTGCAACTCTCCATGAATAAGTTTTTAAAT
>scaffold2702:9000-12000 (1854 - 1680)_TR48167|c0_g1_i1-D.miranda
GAAAATGCCAGGACAGCATTTGGCACTGCAGAACAGAGCAGAATATATACAGATTTAAGGAAAAAGCAGC
AACTAACATGTGCTGTGACTTCCGTAAAAGAGCAAAACAATGGGAAATCGAAAAATAAATTGAAACGAAA
TGATTTCTCTGTGGCCTGGACTCTGCCTGGCTCCCGG
>scaffold8611:1-1200 (659 - 535)_TR48228|c0_g1_i1-D.miranda
GCTGTGTGTGTCTGGAGGGAAGAGAAGATTTTTAATTTCCTCGCACAGTCACAAAGGGATCCTCCGGCTA
ATCTAAGGGACAATGAGACAGGACAGGGCCCAAAGGGTATGAGGGCCGAAGATTTC
>scaffold5148:7000-9000 (1006 - 1126)_TR48393|c0_g1_i1-D.miranda
ATGGAGAGAGAAAGAGAGACTGGCGTTGGGCAGCGCAGCAGACAGAATGTCGCGGTCGCTCAGTGATGCT
CATTGATTGGAAGGGGTATGTGCATATCGTATGCACTGGAAATAATCTTATAT
>scaffold7137:1-1500 (807 - 656)_TR48554|c0_g1_i1-D.miranda
CAAATGAAGTTCAAGCAGACCCGNCTGGTAGACGCCAACAACAGGCAGATCGAGATCAACTCCATGATCC
AGGCCCGCCTAAATGAGATGACCGGGCGGATGAATCACATAGCGAAATCAGACGACGCAGAAGACAGCCT
GCTGGCGGAGAGC
>scaffold2161:24500-27000 (1380 - 1275)_TR49085|c0_g1_i1-D.miranda
CTTTTATTGGGCTATTTTGATCAATATATATCTTTGGGTGCATTTTCTCTGTTGAATATTTTCCATTGGC
AAATTGCGGACGATCTTTTGTAAGCGAAAAGTTATTTT
>scaffold5779:5500-7500 (1034 - 1172)_TR49316|c0_g1_i1-D.miranda
AGTACAGAGCGACTAAAGTCGGTTTTGGTAGCATACATAATACATACAGTAGAAAAAAACACAAAGAATA
TGTAGGCACAGTGCTCAGACACCAAATCAGAGAAAGAGGTAGAGATAGAGAAAGAAAACGAGAAAGAGAG
A
>scaffold3081:26500-28500 (1027 - 853)_TR50305|c0_g1_i1-D.miranda
CAGAACCTCGAGATAAAGCTGGCCATCGTCGGGGCTGAGCAGGAGTTTACGATCTACGATGCGGCAGAGA
CTCAAAAGTATATCGAGATGTCGAAGCGCTTGGACCAAGAGTGTGGAGTGTTGTCTAGTGTAGAGACCTC
AACAGAAGAGGAGACCGAGAAGCAGACTTCCAGTGAG
>scaffold2702:9000-12000 (1481 - 1339)_TR51221|c0_g1_i1-D.miranda
TTGGGTTGGGTTGGGTTGGATTGCGTTTTTCCGAGCTGTGTTTTTGTTGGGGCGGGGCGGGGGGGACTGT
TGTCCCAGCCGAAAAGTTGCCCGTATACGGAGAGTGTAAACTGTCAAGGCACCAGCTGTTTCGGTTGTGT
G
>C1946296:1-1341 (1038 - 1336)_CL257Contig1-D.miranda
TTTGACAAATATTTACAATTGCATCTTGAGACATGGCCATTTCCCCAAACAATGGAAATGTGCTGCTATT
ACAATGATAAAAAACCGAGCAAAAATGCAAATGAAGTTGGCTCTTATCGACCGATTAGCCTTTTGGCTGG
CTTCTCTAAAATCTTTGAAACCTTGCTCATGGAAAGGATGTTTGAATGCGAAGACTTTGAGAAGGCTATT
CCCTCTCATCAGTTTGGATTCAGGAGAGAGCACAGCACGGAGCAACAACTGGCACGCGTTACACAGTATA
TTCTTGATGCATATGAGAAA
>scaffold1066:64500-66500 (1212 - 1092)_TR52044|c0_g1_i1-D.miranda
GTGTTCCCATTTTTGTGTCACACCCCAACACTGCGCCCCCCGCCCCAACCATCCTTCCAGAAGCGGGCAT
GTCCAACACATGTTGCGCTGTGGAGAGTGGAGGGCGATAATGTGTTTGCTGAA
>scaffold8670:22500-25000 (1307 - 1454)_TR52076|c0_g1_i1-D.miranda
AAGGACCACCCCGACCTCCACTCTCCCTGCCTGGCCGATCGCCTTCCTCCTCGGCCGACTGCTTTTGATG
GGGCCGTGACAGAAGCTGTCAGCAGCACGGGAAGGACGATGGGGGTGGAGGTCAAGCCGTTTTGGGGCTT
CCCCTGGGAT
>C1899806:1-824 (795 - 621)_TR52623|c0_g1_i1-D.miranda
GTGCAGTCAGAGTTGCCGGCAGCTTCCAACAATGACGTTTTACATAAATTGCAAGGAGGAAAGATATTCA
CAACACTTGATTTGTATGACGGATACTTTCATGTCCCAGTAGAAGAGAACTCGCGAAAATTTACGTCATT
TATTACCCAGAACGGCCAATACGAGTTTAATTTTGTA
>scaffold9637:1000-3000 (1055 - 953)_TR52659|c0_g1_i1-D.miranda
TTGTGGCAGACTCGGAGCCTTGCTTCATGCCTGAAATATGAGTCTGGAAAGGACTTATTTGCAGTACCCT
CAGGCGGAGATATGTACATGCGGGTGTGGCAAGCT
>scaffold8670:22500-25000 (224 - 382)_TR52738|c0_g1_i1-D.miranda
TCCTTTTACTCCTTCTTCCTTTTTTACTCTGCTTACACACTAAAAACCAGTGACAAATCAGACCCAGACT
TCTCTTTCTTCATTCATTCCTTCCTTCCATTGTTTTGTCCTTCCTTTCCTTTATGTTTCGCCCTCATGCT
GGCTCGTATTTTGGTT
>scaffold518:20000-22000 (994 - 1899)_TR53259|c0_g1_i1-D.miranda
ATGAGAAGCTCCACCTTGAGCACCGTACGATACACTTCTGCAAAGGGTATTTCGCATTCTCTCCCCGAAA
GAAACGCCAATTTGTTTTGCCTTCCTGATTGCATTACGCTCTCCAGTCTCATGTGCTCTTTTTTTTGGCT
GATGTACCTTTGCGATTTCATTTCGTTTGCCCTGAATCCCTTGAACAAATGTTGGCAGGTTTTGACTGAA
ACA
>scaffold20129:1-2000 (889 - 1030)_TR53983|c0_g1_i1-D.miranda
AATAAGGGGGCGCAACTTATTTCGTTGCGTAGTGAAGTCGCATCAATAAAAGCTCGAGTGTGCGGAGAGC
CTAACATAGTAAAATTGACAGTGCCACGTTCGCCACTGGCCAGTCTAGAGGGCTTTGAGGCATTTGAAGA
TTAT
>scaffold5420:68000-70500 (1426 - 1580)_TR7087|c0_g1_i1-D.miranda
GTTGAGCAGCTCCTCACACGCACATACACTCCTGTACATGCCGACACCCACACAAAAACTCCGAAAGTCA
TTTGGGCCGCCACTCCACGCCGGACAACAGCCATTTTGGAAGTCAACGAACGGAATGGCGAAGAAAACCA
GCTTCCTCCACAC
>scaffold1843:16000-18000 (1290 - 1155)_TR828|c0_g1_i1-D.miranda
AAGGAGGAAGTTTGCCTGCGTGTCCTATACGCTGACGTTGATGTGGCTTCTGGTGGCCTTGGTCCAATGG
GTGCTTGTCTCCATTATGTGAGTGGCGCTTCTGAAGAGGGGGCATTTGCATTGGCACTGAATCTACTG
>scaffold18693:1-719 (633 - 552)_TR8456|c0_g1_i1-D.miranda
GTTGTGATGATCAAGACATATAAACCATTTATTCCAATGCATTGTTGTTTTAGATACATGCGTGTGCTGG
ATCCATTGCTATGT
>scaffold6049:1-2413 (1738 - 1663)_CL540Contig1-D.miranda
GGATCGGGACCGAAGTGGCTCGACGAAGCGGTCGGCAATAAATTGGAAAAGAAAGAAGGGCCAGTTCCCA
ATGAGGAA
>scaffold5420:34000-36000 (1710 - 1875)_TR9064|c0_g1_i1-D.miranda
ATGTGTCGCCCGATTTTATTGCGGGGTTTTTCACCTTTTCGCCGAAAACTAGAAGGCAGCGTGGCACCAA
CGGTGGAGGGAGAGAGGGGGAGAGTGGTTCCATGATTATTTTATGTGGCCTTTTTTTTGCAGCTTAATGA
AGTTCCAATAGCAGTCGTGGAGGGTAAT
>C1804656:1-429 (46 - 244)_TR9181|c0_g1_i1-D.miranda
ATGGTTGTTGCATTCTTAGGGGCTGAACGGGACTTTGCTGGCGGTAAGTCTTCATTGCTGCTGTACATTT
TGGCTGTTATTCTCTGTGTTTCTTGTACCCGTTGCTGGCGGTGGTTGATGTTCCTGGGCATTTGTGTTCG
TGTGTGTGAGTGTGCTTCCATTGACCTGGCCGTTATCGCTGTGCCGCGAGTGTGTGTCAGC
>C1804656:1-429 (46 - 244)_TR9181|c0_g2_i1-D.miranda
ATGGTTGTTGCATTCTTAGGGGCTGAACGGGACTTTGCTGGCGGTAAGTCTTCATTGCTGCTGTACATTT
TGGCTGTTATTCTCTGTGTTTCTTGTACCCGTTGCTGGCGGTGGTTGATGTTCCTGGGCATTTGTGTTCG
TGTGTGTGAGTGTGCTTCCATTGACCTGGCCGTTATCGCTGTGCCGCGAGTGTGTGTCAGC
>scaffold4767:13000-15000 (964 - 1126)_TR24321|c2_g1_i1-D.miranda
AGGAGGCAAAGGGGGAGGGGCAGCAAGGAAGGAATGCGGCTGGCTGCATGGCAAAGGAATAAACAACAAA
AAAAAGGAATAAACAAAAACCAGAACGAAGCAAAACGAACATGGGATACGCTTAAATATGGCTGGGAGAC
GATGCTTTATTCCAGATATTATCTG
>scaffold5440:82000-84366 (1313 - 1977)_TR10269|c0_g1_i1-D.miranda
GTCCCAGCATCGGAGCAGCCGGGGGTCATAACTCCGAAAATTCTAACAGAAGATAAACCAGCAGCATTGG
ATCCTCCGGCAGCAGTGGAAATCAGTCCAGACGCAGAAAACGTAGCTGTGGTTTCTCCGGAAACAGTGGA
AATTACTCCAGAGACTGAAACTGTAGCTGTGGATCCTCCGGCGCCAGTGGAAATCATG
>scaffold6972:12000-13000 (564 - 408)_TR10679|c0_g1_i2-D.miranda
NNNNNCTCTGAGTGCGTCCTTGTCTCACTGATCACGGCGCGTGCTCGAGCCATCAACGAGCTAAAGGGTC
AGACCACTGTGCACGACAGCGTCTTCCTGCCCAACCTGATTGCCTATGCCAGCCGCGAGGCGCACTCCTG
CGTGGAGAAGGCCACCAAG
>scaffold18908:1-3000 (1343 - 1195)_TR12978|c0_g2_i1-D.miranda
GTTGTATCAAAATTCTGAAATTCCCCTCAGAGCAGACCTGTGTGGGTTGGGATGCCACATCCCACCCACA
TGTGGGACATTCGTTTTATTTTTTGTTGATTTCCCCGTGCTCTCTGTCCCCGTGTCTTATTTACAGCGAC
TTTGGGTCGC
>scaffold10327:2500-5000 (1190 - 988)_TR13488|c0_g1_i1-D.miranda
AAGAAGGCATTCTCGGAGAGCATTCTCCCCCTTTCTGGTCGAAATTCTTTTACAATTTTTAATATCTCTG
AGCTGTGCTCCGCTTTTCTTGAAAATCTTTTCGTTCTTCTCTTCCCCTTATTCTTGCCATATTTTAGGGT
ACATTTTACACGTTGCCTGCTCCTCCTCCTTTATTATTTGTATTACTATTGGGCGATGGGAGAA
>scaffold534:81000-83000 (958 - 1226)_TR13993|c0_g1_i1-D.miranda
GTCTCGGCCCTGTTTGTTACGGACATAAGTGTACCAGAAATAGTAGACTTTCGGGACAACGTGACGCTCT
CCTGCAGCTATGACATGCGAGGACACACCCTGAACTCTGTCAAATGGTATAAGGATCACGAGGAGTTCTT
CAGGTATTCTCCGCTGGCTAGTCCGATCTATATGACCTTTGGCGTGCCCGGCCTGCAAGTTCTCGAC
>scaffold8286:10000-12000 (1275 - 1673)_TR14098|c0_g1_i1-D.miranda
TTGTTGCAACATTCAGTTGCATCCGTTGTTGCAACTGTCGCGCTGCTGTTGCTGTTGCTGCTGTTGCTGC
TCCCCCTTTTTCGTGACTTTTGCTTTGGGGGTCATAAATTTTCGACCGCCGTGAGGGAGTGCTGCGAGGC
GGTCTCCCGATGCCTGTTGTNNNNNNNNNNNNNNNNNNNNNNNNNNNNNNNNNNNNNNNNCGGCAGCGGC
TTTCCCCTTGAGCTTTGTTTTAAT
>scaffold2099:10000-13000 (1881 - 2420)_TR14732|c0_g2_i1-D.miranda
TTTGCTACATCTTCGGACCGTTTGGGCCCCGTTATTAAGCCATCAGCAGAGAAGGAGAGGCAGAGACCTG
GATGTATACAAGCAACCGCCACACATTCTGCAACGCCCACAAAAAAGTTGCTGTGGCTGTTGCNNNNNNN
NCCACCGATGAGGCAGCTGATGATGATGCCTAACGAGGTTCGGCCCGGGCTTCCTACTTGTGGCTGCAAC
GTGCTGCAGCGTCTTAATTTATGGAATTTGTCTGTTCCCAGCAATTACCAGAGCAGCATC
>scaffold18781:1-742 (183 - 4)_CL1Contig221-D.miranda
NNNNNNTCGATCGTCACCGACATCATGGAACGCCTCCCAGGCAACCCTTCGCACAGCGCTGGCATACGGC
CCAGCACCACGCCCGGGGCCATGTCCGAAACCTGCGTCGCCCAAACTAGCTCCAACACTATGATCGCCAC
CGAGACCCACACGGGCACCCCTCCCATGGTCGACACCCCC
>scaffold15624:4000-6000 (1182 - 649)_TR15070|c0_g1_i1-D.miranda
ATTACTGAGAAACTGGTACGCCGTGCGGAGAAGGCCAATTTCAAGGCTCTTGTCCTGACCATTGNNNNNN
NNNNNNNNNNNNNNNNNNNNNNNNNNNNNCGCAATAACTTCAGCTTACCATCCCACTTGACTTTGGCCAA
CTTCCAGGGTGTGAAGGCCACCGGCGTGGCCACTACTTCAATGGGCGCCTCTGGCATCAATGAGTACGTG
TCCAGCCAGTTCGATCCCACTATAACCTGGCAGGATATCAAGTGGCTGAAGAGCATTACTCACCTGCCCA
TCGTCGTAAAGGGTATTTTGACTGCAGAGGACGCTGTGCTCGCCAAGAGTTTGGCTGCGCCGGGATCATC
GTGTCCAATCATGGAG
>scaffold15624:4000-6000 (1306 - 649)_TR15070|c0_g1_i2-D.miranda
GCCGCCGGCGCGCCCGACACCTGCAAATGGTTCCAGTTGTACATCTACAAAGACCGCACAATTACTGAGA
AACTGGTACGCCGTGCGGAGAAGGCCAATTTCAAGGCTCTTGTCCTGACCATTGNNNNNNNNNNNNNNNN
NNNNNNNNNNNNNNNNNNNCGCAATAACTTCAGCTTACCATCCCACTTGACTTTGGCCAACTTCCAGGGT
GTGAAGGCCACCGGCGTGGCCACTACTTCAATGGGCGCCTCTGGCATCAATGAGTACGTGTCCAGCCAGT
TCGATCCCACTATAACCTGGCAGGATATCAAGTGGCTGAAGAGCATTACTCACCTGCCCATCGTCGTAAA
GGGTATTTTGACTGCAGAGGACGCTGTGCTCGCCAAGAGTTTGGCTGCGCCGGGATCATCGTGTCCAATC
ATGGAG
>scaffold15624:4000-6000 (1182 - 658)_TR15070|c0_g1_i3-D.miranda
ATTACTGAGAAACTGGTACGCCGTGCGGAGAAGGCCAATTTCAAGGCTCTTGTCCTGACCATTGNNNNNN
NNNNNNNNNNNNNNNNNNNNNNNNNNNNNCGCAATAACTTCAGCTTACCATCCCACTTGACTTTGGCCAA
CTTCCAGGGTGTGAAGGCCACCGGCGTGGCCACTACTTCAATGGGCGCCTCTGGCATCAATGAGTACGTG
TCCAGCCAGTTCGATCCCACTATAACCTGGCAGGATATCAAGTGGCTGAAGAGCATTACTCACCTGCCCA
TCGTCGTAAAGGGTATTTTGACTGCAGAGGACGCTGTGCTCGCCAAGAGTTTGGCTGCGCCGGGATCATC
GTGTCCA
>scaffold8596:15500-17500 (965 - 839)_TR15552|c0_g1_i1-D.miranda
TTTTGTATAAAGCCACTGGCTTTCAGAAACCATCGGCGTGGAACGCCTGGATTGGATGGATTTTTTGGGG
GAAAAAAAACGAAACTACTGGCGTACTTGCATCTTTTAATGCAGGGCTTAAGATTTAAA
>C1842710:1-541 (102 - 3)_TR15996|c0_g2_i1-D.miranda
ATGGGTTTCATTATTAAAAGTTTTGCAGCGGACATTATAAATTATGCATCCAAGATTAGCCAGCCTAATG
ACCTTCAAGAGGATGCTCTCTATTTTATAGCC
>scaffold6275:73000-75500 (1501 - 1372)_TR16731|c0_g1_i1-D.miranda
GTGTTGACCGATGCCGGTTCTTCCCCACGGTTCCTCTCCTCTCTGAGTGTGTCTGTCCGAGGATCGATAA
AGGCTTATCAGAGTTTAGCAAATGGAGATCCTATGGTGGAAAATATATCTACATACATGCAT
>scaffold3943:2500-4500 (863 - 1001)_TR17000|c0_g1_i1-D.miranda
ATGGCGTCGGCCTTCGCCACTCATCCCACAATTATCCCAGCAGTCACTCCCAGCACCAGTCTCGGCCACA
TTGTCGTCTGCTCTCAAGGCTCCTTACAATTTTATAACTTTGTTCTTCTTCCAAAGAACGGAGTTGAGAA
G
>scaffold8007:19500-21500 (1207 - 1060)_TR17075|c0_g1_i1-D.miranda
ACGGTTATTTTAAACGAAGGCTTTGGCTTGAAACAGTCCACCGGCTTCATCACTTTGTTAAATGAAGAGG
CTGGACGTACCAACTGGTTGCCGAAGCCATCCAAACTTTTCAACAGCCGGCGCATCCACAAAATGGACAT
CATTTATAAA
>C1844276:1-500 (235 - 26)_TR19176|c0_g2_i1-D.miranda
GCAAAGGTCAAGAAGAACCTTTGTAACGATGTCATAGAGCAGACCCTCAGTTGGAGCGGGAGCTTCAACG
ATTATGCCTGTGACAATGCTTTCGCCGGACCAATGCCTCAGAAGATGGTCCTTGTGGATCCCATCATGCT
AGAGGCAATCCGGTGGTGAATCGATTATGAATGGGAGAAGATCGGCAATAATTAAAAGAGTAGGAAAAAC
>scaffold2185:2500-5000 (1392 - 1606)_TR19184|c0_g1_i2-D.miranda
TCGCTTCCCATGAAAAATAACACAACTACGAAGTGGAGTGGAGCGTCGGCGAGGGGGGAAGCCATTCTCC
CATTCTCTTGGTGCTGTGCGAAGCCAGTCATTCAAGTTTTATTGAAAGTGAACGTTTCGTCTCCCAGTGA
AGCAGAGGCAANNNNNNNAGCAGAGCGTAACAAAAAGCAAGACTATCTTTTCGAAGTTTTCAGATCTGCT
GAACTT
>scaffold18225_CL2161Contig1-D.miranda
TTCAAAAATATCACAAACCATATTAAAATCGAACAAGAAACAATCAGCAATTTCATAAACAATTATCAAA
ATAAAATCTCTAAAGAACTA
>scaffold13711:1500-3500 (1332 - 1530)_TR19719|c1_g1_i1-D.miranda
GCAGAGCCGAGCAGAGCCAAGATAGTGTGTGGCAGAAGATCCCTGTGCAGTGCAGAAATAATTTATTTAA
TCATTTATTATGGCCATTTTCTGATGAGCGACGTGTGTGCCGCCATTCGCTGTCCCCCCATTTCATTTGT
TTTTGTTTTTTATGCAATTGTCGATTAATTTGTTTATGGCACGAAATTG
>scaffold6282:3500-6000 (1202 - 1358)_TR20364|c1_g2_i1-D.miranda
TTTGACGCAAAAAATAGAGCCACCACTCATGATAAATCGCTGCCTGTTTTAGTACGGCAGCTACTATACC
CTATGTTGTTTAATTTAGCTAATACAAAGGTAATTGATTCTATAGCGCTGCACCTAGTGATCATATTAGA
TATTTTCAATAAATCTAAG
>scaffold6282:3500-6000 (1202 - 1358)_TR20364|c1_g2_i2-D.miranda
TTTGACGCAAAAAATAGAGCCACCACTCATGATAAATCGCTGCCTGTTTTAGTACGGCAGCTACTATACC
CTATGTTGTTTAATTTAGCTAATACAAAGGTAATTGATTCTATAGCGCTGCACCTAGTGATCATATTAGA
TATTTTCAATAAATCTAAG
>scaffold12380:1500-3500 (817 - 1142)_TR20504|c0_g3_i1-D.miranda
AAGAACAATCCCAAAAGTATGAATATCCCAGAGAATATGTGCAATATGGTAAATATAAGATATAAAATAT
TCGCGATAACTAGTAAAGTGCTTCTACCCTTACTAGTATCTCACCCATCATTATAGCTTTTACCTTGTAT
TACAGGTTTTTTCAATTCATTGTCTAAACTGAAGATTGTTGATATTAATATAAGTAAACCAGTGGCTACG
TTCCATACTCCAAAGAAAATGCACCATATTCTATCAGGA
>scaffold15179:1-1000 (127 - 10)_TR20739|c0_g1_i1-D.miranda
AGAAAAATCATTAAGGTGATCGCCCCACCATCCGCAGAGATAAACCTTATCTTATCTTTGAGTCAGTGCC
GTGTAAACCCAAACAACGCCCACATTTCATCAGACTTATCAGTCGCGCTT
>scaffold2776:2000-5000 (1463 - 1703)_TR21509|c0_g1_i1-D.miranda
ATGGTTGCAAGGTTCGAGAGGTTGGGGTCTGGGGGAGGGGAAGGGTTTTAACTAGCTGGGGGTTTTCATC
AAAAACCGCCAAACACACCACAAAAAGCCATCAGCAAAGAGGACATATCAGGTTACAGCCACGCCGAGTA
TCTGCCACTTGCCCCTGGCCCCTGGCCCCCCCTTTCGACTATGGGATGCCCCTCTTTTGGAGGCAACTCT
TTGATATTCTGTGGCCCGTATCCA
>scaffold19133:9500-11500 (1217 - 1049)_TR21924|c0_g2_i1-D.miranda
ATGGAATGCAATGAAATATGGGATGTGATACCTAATAATCCGAACCGCCTACCGATCCAATTGCTACTGA
AACTTGACACTGAAGCCAGGTCCGACTCGGACTTGGCCATAAAAACAAACTACGAAGCTTGGGTATAGTT
TCAGATCTACTTTTTTATGGCCGCCAACTTT
>scaffold12400:1-2000 (1178 - 1334)_TR22659|c0_g1_i4-D.miranda
AACAATGACCAGCAACAGCAACAACGTTTGACGACAGCTAAAAGCACCAACACTAGCAGAAGCAGAAAAT
GCTTGCTGCCTACATTGACTCAGGCGGACGCACACAATGTAAAAGAATGGCTAAATAATGTGCCTCCGCT
GTTGGATAATGAGCCGCCN
>scaffold9639:2500-4600 (1062 - 1224)_TR22749|c0_g2_i8-D.miranda
ATGTTGAGCAGAGATGAAACCCTTGAAATTGTTCCATCGTTTTCAGTAGAGAGGATTATTGGTTTGAAAT
CCTTAAAAGCCGTAAGCGAGGGCTTGCATATCTTGGGGTTGGTTCACATTCTTTTGTCTACATCGAATAA
GGACGGTGGAATGGGATCATTATTA
>scaffold636:18500-20500 (1012 - 880)_TR22757|c0_g3_i3-D.miranda
AGCATTTATTTTGTTTTTGCATTCTCGGGCATTTTCTTTTACCAAAGAATACATTTCGAAGCAATGGGAA
GAACAGGGAGCAAGACCATTCCCATTTACAAAGCAGCTACTCCGCCTCCCATTGCCACCGATCTA
>C1810488:1-445 (273 - 390)_CL2190Contig1-D.miranda
AATAGATCCAAAAGAGGACTTGTAAATGGCCTCGGAAGCGTTATCAAAGTTGTCACAGGCAACATAGATG
CCAAAGACGAAGAAACTTTTACAAACGAATTTAACGAAATAAAAGAAAAC
>scaffold2505:88000-91000 (1271 - 1019)_TR22764|c0_g1_i1-D.miranda
GATTTAGATGGTCATGCATACCTATATGACTTAGTACACGGCAAGGAGAATCCACCCGAGACCACGAACA
AGATCAAGTGTGCCGCAAAGTGCTTGTTCCTGGTACATGGAATAATCTATTCGAATGGAAATGTGGCGCC
CGTTTATAAGAGAGATGAGCATACTAACGCTTTGGAGGAGTGTGCAAGACGTCAGAAGAAAACTTCAAAT
GACTGCGACAGTGCGTACCAGCTCTACCACTGCTGGGTGGGCCCA
>scaffold7676:18000-22000 (1533 - 2741)_TR22789|c0_g1_i1-D.miranda
CCTGTACAGGAGGTGGAAGGGGAGCAGCCAGCTGCTGCTGGGCCCCCAGTGACCTTCAAAGCAGGGGATA
CTGACGTTTCCCCATCCGAAGTAGAGAAGACTGACGCAAAGACGGATATTAGTCCATCAGAAGGCGAGAA
GACGGATAACTATCCGTCCGANNNNNNNNNNNNNNNNNNNNNNNNNTCCATCGAAGGTGAGGGGACAGAT
GTAGCCCCGTCCGAAGTGGAGGAGTCGACCGATCTTCAACCATCCGCGGACCATAGGTCGGAGCTGCAGA
AGGTTGCCGACGAACACAAGAGACTCAAGCGTGAGAGGGCAAAACTGANNNNNNNNNNNNNNNNNNNNNN
NNNNNNNNNNNNNNNNNNNNNNNNNNNNNNNNNNNNNNNAGCCGAGATGGAGGTTGAGGAGAAAGAACGA
GTCGAGAAGGAGGGCGATTCTGCGATAACTGATTTTCACGGTTCCGAAGATGAGGCCTGGGCGNNNNNNN
NNNNNNNNNCCACCAGATCTCATGACTCTCTGGGTTTTTCGCTGCACAGTTCAATCTCCGACCTGGAGGA
TAGACGGGGTGCGCCCGAGTTGTCCTTCCTAGGCGGATTTCTCAGGGAGTTCGAGAGTTTGCCCTCACTA
AGCGACATATCCGAAAACAGCACCACGGTCGAGTCCGAGACTCGTCCGTCCGTCGCCCCACCACTACCTG
AGCGAATTTCTGTGGACCCCGGGAGATTCGTGCAGTCCGTGGACCGCTTCTCGGGCTCATCTAGCTCTGG
GAGGACTCTTAGTGATTCGTCGTCGTCTGTGTTCGGGTTGATCGGCGAAGAGGAAGAAGAACCAGAAGAA
CTGTCG
>scaffold5679:1-1000 (612 - 274)_TR23059|c0_g1_i1-D.miranda
ACTTTTTTGGTTCCGCTCATCTACNNACACTTTTTCTGTGAGCGCTTGACCAAAGTTGTTATTGTGAAAC
AAAATCGTGCGTTGCCTCAAGAAAGAGGTCACATAAGCGAAGAGGCAAGAAACATTCTGCTCAGTGAGAG
AGCGCGTCTGCTTGGTGTTTTTTTGATT
>scaffold6558:18900-20900 (1078 - 1003)_TR23080|c0_g1_i1-D.miranda
NCTCGTCAACGTGCTTCCGTCAAGTGGCTGCTCTGGAAGGCCTTCCACAATCGTGTGCCGGACAACCTGA
AGGAGCCC
>scaffold18781:1-742 (82 - 719)_TR23203|c1_g3_i1-D.miranda
GTTTCGGACATGGCCCCGGGCGTGGTGCTGGGCCGTATGCCAGCGCTGTGCGAAGGGTTGCCTGGGAGGC
GTTCCATGATGTCGGTGACGATCGANNGTGTAACCGCGTCAGTGCCCTCGAAGGACCGGCTCGGTTTCTT
CTTCGCTTTGCTTGGTCTTGGGTTTCTCGGCGTGGGCCTTGGGCTAGTGTGCCTCGCTGCCGCCGCGTGT
TTCGTGTTCCTTGTT
>scaffold11295:1-1000 (115 - 4)_TR23290|c0_g1_i2-D.miranda
CAGATCAAGGACCGCAAACAAGCCGTAGACGGACCGTTCAAGGACTTCGTCATCGAACTCCGGTTGCTTA
AGCACCACGCCAGAAACGACGCGGCTAAAGAGCTCAACCGGATC
>scaffold11295:1-1000 (115 - 4)_TR23290|c0_g1_i4-D.miranda
CAGATCAAGGACCGCAAACAAGCCGTAGACGGACCGTTCAAGGACTTCGTCATCGAACTCCGGTTGCTTA
AGCACCACGCCAGAAACGACGCGGCTAAAGAGCTCAACCGGATC
>scaffold11295:1-1000 (115 - 4)_TR23290|c0_g1_i5-D.miranda
CAGATCAAGGACCGCAAACAAGCCGTAGACGGACCGTTCAAGGACTTCGTCATCGAACTCCGGTTGCTTA
AGCACCACGCCAGAAACGACGCGGCTAAAGAGCTCAACCGGATC
>scaffold10327:4500-7000 (1185 - 1328)_TR232|c0_g1_i1-D.miranda
GGCAGGGCGGCAGGGAGGGAAGATATGTTAAAGCCGCTGATGCTTTTTGGCGCATCGAAATGTTTCCCTC
TCTTTCTTCCCTCTGGCTCTCTCCTCGCTAGCTCGTTGCTTTTTTGGCCTCTGGTGGAGAAGGATATTTC
G
>scaffold1787:7000-10000 (1973 - 1822)_TR2359|c0_g1_i1-D.miranda
ATGAATCTACAAGAAGAATGAACAATCGTTAATATATTCCCCCATTTACCTCAAGTAGTTGAACTATTTA
ATAAGAGGGGCTTAAGTGGGCTTAGTTCCTTTTTTCATCATACGAGACGCTTTATTGTTGTTGACGCACC
AAAATTGGGGCAA
>C1861072:1-612 (83 - 608)_CL2196Contig1-D.miranda
CAGTACAACAGCTCTCTCAAAATCGTTTATTGGAACGCCTGTGGTCTAAAAAACAAAATTTTGGAGTTAG
AACTATTTATGCAGCGTAATAACGTGGACATAATGAAAGGTGGAGTAGCCATTTATGTCAAAACTGGTCT
CAAGCACATTGCACTTGAACCAATTACAGAAAATTTCTTGCAGTGTGCTCCCATCGCATTAACCACTAAC
AATAATGAGGTCATTGCTCTAGCGCCAATATATTGCCCGCCAACTATCACCTGGACGGAGCAGCACTTCA
AAAGGTTATTCAAGTACATGAGCGAACTCTGTTATGGCTCCAAATTTATAGTCTGCGGGGACTGGAACGC
TAAGCACCCATGGTGGGGAAATGTGCGATCCTGTAAAAGAGGCAGAGTTTTAATGAACACGATCCAT
>C1967266:1000-3087 (1808 - 1622)_TR23693|c0_g2_i8-D.miranda
CCGGTCGGCGCATCTTCCATCTATCCACCCCGTTCCGGTCCACGCATGCCACCCTGGTTGGCCTACGACA
AGAAAGTTCTCTGCTTTAGTGCCTATTTCAAACAAACTTTGCAGGAGGTCTACCATGCACCTTACTTGGT
TCGAAAAGTTAAGATATATTTCTATCTAGAAGACGGCACTTTAGAGATT
>scaffold2339:19800-20456 (633 - 292)_TR23967|c0_g1_i2-D.miranda
ATGTATGTACGTTATATTGAGACGAGTGTCGGAACTGGTGAAGGTTTTTGTCCACCGATCGCTGAAGTGG
AAGGACGTGGAGGTGCTAGCCTCACANNNNNNNNNNNNNNNNNNNNNATAGAAATAGTTTCACGGCAAGA
ATACGCCAAAGTACGAGGTGCAGGT
>C1861072:1-612 (89 - 608)_TR24061|c1_g1_i11-D.miranda
AACAGCTCTCTCAAAATCGTTTATTGGAACGCCTGTGGTCTAAAAAACAAAATTTTGGAGTTAGAACTAT
TTATGCAGCGTAATAACGTGGACATAATGATGGTTATTGAAACCCTAACAGACAATCTAACCATAAAAGA
CTACGTACTGTATACTGCCTCACACCCTTCCTCCAGAAGGAAAGGTGGAGTAGCCATTTATGTCAAAACT
GGTCTCAAGCACATTGCACTTGAACCAATTACAGAAAATTTCTTGCAGTGTGCTCCCATCGCATTAACCA
CTAACAATAATGAGGTCATTGCTCTAGCGCCAATATATTGCCCGCCAACTATCACCTGGACGGAGCAGCA
CTTCAAAAGGTTATTCAAGTACATGAGCGAACTCTGTTATGGCTCCAAATTTATAGTCTGCGGGGACTGG
AACGCTAAGCACCCATGGTGGGGAAATGTGCGATCCTGTAAAAGAGGCAGAGTTTTAATGAACACGATCC
AT
>C1861072:1-612 (83 - 608)_TR24061|c1_g1_i14-D.miranda
CAGTACAACAGCTCTCTCAAAATCGTTTATTGGAACGCCTGTGGTCTAAAAAACAAAATTTTGGAGTTAG
AACTATTTATGCAGCGTAATAACGTGGACATAATGAAAGGTGGAGTAGCCATTTATGTCAAAACTGGTCT
CAAGCACATTGCACTTGAACCAATTACAGAAAATTTCTTGCAGTGTGCTCCCATCGCATTAACCACTAAC
AATAATGAGGTCATTGCTCTAGCGCCAATATATTGCCCGCCAACTATCACCTGGACGGAGCAGCACTTCA
AAAGGTTATTCAAGTACATGAGCGAACTCTGTTATGGCTCCAAATTTATAGTCTGCGGGGACTGGAACGC
TAAGCACCCATGGTGGGGAAATGTGCGATCCTGTAAAAGAGGCAGAGTTTTAATGAACACGATCCAT
>C1861072:1-612 (89 - 608)_TR24061|c1_g1_i19-D.miranda
AACAGCTCTCTCAAAATCGTTTATTGGAACGCCTGTGGTCTAAAAAACAAAATTTTGGAGTTAGAACTAT
TTATGCAGCGTAATAACGTGGACATAATGATGGTTATTGAAACCCTAACAGACAATCTAACCATAAAAGA
CTACGTACTGTATACTGCCTCACACCCTTCCTCCAGAAGGAAAGGTGGAGTAGCCATTTATGTCAAAACT
GGTCTCAAGCACATTGCACTTGAACCAATTACAGAAAATTTCTTGCAGTGTGCTCCCATCGCATTAACCA
CTAACAATAATGAGGTCATTGCTCTAGCGCCAATATATTGCCCGCCAACTATCACCTGGACGGAGCAGCA
CTTCAAAAGGTTATTCAAGTACATGAGCGAACTCTGTTATGGCTCCAAATTTATAGTCTGCGGGGACTGG
AACGCTAAGCACCCATGGTGGGGAAATGTGCGATCCTGTAAAAGAGGCAGAGTTTTAATGAACACGATCC
AT
>C1843970:1-545 (492 - 327)_TR24061|c1_g1_i8-D.miranda
ACCTCTGGCTTCCTTTGCTGCGGGGACTGGAACGCAAAGCACCCATGGTGGGGGAACGCCAGATCCTGCA
AAAGAGGCCGTGCCCTAATGGAAGCCGTCAACTTTGGAGCCAGATACAATATCTTGGCCACAGGAGGTGC
CACTCACTACCCATACGACAGCAGAAAA
>scaffold157:23000-26500 (1325 - 2188)_TR24272|c0_g1_i1-D.miranda
AGTGCTGGGGTGATTTTTAAAACAATTTATTCTAAATTAAAGATGTCTGGTTCGGTCTTTGAGCTGGATG
CAAGTGCTTGTACATCTCCTTGTCTCCTAGTTGNNNNNNNNNNNNNNNNNTCATATATGTTGGAGACACA
GATTTTANNNNNNNNNNNNNNNNNNNNNNNNNNNNNNNNNNNNACAGGCATGGAGGCAATACTTTGCAAC
AGAAGCCCGGTGGTGGTCGAAGCTGGTGAAGAGACACCCATGCAAGGCGTGGGAGGAGATAGCCTTGGAG
ATGGGATGCGAATGAGTTTAAATCCTTTTCGCTCATTCAATTTCAAAAAAATTCTTTTTGGCGCT
>C1946296:1-1341 (940 - 1336)_TR24413|c3_g2_i2-D.miranda
ATGATGGAAATCAAATCTCTGCAAAACAAAAAGGCTCCTGGCATGGACCAAATAAACAACAGAGTCATTA
AAGCGCTACCTCAAAAGGTAATTATTCATTTGACAAATATTTACAATTGCATCTTGAGACATGGCCATTT
CCCCAAACAATGGAAATGTGCTGCTATTACAATGATTAAAAAACCGAGCAAAAATGCAAATGAAGTTGGC
TCTTATCGACCGATTAGCCTTTTGGCTGGCTTCTCTAAAATCTTTGAAACCTTGCTCATGGAAAGGATGT
TTGAATGCGAAGACTTTGAGAAGGCTATTCCCTCTCATCAGTTTGGATTCAGGAGAGAGCACAGCACGGA
GCAACAACTGGCACGCGTTACACAGTATATTCTTGATGCATATGAGAAA
>scaffold4463:1-2200 (1182 - 1666)_TR24430|c0_g2_i2-D.miranda
ATCTTCAACACCAAGAATATAAATATTACGTCTGATTGCATGTCAGACAAGACGTTCAGCGGTTCCATGG
TCATCCACTATGAGAACTGCTCAATCTCCGCGGACGGCATCAAATACGTCNNNNNNNNNNNNNNNNNNNN
NNNNNNNNNNNNNNNNNNNNNNNNNNNNNNNNNNNNNNNNNNNNNNNNNNNNNNNNNNNNNNNNNNNNNN
NNNNNNNNNNNNNNNNNNNNNNNNNNNNNNAACAGCCTGGAGGTAATCCGGTTAAGAGACCAAGCAACTG
CACACTTGACAGCCGTCTATGTGCTCATCGGA
>scaffold20258:1-712 (179 - 473)_TR24443|c0_g2_i4-D.miranda
TCCAATCCGGAGACGCCCACGAACTCGGGACAGCAGGCGTCTCAGCAAGACCACTCCAGGTGCAATTCTA
GCAATGAGCCCACAGCCACGGAGTACTTTCACTGCTTGGTGGACCAACTGCCTGAGGCACACGACATGGC
CGCTCAGATGACGAGATCGACGGCCTAAATTTTCCGAGCGGAGATTCAAAGGTGAGTGCCTACACAATCC
ACCCCAGAGGCTACCACTCAATGCCTAACCCCAATCTTTCTTGCATTGCCTCCCACTCCAGCTGCGTCTG
ATCACTTTCCAAGAGTC
>scaffold8298:2500-4500 (1031 - 1178)_CL26Contig2-D.miranda
NCTGGAAGTGCAGACCTCCTCCGTTTGGACTTCCTGCTGAACTTTCACCGGAGCCTGCTCGTCGGATCCT
CGTGGCGGATGCCCCTCGCGGCACACGCTGCAAACGGAGCCAGCCTCGAAGGACTTTCTGAACTGAGGAT
TGAGGTACCA
>scaffold3992:12500-14000 (347 - 803)_TR24608|c4_g2_i1-D.miranda
GAGGAGTACCGAACAGTCCTGGGCCAGCATCGTCCGCTCACCGAGCAGATTGCTCAACTTCTGATGNNNA
ACAACATCTTCCGTTGTCTGTGCACCATCGTCGATGAGCAGGATGTTCGTGAGGTGCTGCTTGAGAACTA
CATTGTGTCCTCCATCAAGCGGGCTCTGAAGTCGCTCTCTAAT
>scaffold11869:21500-23500 (823 - 919)_TR25662|c0_g1_i1-D.miranda
ATGGCTGATCGAATGACAGATACCCTGTCATTCAACCACTTACTTGCGGTGCCGGAGAGAGACCATTTTA
AAAAATACCCCAATATATTGCCATTTGCT
>scaffold2568:4500-6500 (804 - 1059)_TR26834|c0_g1_i1-D.miranda
GGTGTCCTGCGGTGGGGTGTGCTGCTTGTAAGCTTTTCTAGGCATTGCTCTCTTCTCTCTCGTCTCTCGC
TCCTCTCTGGCCCTTTCAAAGGCCCTTTTGCCAGCCAGCCTGCCGCAAAAGTTGCATCAAACTCTATTAC
CGAGGGGGGTGCAGGTGCCGACATTCAACGCCTCGATGAGCTGCATCAAAGGCCCTCCCAGAGAGCGGCC
TCAAACGACTGTTTGACATTTGTTCGCCTGCACTTGGCCCCC
>scaffold2493:11500-13500 (1264 - 1114)_TR27371|c0_g1_i1-D.miranda
ATGTCCCTTCCGCTGACTCCCGCTTTCGTCCCACTTTTGGCTAGCTCTCCTTTCTGGCTTATTCCTGGCA
TATCCTTGCCATTTGGTTATGCTGGCAGCTCTTTCATTTTGCTTTTGGCTCTGCCATCGCCTGCGTCTCC
ATCTCCGCCTTCT
>scaffold6591:7000-10000 (1650 - 1393)_TR27715|c0_g1_i1-D.miranda
CAGCCCACATCCACCTTCCCCCAGTGGCTGGACTTTCAACAAGCTGCAGGTGCCGCTGATGCTGCTGCTG
CTGTCTGTCAGCGGCACAGATTCAAATGTTTGCCTCTGTCGGGCAGTCCAGTGGTCCAATTTGTGCATGG
AAATTGCATTCTGCAACCAAATTGCCAGCAAATGAATGAATTGTCAAGTACACTTAGGGCCCAGGCATGA
CCTGAATTAATTGAAGGAGCAAGGAGACAAACTTTGTCCCAGACTCAG
>scaffold4496:1-2500 (1583 - 1380)_TR27893|c0_g1_i1-D.miranda
ATAAGCACCTCCTTCTCTAATATCACATTCTTTTGTTTCGTATCTCAGCATTTAATTGATATCTTCTTCA
ACCACTTTGTTGGAAACACCGATTTGCATTGGGACCCAAAGTATAGTTAATATTTTTACCGTAGAAAATT
ATATCTCCCTAATCAGGTAATAAACGGCTCCATAACCACACAAAATGCCATGTTCTTATGTACC
>scaffold2164:1-2500 (104 - 1416)_TR28228|c0_g1_i1-D.miranda
CAGGCCAAGGATTTTAAATAGTTACGAGACAAAATTAAGATATATGAGACATCGACAAATCAGGAGTCAA
GATCAAAGTCGAAGTTCGAGAAGAAGGAAGATGAACCTAGATGTTTCAAGTGTGCAGGGAGAAATCATTT
GGCTAAAGATTGTGTGGAGAAGGATATAAAATGTTTCAAATGCGATCAGTTGGGACATAAAGTAAATCAG
TGCAAAGTCCAAATGAAGGAGGTATCAAATCCACAACAGCTAGTCCAGAAAGTGTATAATCGGGTTCTTA
AGGATTTTCGGTTCGTTAATGAAGTANNNNNNNNNNNNNNNNNNNNNNNNNNNNNNNNATGCACTATGAA
AGAGAGCGCATATAAGCGAGCGTACCCAGTCCCATTAGGGGTGAAAGAGTGAGTTGAAATCAGAGGAAAA
AGAATTGGTACCCTCGGATTTTTCTTTGTTGATACTGAGCTAGATGGCATTCCCATTGAGATGCGTTTTC
AGGTGGTCAAAAATAGAGATATTTTGTATAGCGCGGTAATCGGGAAAAATGGAGTAGTTTTTCATAAGGT
TGAAGAGGTGTGGGGTAATGAAAAGGGATCCGAGATAGAGGATAGCGTTCATATTGCTCATTATAGTGAT
ATTAAAAGCTCTATCAATGCTCTAGCAAAGTTAAAAGAAGCATTTGAGCAGATAATGACGATAGAAGAGG
TAGAAGATTTTTCGTCAGAGNNNNNNNNNNNNNNNNNNNNNNNNNNNNNNNNNGGGGTAGTGAAGGATAT
GATTACCCAGTATAATCCAGTAAAGTCGACTTATTGTCCAGTAAAAATGAAGATTATACTCATGGACGAA
GTGCAAGTATACCAGAGACCGAGACGGTTGCCTTATGACAACCAAGAAAGGGTACACCAACAAATTAAGT
AATGGTTGGAGAAAGGAATTGTG
>scaffold7718:1500-3500 (1166 - 1007)_TR28984|c0_g1_i1-D.miranda
ATGCTTTTATTGCTCCTTAGATATGCAGCTAAATCATATTTTGCACTCTTTATTTATTGATTGACATTTT
ATGGCCAGACGGCGACAGACAAACAGACAACCCAACTCCCCAGAGCTGGGGCCGTGGCTGGGGCTCCCGC
CAGTCCATTATCTTCT
>scaffold7887:3500-5000 (723 - 567)_TR28997|c0_g1_i1-D.miranda
TTCCCGGAGGAGCCGAAGATTGGCATCAAGACGATCAAAACCTATTGCACCCGTATGCAGGAAGAGAACA
TTCATAGAGCAATCGTTGTGGTCCAGGGCGGCATGACACCCTCGGCCAAGCAATCGCTCGTGGACATGGC
ACCCAAGTACATTCTGGAA
>scaffold215:19000-21500 (1478 - 1767)_TR30585|c0_g1_i1-D.miranda
GATTACGAGTATTACGATTACAAAAGGCTGGCAGGCAGGCAGCAGTTAGAGCTGCAGTTAACTGGGCTAT
TACACGGCCATTACGAGTGACATTACCTCCCAGATGCCAAATGGGCAGCCGCCTTCACGCTTCCAGCTAG
CAACGAGACAAAGCAAACAAACCCAGCCAACAGGCGGTGCGATGATCAGGGCAAGTGCAAGTGCATCAAG
AGGCGTGGATCAAAAATTCTGGCCCATGTCACGCGCCCCTGGGGAGCACAGCCGGAAAGTAGTTCCAACC
AGATGGGATTT
>scaffold16450:1-2000 (254 - 1252)_CL3345Contig1-D.miranda
AACAATAAAACAAGTGTGTTAGCCAGATATGTGGTCTCCCTCCGAACGAGAACGCCCTTCAGATACTATG
GGGATAATCACTTCTGTGGCGGAGTCATTATATCCCGCAAATNNNNNNNNNNNNNNNNNNNNNNNNNNNN
CAGCAGTCAGAGGCTCATGCTTGCGAGCAGGGACATCCTTATTGTGGCTGGGGCGCCCAACAGGCTCAAG
TATTTCAGGCATAAGAATGTCCATGCTCCAGTTGCGAAAATTTTAATTCATGAGAACTTTACCATATACA
ACACCAACGATTTGGCGCTATTGAAGCTGGTTCAACCATTGCCCACGGACAATCAATATATAGCTGTGAT
GAGGTTACCCACAGAAGAGCCCAAACTGGGTAATAAGTACACAGTCCTTGGCTGGGGTCGACTCTACCAC
GGCGGTCCATTGGCATCGGACATCACACAGATCACGGTTACGCTATATAACCACTTGGCTTGCGAACTGA
TGTTAAATGTCTTTACGGACGAGATGATGTGTGCCGGTAATATGGATCACCATGATATAAATCCCTGTGC
CGGTGACCTGGGCGGTCCAATGATCGACGATGACATAGTGTATGGTATTGTCAGCTATCGCATCGGTTGC
GGCCACATTGAACTGCCGTCGGTCTATACGAATATCTTTGGGAATTTAAAGTGGATCGATTCCATTATG
>scaffold6156:6000-8000 (1079 - 911)_TR30843|c0_g1_i1-D.miranda
CCTTCTCCCTTCCCTTATCAGGGCAATGACAGACAAAAGAGCGAAGACGGGAGAGATTTCTGTTCAACTA
TTAACTTCTGCCAGGGAAAAAATCCTCCTCCGGTGGTGGTGGTGGAGGAGGAAACAAGCCAAAGAGAGAA
AGCACTTAAAGGATCAGCCACATATAGAAAG
>scaffold18545:1000-3000 (1002 - 903)_TR31426|c0_g1_i1-D.miranda
GTCCAAGTCGGAGCTCTGTGCAGCTTGAGGAACCTACAAGCTGACTTATTTCTCGAGTGGTTCCGATCCA
CTGCCACTGCCACTGCCAAGGCCAAGCTCTGC
>scaffold10812:1-1500 (786 - 340)_TR3198|c0_g1_i1-D.miranda
CCTGGACAAACACTTCATCGTGAGCCTGGTGCTGTTGACTGCTTGAAGAATGTTAGACAAACATTGAGCG
GCTGCCCTGCCCCATCAAGTGTCACGTGTCTCTTCCTTTGCTTTCTGTTATGTTCCTTTCCGTTCCCTAC
CTCCCCTCCACCTCTGCCTCTGCCTCTGCCCTTTTGNNNNNNNNNNNNNNNNACAGGCTGTCAGAACCAA
CAAAGGGCCCACACAGAGACACGAGAGGCACCAACGGAACCAGAACCAGTGCCAGAGTCCATGCCA
>scaffold296:92000-95000 (1409 - 1607)_TR32076|c0_g1_i1-D.miranda
ATGCCAGGTTCAGCGGATAGCAATCTTCTCCTACCATCTAACGACTATAGTCGTTGGACCACATTCAAAG
AGGTATCGCCACTCGAAATCAAACTAGAAATCGATCGCGTTTACGAGGGCGAAGTGGTGGAACCCTTTTG
GTTAGGATCAGGAGATTGGGGCGGCGCAGAAACTACTAGCGGCAACCACCTT
>scaffold6988:1-1844 (1481 - 1349)_TR32082|c0_g1_i1-D.miranda
CCTGTGCATGTGGCTGCCGCTCTCTGGACTTTGATTTTCTAATTTTTCTCTGTTCTCGATCGTCTTGTCA
CGCTATATACCTATCTGCTGGCTGATGCCTTCGTCCTTGTGTGTGAAGCCTGCTCTCTGGATTCT
>scaffold9605:51000-53036 (2036 - 1836)_TR32458|c0_g1_i1-D.miranda
GTTGAGCACACAATAATTCCATCAATTCCATCGTGGGTGTGGATGCCTGCTGGCTGCTGCACTCGCTTCT
GTGGGTGGAATGTTTGGTCAGCGATTTCGCAGCTGTCCCGCAGGGCG
>scaffold10327:500-2500 (944 - 1193)_TR32666|c0_g1_i1-D.miranda
ATGAAGCGAGAAAGAACGAAAATTGGGAAGAATGAAAATGAATCGCTGTGGCTGTGGGAAACTGCACGGG
AAAGAAGGAGTCAGGACTTAGGAGAGCAGAAAAGATATATTGCTATAAGAATCCTACTTTTTAAGGGATT
TCAATAGTTCAAA
>scaffold7029:15000-17000 (1161 - 1044)_TR32828|c0_g1_i1-D.miranda
ATTCTTTATTTTAACCTATTATTGCCTTTAATTGCAGAATTTGTGCAGGATGTTGCCTCGCGTGGCCTGG
GACTAGTTTACACCCTTTCCGATGCGGGCAGTCAAACCGACTTGGCCAAC
>scaffold9008:23000-25000 (1243 - 1162)_TR33748|c0_g1_i1-D.miranda
AAAGGCTACGGTTTTCGTTTCTTAGGTGCTCCCGAATTCGTACGTTTTTGTCACACATTCTCGTGGCCTG
TTAAACGTACAGTT
>scaffold13900:6000-7500 (579 - 705)_TR33773|c0_g1_i1-D.miranda
GCCACTTGGCCAAGAGCCTCTGCCATTGGCACTTTAATGGAAACGAGAAAGGAAGCTGCTGGGCGACAGC
TGCTGGTGCAAAAGTCGAAGCGAGTGCTCGATGTGGCTTTTGTGTTGTTTGCGGCTTTG
>scaffold10191:1-3000 (1065 - 1278)_CL470Contig1-D.miranda
ACGCTGGTCCGGCTCGAAGAGGAGGTGCTGAAAAGAAAGAGACAGGAGGAATCAGACGCCAGGCAATTAA
GAAGAATCCGTCAACAAAATATCATTAATCCGAACCCCGAAAGGTTCAACGGATTGATGATAAATTGCCT
TAGGAAACGTTACCTCAGCGGCCAAACTCCCCGGGAAAGCGTAGTGGCTCTAATCTTCGGCCAGCCTTTC
TCCATT
>scaffold3023:4500-7000 (1046 - 1163)_TR33931|c0_g1_i1-D.miranda
ATGAATGCTTTTGATTGGCTCCCCTTCCCTCCACACACCCCCGCGCACACACAATCGAGGATTTTCCGCT
GCTTAATGAATTATATAATATGTGAGGAGCTCTTGTTAGCCATCTTTAAA
>scaffold11008:17500-19500 (1198 - 1051)_TR34467|c0_g1_i1-D.miranda
TGCCTCGCTGATGGAACGTGTTTGAATGTGGCCTGTGGCGCTACCATTGTCAACCACAGGTTTCCTTCAG
CTTTTGGCTCCCTGTTCGCGTTTTCTGCTCTTCAGATAAGTTCTCTAGTCTCTAATTCCGCTACCACTAG
TTCAACTTTC
>scaffold6024:1-1000 (2 - 101)_TR34476|c0_g1_i1-D.miranda
TTTTATATGGTGCTCAGCAAAGCCATGCTGCCCGGTATTACCCGGGTGCTGGAAGACCGTAGCAAGCGTA
TTTCCGGGGATCTGGAAATTGCACGTGCGGCC
>scaffold7808:1500-4000 (1481 - 1075)_TR34552|c0_g1_i1-D.miranda
TTGGTTTTTGTTGGCAGAAGAGGCATTGAACTCGAAACTCGAAAGAGTACAAAGAGTGGGTGGTGGAACC
CCCCAACTGTGNCGGAAGGGCCTCGGAGAAGCCTGGACAGGCCTTTATAGAGGCCTCCCCAATTAGAGGG
CACAGGGGGCAGATCTGGCACC
>scaffold4515:38000-41000 (1643 - 2032)_TR34679|c0_g1_i1-D.miranda
ATATTGCAAAAAACAAAAAGAGGAACGCTTAAAGGCCATTTTAATTGGCCTTCACTTTGTGGGGAAAAAG
CTGTCTGGCAGGCGTTTAACCTACTCCTGAACCGACCAAAGAGCAGGAGGATTCGAGGAGCCAAGCAGAN
NCAGANGTCGGAAGAGCAGACGGTGGACAACGGTGGA
>scaffold15161:4000-7000 (1995 - 1815)_TR36125|c0_g1_i1-D.miranda
ATGGAGACGAATCTTCGGAAAAACAAGCCCTTGAGCAGCAGGGATCTATGGGGGTATCCATCCCATTAAA
TTACCATTAGAGCAGAGATAGAGAGGTGTTCTGGAGCTGCTGCCTCTATCCAGATTCTTAAA
>scaffold3672:9000-12000 (2441 - 1930)_TR36564|c0_g1_i1-D.miranda
GCACTTTCTTTTCACTTTCCACTGCGGCTGGCCAGGAAGATGTGAAAGTTCTGGGAGAAAACATTGCATG
CAATCAATGGAGGAAATCGAGCATGCGATGTGGTTTCTCTGTCCTTGACTCTTTCCAGCAAGGCAGAGAC
AGCCTANNGAGGGAGGCCATACCATCGGCCTGCTGCTTGTTTTTCGAGAGCCAAAGGACAACCGTTGTTA
AGGGAAACACACACACACTTCTACTTAAGGAACGAGTCTATGAAGTTCGGATTAGGGTTCTGGCTGTGGC
TGTGCCTGGGCCTGGGCCTGGGG
>scaffold14841:1-790 (555 - 780)_TR38491|c0_g1_i1-D.miranda
ATGACGGAAGATGAAATTACACAGCTTGTCAGTATGTTGGCGCAAAATCCAATAGCGGGTGATGTGATCA
AGGGGACTGGTGGTTGCCGTAAAGTAAGAGTGCAAGGGCGATGTAAAGGTAAGAGCGGTGGCTATAGAAC
CATAACTTTTTTCTCTGGTCCTAATCTTCCACTCTTTCTTCTGACTGTTTTTTCTAAAGGAGAATGCGAG
AATCTCTCACAATCTGAA
>scaffold4313:6500-8500 (963 - 1071)_TR39036|c0_g1_i1-D.miranda
GGTGCTCGAAAGGATATTCGAGCCCGGCTAATTGGCATCGCCTTTAGAAGGCTAGCAAGTGCAGCGAACG
GGGTGGCTCTCAGCCCGTTCGATATTTGAAAATTTGAGAAC
>scaffold1450:12500-14800 (1376 - 1232)_TR39570|c0_g1_i1-D.miranda
ATGGTCGTCAGAATAGCCTATAATCAGCACTTTTTCGTCGACTGCCAGACGGGCAGCACCGACACGACAA
TGGCAGGTCTCGCCAGACATTTGCACGAAAATTTGGTGGTTTTTAAGAAAGTTTTCGGTACTTTATTAGG
TCAAAAT
>C1844276:1-500 (235 - 26)_CL636Contig1-D.miranda
GCAAAGGTCAAGAAGAACCTTTGTAACGATGTCATAGAGCAGACCCTCAGTTGGAGCGGGAGCTTCAACG
ATTATGCCTGTGACAATGCTTTCGCCGGACCAATGCCTCAGAAGATGGTCCTTGTGGATCCCATCATGCT
AGAGGCAATCCGGTGGTGAATCGATTATGAATGGGAGAAGATCGGCAATAATTAAAAGAGTAGGAAAAAC
>scaffold3863:8500-12000 (1571 - 1235)_TR42083|c0_g1_i1-D.miranda
TGGAAATTAATGAAAAGCTACGAGTGTATTGGCCTATCGGTAAACAGAATGGACTCTTTTGTTGCCACTG
ATTGGTGGGATTCCATTGGGCGGGGGAGGGGGGACCCACAAATACAGATTCCTTGCTCCTTCCAAACATA
TCAAAAATTCCCTCCATATTTGTTTTCCAAATCTAACGGATGTGTGAATGGTTTCACTGCAGATGGAACG
CATCAATAAATTGCTCTTTGTGCACTTTGCACCCCTCTTCTCCTCTCCTTCTGT
>scaffold4767:10000-12000 (1287 - 1475)_TR42657|c0_g1_i1-D.miranda
TTGATTGCCTTTTCGGCTTTCGCTGGCTTCGGGGACCCTGGATTTTTGCTCAGTGCACAGAACACAGTGC
ACTCCCCACTCGCGGAGGTCAATGACGTGTTCGGCTGCCTGCCGCCTCTGCCGCCTGCAGCTGGCGCTGC
TTCAAAGTCAAAGCTATTCAGCAAACTTTACAAGCAACATCCCATC
>scaffold17783:500-1953 (1218 - 865)_TR43283|c0_g1_i1-D.miranda
ATGTAACACGTCGATGCTCTAAGCAGAGAACATTGTCTTAACATTAAGATTAAAATACAAAATGCACAAA
TACTAGATGAATGGACAAGTGTAATAGTTAAGGTGAGATCAGGAACATACAACGACTTTCATGTGCAGCA
TTGTATTTTTCATAAATATCCTACTCAGGAGATCATTGTGATAACATCCAGTATTGAAAGGGAAATCATT
CTAATGGCCCATCGCCAAGGGCATTTCGCGGTAAAGACTACTCATCTAGTACAGAGAAATTATTATAAAC
CGAGTTTGCCGAGTAAAGTAGATGTGATTGCTAGGTCGTGTTTTGAATGTATTGTCAGCGAGTCGAAACA
TGGT
>scaffold3664:1000-5000 (1903 - 2061)_TR43459|c0_g1_i1-D.miranda
ATGGGGCGCGCCTTTCGTGTATACATATGTATCTCTGTATCTGTATCTATTTCCATTTTAGAGGCAGAAA
CTCGCATCGGGTTGTGCTTCTTCAGACAGAGAAATGATTATAATAATTTATCTGATTTTTGCATTGTTGC
CACCCAACCGCTCCTCTTG
>scaffold1381:118000-120500 (1440 - 1362)_TR44326|c0_g1_i1-D.miranda
AGAGCCGCACAAAAACGCGACTATTCCTGCATTGTTTCTGCAACTTTTGTGCATAAACTGAGGCAGATGT
GCATCTCTTCC
>scaffold61:8000-10000 (1475 - 1081)_TR44341|c0_g1_i1-D.miranda
AAACTTTTTCTGGTATTGCCTCAGAACGGGANNNNNNNNNNNNNNNNNNNNNNNNNNNNNNNNNNNNNNN
NNNNNNNNNNNNCCTGCTGTCTGAAGGGGCTTTCTCCCTCTCCCGCCCCCTTCCTCTCTGTCGGTTCTCC
CGATTCCCCCTTCTGGTTTCCCTTGCAACTGAAAGCCCAGTCAAATGCATCGAAAAGCGGCAGCCGCAGC
AGCAGGGAAAAAAAACTT
>scaffold985:36000-38000 (1192 - 1297)_TR44444|c0_g1_i1-D.miranda
TGCAGCATACTTTCAGGCGACCATATAGAAACGTACAGAATTGAGAGTTGGAGATGTCTACCGCCTCCTG
AACGGAATTTTCATTCCGTCCGTATAGAATATTCGCCT
>scaffold5591:8000-10000 (1182 - 1284)_TR46126|c0_g1_i1-D.miranda
CACTTGAGTGGGAGAGAGCGAGAGAGTGGGAGATTCGACCATAGGCTCTATATACTATTAATTCTCCCTT
CGTTTGCATATGCTGCTCCTTCACGTCTCCTTTTA
>scaffold688:20000-22000 (1236 - 1116)_TR46455|c0_g1_i1-D.miranda
TTTTTCTTGCAGCACTTGAAAAATGAAAAAAATAGAGATGATAATATACTGTCAATGTTTGTAAATTATT
TGCATGAAAAAATTTAAATTTTTTCCGTCACTGTTAATGATTTATCTGGCACT
>scaffold8160:13500-16000 (1140 - 1017)_TR47240|c0_g1_i1-D.miranda
ATGGGATATACTGCCAAAGATCTCGAAATTCAATTTCTCAGGTCCGATCCCTACACTCTTTTTCATCTGA
AACCTTTTTCCATCGACAGTCAAACCATTTTGGATATGGCTTTTTCAAGTGTTGCT
>scaffold4463:1-2200 (595 - 1666)_CL868Contig1-D.miranda
GAGATCCAAAAAATTAAGCAATTACTGACACAACAAAATATTACAAAAGAGTTTGACCATGAAATATATA
ACGTACTCTCACTGGANNNNNNNNNNNNNNNNNNNNNNNNNNNNNNNNNNNNNNNNNNNNNNNNNNNNNN
NNNNNNNNNNNNNNNNNNNNNNNNNNNNNNACCTTTACCGTTCAACAACACAAAATTTGTAATCCTCCCA
CAATACATTATTAAAAAAAAGTTAGAAATTAAGATTTTAAATTAACCTTGTATTAAACTGGGCAAATTAA
ATGTATGTGAAACCCCGACAATACCAACAAATCCCGAAAGTTTACTCAACCTTCTCAACAATAANNNNNN
NNNNNNNNNNNNNNNNNNNNNNNNNNNNNNNNNNNNNNNNCCAATTAAGGGCCTACTACTAATCTTCAAC
ACCAAGAATATAAATATTACGTCTGATTGCATGTCAGACAAGACGTTCAGCGGTTCCATGGTCATCCACT
ATGAGAACTGCTCAATCTCCGCGGACGGCATCAAATACGTCNNNNNNNNNNNNNNNNNNNNNNNNNNNNN
NNNNNNNNNNNNNNNNNNNNNNNNNNNNNNNNNNNNNNNNNNNNNNNNNNNNNNNNNNNNNNNNNNNNNN
NNNNNNNNNNNNNNNNNNNNNAACAGCCTGGAGGTAATCCGGTTAAGAGACCAAGCAACTGCACACTTGA
CAGCCGTCTATGTGCTCATCGGA
>scaffold7269:13000-30000 (13624 - 4533)_TR4424|c3_g1_i1_25mer-D.melanogaster
GACCGCAATCTGGCTTGCATGCTGGCCACGCACTTTAACTTCTACACCAGCTCGGAGATATTCCAGAAGA
TGCTCGACCGACCGCTGGAGAAGAAGTCGGGACGCTGCTATGCTCCAAGTGGACCGAAGCGCAGACTCAT
CTACTTTGTCAACGATTTGAACATGCCGGAGGTGGATGCCTACGGCACAGTTCAGCCGCACACGATAATG
CGTCAGTTCATGGACTACAGGCAATGGTACGATCGACAGCGTTTGCAGCTAAAGGACATTCGGCACTGTC
AGTTCGCAGCCTGCATGAATCCTACAGCCGGCTCCTTTACCATCGATCCACGTTTGCAGAGGCACTTTTG
TGTCTTTTCGGTGGCACCGCCGGGCGAGGATACACTGCATCACATCTATGGCAGCATTCTGAGCAGTCAC
TTGGAGAGTCCAAGTCAAGGATTTACCAAAGAGATTCGATCCATTGGTAGCCTACTGGTGCGAGTGGGTA
TTGCCTTGCACCGTCGTGTGGAATATGCCTTTCTGCCCACCGCCCTCAAGTTCCACTATCTGTTCAATCT
GCGGGATCTCACGGGAATCTATCAGGGATTGATGAATAGCGTGGGCACCATATGTAGCAGACCCTCTGAA
CTGATGAGGCTCTATGTGCACGAGGCCTTTCGAGTCTACCACGATCGCTTGGTGGATCCCTACGACATTA
AGTCGTTTAAGTCGTCCATACGAGACATTTTCAAAAAGGATTTCGAGGACTTTGACGAGGATTTTGTGTT
TGCTGAGCCGCTGATATATAGCCATTTTGCTCAATCGCTGGTGGACCAGAAATATATGCCACTGAAGAGC
TGGGACTCCTTGTACCAATTGCTAATTGAGGCACAAGCAAGTTACAACGAGGTGGTGGGTTACATGAACC
TAGTTCTCTTCGAGGATGCCATGATACACGTGTGCCGAATCAATCGCATCTTGGAGAGTCCCCGGGGAAA
TGCCCTTCTAATTGGAGTCGGAGGTTCCGGGAAGCAAACTCTGGCCCGTCTGGCGGCCTTTATATCGTCC
TTGAATGTATCCCAAATCCAAATCAAGCGAGGATTTGGACTACTCGATATGCGTGAAGAAATCGGCAACC
TTTACATGAAGGTGGGCCTCAAAAATCTGGCCTCCGTGTTTCTCATCTCGGATGCACAGATTCCCGACGA
GTCCATACTGATGCTGATTAATGATCTACTGGCATCCGGTGAAATTCCCGAGCTCTTCAACGACGACCAA
CTGGACACCATCACAAATGGCATACGCAACGAGGTGAAACAGAGCGGTACGCTGGATACCAAGGAGAACT
GCTGGCGCTATTTTGTGGAGAAGGTAAGGCGACTGCTCAAAGTGGTGCTCTGTTTCTCGCCGGTGGGCCA
AACTTTACGGGTTCGGGCCCGAAAATTCCCGGCCATCATTAGTCGCACGGCCATTGACTGGTTCCATGAG
TGGCCCAAAAGTGCCCTGGAGTCCGTTTCCCAGAAGTTCCTCAATGAAATCAACGGTATTCTGGAGGTAA
GTGTGACTTGGTACAAAAGATTAGATAAGCCAAACGAAATTTCCACACAGCCTGCTCTGGTGCCGCCCAT
CGGTTGCTTTATGGCTTACGTCCACGGCACCGTGAATCAGATATCGAGAATTTATCTGCAGAATGAAAAA
CGCTACAACTACACGACCCCGAAAACTTTTCTCGAATACATTTTCCTCTACCGCAAACTGTTGGTGGACA
AAAACGGCGAGTTCGCCGAGCGCATCGCTCGTCTGCAGAGCGGAATGTCCAAGCTGGCGGAGTGCGCCCG
TCAGGTGGACACGCTGAAGCACCAACTGGCCATCCAGGAGGTTCAATTGGCGGCCAAAAACGCGGCGGCC
GACAAACTGATTGTGATCGTTAGTGCCGAAAGTGAGAAAGTGAAGCGGGAAAGGTACATCGCATCGGAGG
AGGAAAAGCGTGTACGTATCATCGAGGAGGATGTGTCGATTAAAACCAAGATGTGCGAGGAGGATCTGCG
TCAGGCGGAACCCGCCTTGGTGGCCGCCCAAGCAGCTCTGAATACCCTAAACAAGAACAATCTGACCGAA
CTTAAGTCCTTTGGGTCGCCACCCAAAGCGGTGGTGAATGTCTGTGCCGCCGTCATGGTTCTGTTGGCCA
GTAATGGTAAGATTCCGAGGGATCGCAGCTGGAAGGCATCCAAATTGATGATGGTGCGCGTGGACCAATT
CCTCAACGATCTGCTCAACTATAACAAGGATAACATACATCCTAATATCATTGAGACGCTGCAAGAGTAT
CTAAAGGATCCCGAGTTTAATCCCGATAAGGTGGTGCAAAAATCGGTGGCTGCCGCTGGTCTATGTGCCT
GGGTGATCAATCTACACCGCTATCACCAGGTCTTCCTAATCGTGGGACCCAAGCAGCAGGCTCTACAAGA
CTCCCATCAGGAGCTGCTGGAGGCCAGGGAGCGGCTGCAGTACCTCAAGGCTAAGATCAATAATCTGGAG
GCCAAGCTTGCCGAGATCCAGGCCGAGTTCGAGAACGCGGTGGGCGAGAAGCAGAGGTGCCAACGGGAGG
CGGACAAGACCGCCTTCACCATCGACCTGGCCCATCGGCTGGTCAATGGGCTGGCCAACGAGAATGTCCG
CTGGAAGGAGTCCGTCCAAAGCCTGCTGGCCAAGATAGGTACCCTGCCCGGAGATATCCTGCTAATTTCC
TCGTTCCTGTCGTACGTGGGCTGCTTCACGCGCCGCTATCGTGAGGAACTG
>scaffold7269:13000-30000 (1215 - 917)_TR4700|c0_g1_i1_25mer-D.melanogaster
CCCATGGAGGGCGCCTTTGTTCACGACCTGTACATGGATGGCGCCAGCTGGGACTGCCAGCTGAACTCCA
TTGTGGCCCTGCGGCCCAAAGAGATGCTCTGCGCCATGCCCGTCATCTACATCAAGTCCATTGTCCAGGA
GAAGCAGGAACTGCAGCGCGTCTACGAGTGTCCTTTGTACAAGACCAGGTCGCGGGGCAATACCTACGTG
TGGACCTTTAACCTTAAG
>scaffold7269:13000-30000 (16056 - 863)_TR4700|c0_g1_i2_25mer-D.melanogaster
ACCAACGAATATCTCTTGGTTTCTTCCCAGTCCCTGCGATTGCGATTGGCCGGAGCGACCGCTGGACCGG
CTGGAACTGGGAAAACGGAAACCACCAAGGACCTGGGACGCGCCCTGGGCGTAATGGTTTATGTCTTCAA
CTGCTCGGAGCAAATGGACTACAAATCTTGTGGCAACATTTACAAAGGACTCGCCCAGACGGGAGCCTGG
GGCTGCTTTGACGAGTTCAATCGCATCTGCGTGGAGGTCCTGTCCGTGGTTGCCGTCCAGGTGAAGACCA
TACAGGAGGCGATAAAGATGCATAAAACCCAATTTATCTTTATGGGCGAGCGCATTTCGCTGGAGCCGTC
GGTCGGAATTTTTATCACCATGAATCCCGGCTACGCCGGCCGAACTGAGCTGCCGGAGAACCTGAAGACC
CTGTTCCGGCCATGCGCCATGATTGTGCCGGACTTCGCCTTGATTTGTGAGATTATGCTAATGGCCGAAG
GCTTCCAGGATGCCCGTCTGCTGGCCCGCAAATTTATCACCCTGTACACGCTGTGCAAGGAGCTGTTGTC
CAAGCAGGATCACTACGATTGGGGTTTGCGTGCCATTAAGTCCGTCCTGGTTGTAGCGGGCACTCTCAAG
CGGGATGACCACAGTCGACCGGAGGATCAGGTCCTGATGCGAGCACTGCGCGACTTCAACATACCCAAGA
TTGTCACGGAGGATGTACCCATATTTATGGGTCTCATTGGTGACCTCTTCCCGGCCCTGGATGTCCCACG
AAAGCGGGTCTTTGAGTTCGAGAAAACCATCCGGAGGGCAGTGAATGAAATTAAACTGCAGCCGGAGGAG
GGATTCCTCATGAAGGTGGTGCAACTGCAGGAGCTCCTCGATGTGCGACACTCGGTTTTCATAGTGGGCA
ATGCGGGCACTGGAAAGACTAAGATCTGGCAAACCCTACGAGAGACCTATCGCATCCAGAAGCTGAAGCC
CGTGTGCCATGTCCTCAATCCGAAAGCTTTGTCCAATGACGAGCTCTTCGGCATCGTTAATCCCACGACG
AGGGAGTGGAAGGATGGCTTGTTCTCCTCCATTATGAGGGAGCAGGCCAACATGCCACCAGGCAATCCCA
AGTGGATAGTCCTTGACGGCGACATTGATCCCATGTGGATCGAGAGTCTTAACACGCTGATGGACGACAA
CAAGATTCTGACCCTGGCCAGCAATGAGAGAATATCCTTGAAGCGCGAGATGCGTCTGCTTTTCGAGGTG
GGACACCTGAAAGCAGCAACTCCAGCCACAGTTTCCCGCGCGGGCATTTTGTACATCAATCCGCAGGATT
TGGGCTGGTCGCCCTACGTATCCTCCTGGCTGGAAACTAGGGTGGACATGATTGAGAGGGGCATCCTCAA
CGCCCTTTTTGAGAAGTACTTTCCCTGCCTGATGCAGCGGCAACGCGACTTCCGGCGCATTACTCCCATC
ACGGACATGGCCATGATCCAGATGACCTGCCACTTGCTGGAGTGCCTTTTGGACAGCGATGAAGGAAATG
CGGATGCGATGGTCATGGCACTGGAAACGATCTTTGTATACGCCACGGTTTGGAGTTTTGGTTCGGCCCT
CAGTCAAGATGTAATCATCGACTGGCATCGCGAATTCCACAAGTGGTGGATTGGCGAGTTCAAGGACATC
AAGTTGCCCAGCCAAGGCACTGTCTTTGATTATCAACTGAATGTGCAGACACTAAAGTTTCAGCCTTGGT
CTGAGTTGGCCGCCCATCAGTCTCTGGAGGGGCAAATTGATTCGGAGACTCCCTTGCAGAATGTGCTGAT
TTCCACTGCGGAGACCATTCGACTGGCCTACTTTCTCAAGCTGCTCATCGACCGCAATCTGGCTTGCATG
CTGGTGGGAAACTCTGGTTGCGGCAAAGGTGCCATCTTCCGGCAGCTGTTCGGTCAGTATGCCAACGACC
AGGAGCTGCTCGAAGCCACGCACTTTAACTTCTACACCAGCTCGGAGATATTCCAGAAGATGCTCGACCG
ACCGCTGGAGAAGAAGTCGGGACGCTGCTATGCTCCAAGTGGACCGAAGCGCAGACTCATCTACTTTGTC
AACGATTTGAACATGCCGGAGGTGGATGCCTACGGCACAGTTCAGCCGCACACGATAATGCGTCAGTTCA
TGGACTACAGGCAATGGTACGATCGACAGCGTTTGCAGCTAAAGGACATTCGGCACTGTCAGTTCGCAGC
CTGCATGAATCCTACAGCCGGCTCCTTTACCATCGATCCACGTTTGCAGAGGCACTTTTGTGTCTTTTCG
GTGGCACCGCCGGGCGAGGATACACTGCATCACATCTATGGCAGCATTCTGAGCAGTCACTTGGAGAGTC
CAAGTCAAGGATTTACCAAAGAGATTCGATCCATTGGTAGCCTACTGGTGCGAGTGGGTATTGCCTTGCA
CCGTCGTGTGGAATATGCCTTTCTGCCCACCGCCCTCAAGTTCCACTATCTGTTCAATCTGCGGGATCTC
ACGGGAATCTATCAGGGATTGATGAATAGCGTGGGCACCATATGTAGCAGACCCTCTGAACTGATGAGGC
TCTATGTGCACGAGGCCTTTCGAGTCTACCACGATCGCTTGGTGGATCCCTACGACATTAAGTCGTTTAA
GTCGTCCATACGAGACATTTTCAAAAAGGATTTCGAGGACTTTGACGAGGATTTTGTGTTTGCTGAGCCG
CTGATATATAGCCATTTTGCTCAATCGCTGGTGGACCAGAAATATATGCCACTGAAGAGCTGGGACTCCT
TGTACCAATTGCTAATTGAGGCACAAGCAAGTTACAACGAGGTGGTGGGTTACATGAACCTAGTTCTCTT
CGAGGATGCCATGATACACGTGTGCCGAATCAATCGCATCTTGGAGAGTCCCCGGGGAAATGCCCTTCTA
ATTGGAGTCGGAGGTTCCGGGAAGCAAACTCTGGCCCGTCTGGCGGCCTTTATATCGTCCTTGAATGTAT
CCCAAATCCAAATCAAGCGAGGATTTGGACTACTCGATATGCGTGAAGAAATCGGCAACCTTTACATGAA
GGTGGGCCTCAAAAATCTGGCCTCCGTGTTTCTCATCTCGGATGCACAGATTCCCGACGAGTCCATACTG
ATGCTGATTAATGATCTACTGGCATCCGGTGAAATTCCCGAGCTCTTCAACGACGACCAACTGGACACCA
TCACAAATGGCATACGCAACGAGGTGAAACAGAGCGGTACGCTGGATACCAAGGAGAACTGCTGGCGCTA
TTTTGTGGAGAAGGTAAGGCGACTGCTCAAAGTGGTGCTCTGTTTCTCGCCGGTGGGCCAAACTTTACGG
GTTCGGGCCCGAAAATTCCCGGCCATCATTAGTCGCACGGCCATTGACTGGTTCCATGAGTGGCCCAAAA
GTGCCCTGGAGTCCGTTTCCCAGAAGTTCCTCAATGAAATCAACGGTATTCTGGAGCCTGCTCTGGTGCC
GCCCATCGGTTGCTTTATGGCTTACGTCCACGGCACCGTGAATCAGATATCGAGAATTTATCTGCAGAAT
GAAAAACGCTACAACTACACGACCCCGAAAACTTTTCTCGAATACATTTTCCTCTACCGCAAACTGTTGG
TGGACAAAAACGGCGAGTTCGCCGAGCGCATCGCTCGTCTGCAGAGCGGAATGTCCAAGCTGGCGGAGTG
CGCCCGTCAGGTGGACACGCTGAAGCACCAACTGGCCATCCAGGAGGTTCAATTGGCGGCCAAAAACGCG
GCGGCCGACAAACTGATTGTGATCGTTAGTGCCGAAAGTGAGAAAGTGAAGCGGGAAAGGTACATCGCAT
CGGAGGAGGAAAAGCGTGTACGTATCATCGAGGAGGATGTGTCGATTAAAACCAAGATGTGCGAGGAGGA
TCTGCGTCAGGCGGAACCCGCCTTGGTGGCCGCCCAAGCAGCTCTGAATACCCTAAACAAGAACAATCTG
ACCGAACTTAAGTCCTTTGGGTCGCCACCCAAAGCGGTGGTGAATGTCTGTGCCGCCGTCATGGTTCTGT
TGGCCAGTAATGGTAAGATTCCGAGGGATCGCAGCTGGAAGGCATCCAAATTGATGATGGTGCGCGTGGA
CCAATTCCTCAACGATCTGCTCAACTATAACAAGGATAACATACATCCTAATATCATTGAGACGCTGCAA
GAGTATCTAAAGGATCCCGAGTTTAATCCCGATAAGGTGGTGCAAAAATCGGTGGCTGCCGCTGGTCTAT
GTGCCTGGGTGATCAATCTACACCGCTATCACCAGGTCTTCCTAATCGTGGGACCCAAGCAGCAGGCTCT
ACAAGACTCCCATCAGGAGCTGCTGGAGGCCAGGGAGCGGCTGCAGTACCTCAAGGCTAAGATCAATAAT
CTGGAGGCCAAGCTTGCCGAGATCCAGGCCGAGTTCGAGAACGCGGTGGGCGAGAAGCAGAGGTGCCAAC
GGGAGGCGGACAAGACCGCCTTCACCATCGACCTGGCCCATCGGCTGGTCAATGGGCTGGCCAACGAGAA
TGTCCGCTGGAAGGAGTCCGTCCAAAGCCTGCTGGCCAAGATAGGTACCCTGCCCGGAGATATCCTGCTA
ATTTCCTCGTTCCTGTCGTACGTGGGCTGCTTCACGCGCCGCTATCGTGAGGAACTGCAGCACAAGATGT
GGCTGCCCAACTTTCGCAAAATCGATCCCCATATACCGCACACCGAGGGCGTGGATACCCTGGCCCTATT
CTCTGATGACGCCCAGATAGCCGCCTGGAACAACGAGGGTCTGCCCATGGACCGGATGTCGACGGAGAAT
GCCACCATATTGCAGTACTCCACCAGATGGCCGCTGATGATTGATCCCCAACTGCAGGGCATTAAGTGGA
TCAAAAATCGCTTTGGAACCGACTTGGTGGTGTTGCGCCTGCGACAGAAGGGCTTTCTGGAGGCTCTTGA
GAAGAGCATCTCACAGGGGGACACGGTACTCATCGAGCAGATTGAGGAATCAATGGATACGGTTCTGGAG
CCCCTGCTCAGCCGGGCATTGATCAAGAAAGGACGCTATCTTCGCATTGGCGACAAGGAGATCGAGTTCC
ATGCCAGCTTCCGGCTCATCCTGCACACCAAAATGGCCAATCCGCACTACAAACCGGAAATGCAGGCGCA
GACCACCTTGATCAACTTTACGGTCACGCCGGATGGTCTAGAGGAACAGCTACTGGCCGAGGTGGTCAAG
ATTGAGAGACCGGATCTGGAGCAGATGAAAACAGAGGTCACCGTGCAGCAAAACAAATTTAAGATATCCC
TCAAGGCTCTCGAGGATGAGCTGCTGGCCAGGCTGGCATCATCGGGTGAAAATGTACTGGACGATCATGC
ATTGGTCATCAATTTGGAGAACACCAAGCGAACCGTGGACGAAATTGAAGCGAAGGTGCGGGAGGCCAGG
GTTACGACTCTGCAGATCGATGATACCCGGAATATATACCGATCGGCTGCTAAGAGAGCGGCTATATTGT
ACTTCGTACTCACCGATCTGAGTCGCATTAATCCGATCTACAAGTTCTCGCTGAAGTCCTTTATGAACGT
ATTCCGGCAAGCTATTGCCATGGCCGCGGAATCCAAGAACTACGAGAAGCGTGTGCTCCACCTCGTGGAG
TCCATTACCTTGCAGACTTATCGCTATACGTTGCGCGGTCTCTTCGAGGCGGACAAGCTGACCTTCACCT
CGCACATGACCCTTCGCATCCTCATAGCCGCCGAGCAGGTGGCCAAAGATGAGACTGACTTTCTGCTGAG
ATTCCCCCACGATCCCACCACCTTGTCGCCCTTGGATTTCGTGGGTCGGAGCGCCTGGGGTGGCATTAAA
TCCCTGACCTTGATCGAGCACTTCTACGGTATTGACAAGGACATGGAGAACTACACGAAGCGCTGGCGCA
AATTCATGGCCAGCGATACTCCCGAACGAGAGCAGTTTCCCGGCGAATGGAAGCACCGCACTCCGCTCCA
GAAATTATGCATCATCCGATCACTGAGGCCGGATCGCATGACATACGCCATGCGACAGTTTGTGGAGCAG
ACGATGGGCCGATCGTATGCCGAGATCCAAACGCCACCCTTTGGAGCCATCTTTCAGGAGCTGAATGCGG
CCACGCCGGCGTTCTTTATCCTTTCACCCGGTGTGGATCCCATTAGGGATGTGGAGCGTTATGGCCAGCG
ACAGGGCTTTCATTCGGAGTCCGATACCCTGGTCAATATCTCACTGGGCCAGGGACAGGAACTGTTGGCC
GAGCAGGCAATAATAGGAGCTCTGGAATCCGGTCAGCAGTGGGTCATTCTGCAAAATATTCACCTGGTGG
TTAACTGGCTGCCCACGCTGGAGAAGCTAATCGAACGGATTGTGCTGCAGAGCGAGTCGAAGGGGGAGTC
CAATTTTCGTCTGTTCATCAGCGCAGAACCTGCTCCGGATCCGCAGTACCACGTGATTCCACAGGGCATC
CTTGAGTCCTCGTTGAAGGTGGTCAATGAACCTCCATCTGGTATGGCAGCCAATCTGCACAAGGCGTGGG
ACAACTTCTCGCAGGATGCCTTGGAAACGTGCACCCAGGAGGCGGAGTTCAAGTCGATCCTGTTCGCCCT
CTGCTACTTTCATGCGGTGGCCGGTGAGAGGCGCAAGTTTGGACCCCAGGGCTGGAACAAAGTGTACCCA
TTCAACATTGGTGACCTGACCATCTCGTCCAATGTCCTGCACAACTATCTGGAGGGTAGCAATCGGATTC
CGTGGGAGGATTTGCGCTATCTCTTTGGGGAGATCATGTACGGTGGTCACATTACCGATGACTGGGACCG
CCGGCTGTGCCAGACCTATCTGGAGGAGCTCCTGCAGCAGGATCTCATTGACGGTGACTTTGAGCTGTGC
CCCGGTTTTCCGGCACCGCCGAATCTCGACTTCGAGGGCTATCACTCGTACATTACGGAAATGCTGCCGG
AGGAGAGTCCACTGCTTTATGGCCTGCATCCGAATGCGGAGATTGGCTTCCTGACCACCGCATCCGAGCA
GCTTCTGCGCACCATTTTCGAGCTGCAGCCGCGGGAGTCGGAACTGAGTTCCCATTGCGGAGCACCGCGC
GAGGAGCTGGTCAAAATCATGATCGACGACTTCCTGGACAAGCTGCAGGATGAGTTCAATCTGCAGGCTC
TGCTCAATCGCGTGGAACGCAAGACGCCCTTCGTGGTGGTGGCCCTCCAGGAATGCGAAAGGATGAACGC
TCTGATCCGGGAAATCAAGCGATCCTTGCGTGAACTTATGCTGGGATTAAGAGGCGAACTCACCATTACA
CAGGAGATGGAGCGACTGGATCATGCTATATTCTATGATCATGTGCCGGCTGCCTGGGCCCGACTGGCCT
ATCCCAGCATGTTGGGCCTACAATCCTGGTTTGCGGATCTGTTGCATCGCATCAAGGAGCTGGCCGGTTG
GCTCAACGACTTCAAGTTGCCCTGCGCCATCTGGCTGGGCGGACTCTTTAATCCGCAGAGTTTCCTCACC
GCCATCATGCAGGAAAGTGCCCGGAAACACGACCTGCCGCTGGACAGGATGCTCATAAGCTGCGATGTGA
CCAAGAAGCAAAAGGATGACGTCACCCTGCCGCCCATGGAGGGCGCCTTTGTTCACGACCTGTACATGGA
TGGCGCCAGCTGGGACTGCCAGCTGAACTCCATTGTGGCCCTGCGGCCCAAAGAGATGCTCTGCGCCATG
CCCGTCATCTACATCAAGTCCATTGTCCAGGAGAAGCAGGAACTGCAGCGCGTCTACGAGTGTCCTTTGT
ACAAGACCAGGTCGCGGGGCAATACCTACGTGTGGACCTTTAACCTTAAGACTCGCGAACGCCCCTCGCG
ATGGATTCTGGGGGGCGTGGCTCTGCTGCTGCAG
>scaffold7817:21000-28000 (5981 - 5621)_TR4763|c0_g1_i1_25mer-D.melanogaster
GAGAGCGTAGAGCCGGCGCAGATAAATCTACTGCGTGATCTTAACGATAAGTTTTTCTCAAGCTCCTACC
AGCTGGTGCAAAGTCTTAGCGAGCGCTTCCCCTTTCTGGCGGGCAAGGTCAAGTTGTACGTGGACATCCT
CTCCAGACTGCATGCGCACTACGTCAACGAGGTGGAGCAGGGCAGGGCAATGCATGAGAAGGTGAGAACG
GCAGACGAGAAGCTGCAACTGGCACTGCGGACCACAGCCATCTCGGAGGCGATGATGGAGCACTTGCGTG
AGTCCTTGGAGGACGCCTGGCGGAACGAGGACGCGACCAAGAATCGGGAGGAAACCATGCAGCTGCAGCT
GATGTCGCTGGTG
>scaffold1395:1-1000 (51 - 267)_TR4881|c1_g1_i1_25mer-D.melanogaster
GACCGCGATGGACTGCAAAAAATTCTGGCCCGATCTCTCAAGGAACCCATTCTTGGCAAGCACTTTGCCC
TGCCTGGCCGCATAGAGCAGAGTCCACCCATCGAACTGGACACCAGCCAGAGCTACATTGCCGTCTACAC
TCATCTCAAAGTGCACGCTACCAGGATGCCGGAGAGATTGCCCACGCCGGAGGCAATCGGACGAATACAG
GCGGAGAAC
>scaffold7036:73500-76000 (838 - 1542)_TR5246|c0_g1_i1_25mer-D.melanogaster
ATGAGTAATCTGAAACAAAAGGATAGCAAGCCGGAGGTGGCAGTAACAAAATCAGTGAAAACCTATAAAA
AATCAATTGAATATGTTAATTCCGACGCCTCCGACATTGAAGAAGATATCAATAGGGCAGAGGACGAATA
CGCCTCATCGTCTGGCTTTGTTAATTTTCTGAGGGACTTTAAGAAGCGCTACGGAGAATATTACTCGAAT
AACGAGATAAGACGGGCTGCTGAAACCCGATGGAACGAAATGTCATTCCGTCATCGATGCCAGTATTCTG
CGGAACCATTGGACACTTTTCATGTAGAGCCCAACAGTGTGAGCAGTCTTCAGCGTTCTAGTGAGGGCGA
GCACAGAATGCACTCTGAAATAAGTGGCTGCGCAGACACTTTCTTCGGTGCCGGTGGCTCCAATAGCTGC
ACTCCAAGAAAGGAGAACAAGTGTTCCAAGCCCAGGGTGCGGAAGAGTTGCCCCAAACCACGGGCGAAAA
CCTCGAAGCAACGTCGCAGTTGCGGCAAACCGAAGCCCAAGGGCGCCCGACCCCGGAAGGCATGTCCCCG
CCCCAGGAAGAAGATGGAATGCGGCAAGGCGAAGGCAAAGCCAAGGTGTCTTAAGCCCAAGAGCTCCAAG
CCCAAGTGCTCGATG
>scaffold3452:79000-86741 (7551 - 1335)_TR5356|c1_g1_i1_25mer-D.melanogaster
CAGATGATGGCCAGTGCCACCTTCCTGCTGCAGCTGCAAAACTATCCCAAGGATACCATCAACGACGAGA
TGATCGATCTGCTGCAGCCGTACTTCCGCATGGAGGACTACAACATGGACATGGCACGCCGAGTGTGCGG
AGACGTGGCTGGCTTGCTGTCCTGGACCAAGGCGATGTCCTTCTTTCACAGCGTCAACAAGGAGGTGCTG
CCCCTGAAGGCTAACCTCACCATGCAGGAAGCGAGACTAAAGCTCGCTATGGACGACTTGGCTGGTGCCG
AGGAGCAGCTGCGGGAGCGTGAGGAAGCCCTCCAGGCTGTCAAGGATCAGTACGACAAGGCTGTGGGCGA
GAAACAGAGGCTGACGGATGCGGCCAACGTTTGCCTGCGCAAGATGACCGCAGCTACGGCGCTGATCAAT
GGATTGTCGGATGAGAAGCACCGCTGGACCAATCAGAGCAAGGAGTTCAAGATACAGCTGGGTAAACTGG
TGGGCGATGTCCTGTTGGCCACCGGTTTCCTCTCCTACTGCGGACCGTACAACCAGGAATTCAGAGCCAA
TCTTATTAAGACTTGGATGGGCATACTGAAGCAGAAGAACATACCTTTCACCACCGGACTGAACATAATC
AACATGCTGGTGGACTCATCGACCGTGTCGGAATGGACGCTACAGGGATTGCNNNNNNNNNNNNNNNNNN
NNNNNNNNNCCCTGATAGCCACCAAGTCGAGCAGTTATCCACTGCTGGTGGATCCGCAGACGCAGGGCAA
GATCTGGATCAAGTGCAAGGAGGATCGCAACGAACTGCAAATAACCTCCCTGAATCACAAGTACTTCCGC
ACCCATCTCGAGGACTCGCTGTCGCTGGGCAGGCCACTGCTGATCGAGGATGTGGGCATTGACCTGGATC
CGGTGATTGACAATGTGCTGGAGAAGAACTTCATCAAGTCGGGCAGCATAGAGAAGGTGTTGGTGGGCGA
CAAGGAGTGCGACGTGATGCCGGGCTTTATGCTCTACATCACCACGAAATTGCCCAATCCAGCCTTTAGT
CCGGAGGTCAGTGCCAAGACCTCGATCATTGACTTTACGGTCACCATGCGGGGGCTTGAGGACCAGCTTT
TGGGTCGCGTCATCCTCATGGAAAAGTCCGATCTGGAGGCGGAGAGGGTGGCCCTCTTTGAGACGGTCAT
GCAGAACCAGCGGAATATGAAGGAACTGGAGGCGAACCTCCTGCTCCGACTGAGTTCATCCCAGGGCTCC
CTGGTGGATGATGAAGCTCTAATCGAAGTTTTGCGCGTCACGAAGACTACTGCGGAGGAGGTCAACCAGA
AGCTCAAGATCTCGGAGGTCACGGAGCGCAAGATTATGAAGGCGCGCGAGGAGTTCAGGGCGGTGGCCAA
ACGTGGATCGATCCTTTACTTCCTGATCGTCGAGATGAGCAATGTGAATGCTATGTACCAGAACTCGCTG
AAACAGTTCCTGGTCATCTTCAACCATTCCATCACCAAGTCAACCAAGTCTAGCGTCACCGAGGAGCGAA
TAAACATCATTTTGCGTTACTTGACCTACGAGGTGTACAAGTTCACCAATCGCAGTCTTTACGAGAGGCA
CAAACAGTTGTTCACCCTGATGCTGGCCATCAAGATTGATTACCACAATGGAAACATCAGTCACGAGGAG
TTCCTCACCTTCATCAAAGGCGGTGCCTCGTTGGACCTAAATGCCGTCACCCCGAAACCCTTCCGCTGGA
TTCTGGACATCACCTGGCTGAATCTGGTGGAGATCAGCAAGCTGGAAACCTTCTCCACAGTCCTCCAGGT
GATCGAGCTGAACGAGAAGGATTGGCGCTGCTGGTACGAGTGTGAGAAGCCGGAGAACGAGGAGATCCCC
TGCGGATACAATGCCATCCTGGATGGCTTCCGGAAGCTGCTGCTGATCCGTTCATGGTGTCCCGATCGCA
CAATTTCGCAGGCAAAGAAGTATATAGAAGAATCTTTGGGACCGGAGTATAGCGAAATGCAAATCCTTGA
TTTGGAAGAAATGTGGCTAGAGTCTGAACCTCGTACTCCATTTGTTTGCCTGCTGTCCATCGGATCGGAT
CCGACCACCCAAATTGGAGCTCTGGCCAAGCAAAAGAGCATAGTTCTGAAATCCGTGTCGATGGGCCAGG
GACAGGAGTACCATGCACGTAAGATGATAATCGAGTCGATGGCCATCGGTGGATGGGTGCTGCTCCAGAA
CGTGCACCTGTCGCTGCCCTTCTGCTCTGAAATAATCGACATGCTGGTGGAGAGCGAGCACATAGACGAC
TCATTCCGCATGTGGGTGACGACGGAGCCGCACAACGAGTTCCCCATCGGCCTGCTGCAGATGGCTCTCA
AATTCACCAATGAACCCCCACAGGGAATACGTGCCAGTCTCAAGCGGAGCTACCAGTCGTTCACCCAGGA
CTTCCTCGACTACACATCGGCCACCCAGTGGCCCCCGCTGCTCTATACGGTGGCCTTCCTCCACACCATC
GTCCAGGAGCGGCGCAAGTTCGGTCCACTGGGCTGGAACATACCCTACGAGTTTAACCAGGCTGACTTCG
CGGCCAGCGTTCAGTTCATCCAGAACCATCTGGACGAGATGGATCCCAAGAAGGGCGTGTCCTGGCAGAC
CCTGGTTTACATGATTGGTGAGGTCCAGTACGGCGGTCGGGTGACCGACGACTTTGACAAGCGTCTGCTT
ACCACATTCACCTCTGTGTGGTTCTGCGAACCACTGCTGTCCAATTCCTTTGAGTTCTACAAGGGCTACA
AGGTGCCGGGCACGAAGAGTCTGCAAGGATTCATCGATTATATCAACAGTTTGCCGGCCTANNNNNNNNN
NNNNNNNNNNNNNNNNNNNNNNNNNGCATCCTCGACACNNNNNNNNNNNNNNNNNNNNNNNNNNNNNNNN
NNNNNNNNNNNNGTCCAGCCTAAGGAGGGAGGCGGAGGCGGTGGCGAGACCCGGGAGAGCATCGTCTACC
AACTGGCGGATGACATGCTACGCAAACTGCCCGCCCAGTACAACGCCTACGAGGTGCGCGAGAACCTGAC
CCGGATGGGCATACTCCTGCCAATGAACATTTTCCTCAGGCAGGAAATCGATCGGATGCAGAGGGTCATT
AAACGCGTCCACACCTGCCTCTGCGACCTCAAGCTGGCGATTGATGGCACCATTGTGATGAGTCCCGCCC
TGAAGGAGTCCCTCGATGCCATGTACGATGCCCGCATCCCGGAGACCTGGATGAAGATATCCTGGGAATC
GACTACTCTCGGATTTTGGTACACCGAGCTGCTCGAGCGCAATGGACAGTTTCGCACTTGGATATCAACA
GATAGACCAAAGGTGTTCTGGATGACCGGCTTCTTTAATCCTCAAGGCTTTCTAACAGCCATGCGACAGG
AGGTGACGCGTGCCCACAAGGGTTGGGCCCTGGACTCGGTGGTGCTGCAGAACCAAATAACGCGCTACAA
CAAGGAGGACATCACCGAGTATCCCACGGAGGGCGTCTATGTCCACGGATTGTTCCTGGAGGGTGCCTCC
CTGGATCGTCGCAGCGGCAAGCTGATTGAGTCCAAGATGAAGGTGCTCTACGAACAGATGCCCGTCATCT
ATATATACGCGATAAACACAACGGCCGGCAAGGATCCCAAGCTGTACGAGTGCCCCATCTATCGGAAACC
GCAGCGCACGGACCTAAAGTATGTCGGTTCCATTGACTTCGAGACCGAATTCAATCCCAAGCACTGGACC
CTGCGCGGAGTGGCC
>scaffold2449:1-16500 (15222 - 1122)_TR5356|c5_g5_i1_25mer-D.melanogaster
CTGGAGGAGCGCGTGAACAACTGGACAAAGGGCATCCTGAAGATACTCGGCGAGAGTGAGCAGCTGCGCA
AGGAGAATGACCACAGTGGGCCGCAGGACGAGTTGGAGTACTGGAAGAAGCGTGGTGCCCAGTTCTCCCA
GCTGCTGGCCCATTTGCAGGACAAGGAGGTGCAGTTCACGCTGCACTGCCTCTTCCTAGCCGGATCCCGC
ATCATAAAGCAGTGGAAGGAGACGGACCGGAAGATCACCTTCTGCTACAACGAGGCGCGCGACAACTCCA
AGTTCATCCAGGCCATGGAGACGTGCTGCCATTCACTTTACCTGGACGATCCCGTGAGCATGAAGGAGTC
CATTCTGAGCCTGCTGCAAACGGTGCGACTCATCTATAGCGTCTCCCAGTTCTACAACACATCCGAAAGG
ACATCCGCGCTGATGGTCAAGATAACTAACCAAATGATTGAAACATGCAAGTCGTACATAACTTGTCGCT
GCAAGGAGACTATTTGGTCACAGGATCGCAATGTGATTCGCACCAAGCTGAGCAACTGCATCAAGTTGAA
TCACATATACCACGAGACCTACTACACGGTTAGGGAACAACCTTTTCTTCCGAACCAGACGCCTTTCGGA
TTTTCCGAGAACTTTGTATTCGGAAAATTTGATACATTTTGCGAGCGGCTTTCGAAAATCATTAGCATGT
TCAATTTGATTGATGACTACAATCATTTGTTCGAGCGTCGACTGGAAGGACTTCTTCTGGGAGAAGCACT
CGAGGATGCCTCCAATCACTTTGAGGAGGCGAAAAAGGAGGTGACTTCTAGGAAATACGATTACCTGGAT
CACCGCAACTCAGACTTTAACATCGACTTTGAGAGATTCATTCACAAAACGAACTCCTTAAAGGACACCA
TTGCTACTCTGATCGAAAAGGATTTCGACACCGTTTGGGAGACACCGCAGTGCATCCGATTTCTGGTGCG
ATTCGAGAAGGTGAGCGAGAAAATTCCACTCACCAGAATGGATGAGAAGTACACGCGAATCCTGCGCTAC
GTAGAGAAGGAGGTGGACCGAATCCTGAAAACATTCCGCAAACAGCGCGATGATCCACCGCTGGCCAGGA
ACTTTCCGCCAATTGCCGGAAGGATTCACTGGTGTCGTGCCCTGAGTCTCCACATCACGGAGCTCATGGA
TGCAGTGATGGAGCATGTGGTGCTGAGCAGCCTGCCCATGGCTAAGGACCTGGATGTGCGGTACCACAAT
GTGCTGGGCATCCTGCAGGAGTATGAGGACGAGATAGTGTCCATATGGCTGGATCAGGATGTCAGCGTGG
CCGATGCATGTCTCCTTCAGCCATTGCTTAGCCTCCAGGGCGATAAACTGTTTGTCAACCTGCATCCAAC
TATTCCACTGCTTATCCGGGAGGCCAAGATGCTGGCCAAACTGGACATCGAGCTGCCCATTGTGGCTGCG
ACGTTGATGAGTCGTCAGCAGTACTTCATCACCATACAGGACTCACTCAATTGCCTGATCAAAATGTTTC
TATCGACCGTGAGAGCTGTAAAGCTGGAGGTTCGTCCTTTGTTCCTGCCGCAGTTGGTGCGTCTTACGGC
GATGTTGAAACCAGGATTACACACCATCAATTGGACAAACCAAAACTGGACGGAGTTCTACGAGCGCTGC
AAGCAGGCCATTGAGAGTTTTGATGTCCTGGTCGCTCGTGTCCATGACATCTACTCCAATCGCATTCTCC
ACGTGCTGATGTGGATGCAGGATGTCTCTCTGCAAATTTTACCAGCAGNNNNNNNNNNNNNNNNNNNNNN
NNNNNNNATGGTGTCCGAGGCAGTGGAGGAGGTGCTCAGCCTGGTGGACAGGGCAACTGCTGCCTTCAAG
GAGATAGCCGGCGATGATGTGATTACTTTGTTTGATGGTAAGTTCTACGAACGGATGGACAGCAGCCACT
CCAAAAGGGGACAATTCCGGATCTGGAGGACGCAAGCCGGAAGATGGAGGAGNNNNNNNNNNNNNNNTTA
CTCTAAATTGAAGTAGGTTCCTTTGAGAAAAGTATTAAGGGACATGGTGTGCAATGCGGTGGTCGAGATG
CGTCGCTACTACAGCCGCAAGGTGATCGACGTGCTGATCAAGGTGATCCGGGCCGCTCTGGACACCCTCC
GGCGTCGGTTCATCGCCGACGAGAACGAGACGGTGTTCAAGAAGCCGGTCTTCGCGCTGCACGCGCAGCT
GCAGATACCCCATGTGGTCATCAAGCCGAATCTGGACGAGCTGCAGGACATATTGGTGACGGCGGGCAAG
AACATCACGGGCATTGCGAAGGGCGTGGCGCAGTGGAGCAGCGGCAAAGATCCGCCGGTGCGTACCGCCC
CACTGGAGCGACCCCAGATGCCGCACATGCTCAAGAGCTTCTACTCGGCCATTATGGACAACAAGGAGGT
GGCCAAGGCGGTCAACCAGCTGGCCAGCTGCACCAAGAACGTCAAGCCGGAGATCCAAACCTACATCAAG
CGCTGGAAGCCATATCACTTCCTCTGGAAGAACGACCGCACCACCCGCCAGCTGATGGAGTTCGGCCTGC
AGGAGTTTGAGACCACGCTGCGATGTCTTTCGGACCTGGATGCCAATCTGCTTGTGGAGCCGGACATGGA
GGTTTTTGGCCAGTGCGTGGCCGTCTACAACGAAAGGCTCAAGCATACCAAAAATAAATTCCCCACTCAA
TTGAGGGCCTGCAACCACAAAATCGGACAGGCCATGAAAAAGAAGTACAAGAAGGAGATGGACTACGTCT
ATGCGGTAATCAACGAGATGGATCGCAAGCTGGACAGGCCCATCCGCGACCTGGACGATGTGCGTATGAT
TATGGAGACTCTGGGTAAGATTCGGGAGCAGGAAGTGGACATGGAGCTGCGCATCGATCCCATAGAGGAA
GCCTTCAATGTCCTCACCCGCTACGAGGTGCAGGTGGAGCGGGAGCAGTTCGATTTGGTGGACAATTTGC
GGGCCACATTTCAGAATCTTTTGGCAGGTGCGCTGCAGGCGCAGGTTAAGCTGCTGGACATGCAGCCGGC
ATTCCAGGACGATCTACGCACCAATTTGGACAACTTCAAGCAGGACAAGATCTCCTACGTAACGGAGTAC
CGCACTGCGGGACCAATGCAGGCCGGACTGACGCCTCGCGAGGCCTCCGACCGGTTGATACTGTTTCAAA
ATCGATTCGAGGGCATGTGGCGACGCCTACAGACGTACCAAAGTGGCGAGGAACTCTTCGGTCTGCCCCA
GACGGACTATCCAGAGCTCGGCCAGATTCGTAAGGAGCTGAACCTGCTGCAGAAATTGTATAAGCTGTAC
AACGACGTGATCGACCGCGTGAGCAGCTACTACGACATTCCGTGGAACGAGGTGGACATCGAGGAGATCA
ACAACGAGCTGATGGAGTTCCAGAACCGCTGCCGCAAGCTGCCCAAGGGCCTCAAGGAGTGGCCGGCGTT
CCATGCTCTGAAGAAGACCATCGACGACTTCAACGACATGTGTCCGCTACTGGAGTTGATGGCGAATAAA
GCCATGAAGCCACGCCACTGGCAACGGATCATGGATGTTACTCGCTACATCTTCGAGTTCGACTCGGAGG
GTTTCTCGCTCAAGAACATATTGGAGGCGCCGCTGCTGAAGCACAAGGAGGACATCGAGGACATCTGCAT
CAGTGCGATGAAGGAGAAGGACATCGAGGCGAAGTTGAAGCAGGTCACCAACGAGTGGTCCGTGCACGAG
CTGCAGTTCATGAGCTTCAACAATCGCGGCGAGCTGCTGCTGCGGGGCGACACCACGGCGGAGACGATTG
GCCAGCTGGAGGATAGCCTGATGGTGCTGGGCTCCCTGCTATCCAACCGCTACAATGCCCCATTCCGCAA
ACAGATCCAGCAGTGGGTCTACGATCTGTCCAATTCGAATGAGATCCTAGAGCGATGGCTACTCGTGCAG
AACATGTGGGTCTATTTGGAGGCTGTGTTTGTTGGTGGCGATATCGCGAAGCAACTGCCTAAGGAGGCGA
AAAGGTTTTCGAAAATAGACAAATCCTGGCAGAAGATCATGCAGCGGGCCCACGAGACTCCCGGTGTTGT
GGCCTGCTGTGTGGGCGATGATCTGCTTAAACAGCTGCTGCCGCATCTGCAGGAGCAGCTGGAGATTTGC
CAGAAATCCTTGAGTGGTTACTTGGAGCGCAAGCGCATGATGTTTCCACGCTTCTTCTTTGTGTCAGATC
CTGCCCTGCTAGAGATACTGGGTCAGGCTTCCGATTCGCATACCATACAGAACCACCTCCTCAACATATT
CGACAATACCAAATCGGTGAAATTCCACGACGTGGAGTACAACAAGATGATGGCCATCATCAGCAGCGAG
GGCGAGATGATCCAGCTGGACAGGGCCATTCGAGCGGAGGGCTCGGTGGAGACCTGGCTAACCCAACTGC
TGGTTACGGCTCAGGCCTCGCTGCACTCGATCATCCGTACCGCCTATGCCACCATCAACGATCCCAACTT
TACGCTGCTCAGCTTCCTGGAGAAGGCTCCGGCCCAAATCGGACTGCTGGGCATTCAGATGGTATGGACT
CGGGATGCCGAAATGGCACTGATGCGGGGACGCGAACGCAAGGTGATGATGGAGACCAACAACAAGTTCC
TGGAGATGCTGAACACCCTCATCGACCAGACTACGCGCAATCTCACGAAGAGGGAGCGCACCAATTTCGA
GACCCTGATTACGATTCATGTGCATCAGCGTGATATCTTTGATATCCTGTGCCGCATGAACATCAAGTCA
GCCAACGATTTTGAGTGGCTGAAGCAGTGTCGCTTTTACTTTAAAGAGGACTTGGACAAAACTTGGATTT
CGGTTACGGATGTCACATTCACCTATCAGAACGAGTATCTGGGATGCACGGATCGCTTGGTTATCACACC
GCTAACAGATCGATGTTACATAACTCTGGCCCAGGCACTCACCTTGTCCATGGGCGGCGCTCCATGCGGA
CCAGCCGGAACGGGAAAAACGGAGACTGTCAAGGATATGGGCAAGACGCTGGCCAAGTATGTGGTCGTCT
TTAATTGCTCCGATCAAATGGATTACAGAGGCTTGGGTCGCATCTACAAGGGATTGGCCCAATCCGGCAG
TTGGGGTTGCTTCGACGAGTTCAATCGCATTGAACTTCCGGTCTTATCCGTGGCTGCCCAACAAGTGGCC
GTCGTCCTGACCGCCAAAAAGGAGAAGCGAAAGACCTTCCTTTTCACCGATGGCGATACGATTGAAATGA
ATCCTGAATTCGGAATCTTCATAACTATGAATCCAGGATACGCTGGTCGCAAGGAATTGCCCGAGAATCT
GAAAATTCAATTCCGTACCGTGGCAATGATGGTGCCGGATAGACAGATTATCATACGTGTTAAGCTGGCC
AGTTGCGGATTCCTGGAAAACATTACGCTGGCCAGGAAGTTCTACACCCTGTACAAGTTGTGCGAGGAGC
AGCTTACCAAACAGGTGCATTACGATTTCGGACTGCGGAACATCCTGTCCGTCCTGCGAACACTGGGCGC
AGCCAAGCGAAGGAATTCCAAGGACACCGAGAGCACCATTGTGATGCGCGTGCTGCGCGACATGAATCTT
TCCAAGCTGATCGACGACGATGAGCCGCTTTTCATGTCCTTGGTCTCGGATTTGTTTCCCAATCAGACGC
TGGAAAAAACCAATTACCCTGAGCTAGAGGCAGCGATTCTCCAGCAAACGGACGAAGCCAGTCTGGTGTA
CCATCCTCCGTGGGTCCTGAAACTCATTCAGCTGTACGAGACCCAAAATGTTCGCCATGGCATCATGACC
CTGGGGCCAAGTGGTGCTGGCAAGACCACCTGCATCCACACCCTGATGAAGGCCATGACCCAGATGGGCG
ACAATCATCGCGAGATGCGTATGAACCCCAAGGCCATCACGGCTGCCCAAATGTTTGGACGCCTCGATGT
GGCCACCAATGATTGGACGGATGGCATATTCTCGGCACTGTGGCGGAAGACACTAAAGTTGAAAGCCGGC
GAGCATGTGTGGTTGGTTCTGGACGGGCCGGTGGACAGTATTTGGATAGAGAATCTGAACTCTGTGCTGG
ACGACAACAAAACGCTAACCCTGGCCAATGGCGATCGTCTGACCATGGCGCCAACCGTAAAGATCATATT
CGAGCCGCACAACATTGACAATGCATCGCCAGCCACAGTATCCCGCAATGGAATGGTCTACATGAGTTCC
TCTGGATTGGATTCGCGGCCAATTGTTCAGGCCTGGTTGAAGAACCGTGCTCCAGGCGAAAAGTCCACGT
TTTCGGATCTTTTCGATCAGACCTTCGTGGAGGTCTACAACTGGGGAGTGCAGATGGTAAAGTTGCAGAT
GCCTGTGCTGCAGTGCAACATTGTCCAACAGATGCTGTTCATCCTAGAGGGATTGATACCAAAGGAGGAC
ACGTGCACCCCAGAACACTTGCACCGCTTGTACATCTTCGCGCTCGCCTGGGGCCTGGGCGGTTATCTCT
CCACTAGCGACCGCCAGAGAATGAACCTCTTCGTGAAGGAATCCTTCCCGCAGCTGGACTACCCAAAGGG
TAGTGCCCACGAGAACACAATATTTGACTTCTTCGTTTCTCCAGCGGGCGTGTGGCAGTCGTGGAAGACG
CTCGTCACCCCCTATATGTATCCGGAGCTTTCCACACCAGACTATCTGAGCATTCTGGTGCCCATCGTGG
ATAATGTGCGCATCGACTACCTGATCGGCACCATTGCCAATCAGGAGCGCGCCGTGATGGTGATTGGCGA
ACAGGGCACGGGCAAGACGGTGATCATGAAGAACTTCATGAAGAAGATGAACGTTGAGTCGTACATGGGC
CGGTCCTTTAACTTCTCATCAGCCACCAGTCCGTATCAGTTTCAGCGCACAATTGAGAGCTATGTGGAGA
AGCGCGTTGGGGTCACCTTCGGGCCACCCGGTGGCCGGAAATTGATTGTCTTTATCGATGACATCAATTT
GCCCGAGATCAATGAGTGGGGCGATCAAATAACCAACGAAATTGTGCGCCAATCCATGGACATGAAGGGT
TTCTATAGTTTGGAGAAGCCCGGTGACTTCACCACCATCGTTGATGTCCAATATGTGGCGGCCATGGGCC
TGCCCGGCGGCGGACGCAACGACATCCCATCCCGTCTAAAGCGCCAATTTTGCGTATTCAACTGCAACAT
TCCCGACAACGACTCCATCGATAAGATCTTCCGCGTTATCGGTGAGGGTCACTACAACGCCAAGCGCGGC
TTTGTGCCCGAGATCCGCAGTCTGGTCAAGAAGCTGATCGTCGTCACCCGCCATCTGTGGCAGCGCACGC
GCGAGAAGCTACTGCCCACTCCGGCCAAGTTCCACTACGTTTTCAGTCTGCGCGATTTGTCGCGCATTTG
GCAGGGCATGGTTGGCACCTTATCCACGGTGATCACTTCCGAAAGTGTCCTCATGGCATTGTGGAAGCAC
GAGTGCACGCGAGTATTCGCCGATCGCTTCACCACGTTCCAGGACAAGGAGTGGTTCGGCTCAGAGCTGG
CATGTCTCGTGCGCGAGGAGTTGGGCGACTCCCACTCCCAGATGATCCTGCCGAATCCGGTGTTCGTTGA
TTTCATGCGCGACGCCCCCGAGCCAACTGGCGAGGAGGGCGAGGACACCGACATGGAGCTACCCAAGGTT
TACGAACCGGTCCACTCACATGAAGTGCTCCGCGAGCGTCTCGTCATGTTCCTCGCCCAGTTTAATGAAA
TGGTGCGAGGGTCGGGAATGGATTTGGTGTTCTTCCCGGATGCAATGCTGCATCTGGTGAAGATCTCCCG
CATCATTCGGCATCCGAGGGGATCCGTTATGCTTGTCGGGGTCGGCGGTTCTGGAAAACAGTCGCTAACG
AAATTGGCATCGTTCATAGCTGGCTACAAGACATTCCAAATTGCGTTGACGCGTTCGTACAACGTGGCCA
ATTTTCTTGAGGATCTAAAGCTGCTCTACCGCACCTGCGGCGTTCAGGGCAAGGGCACAACCTTTCTCTT
CACCGACATGGATATCAAGGAGGAAGGTTTCCTCGAGTATCTGAACAACATACTCTCGAGCGGCGTTATA
TCAAATTTATTCTCG
>scaffold3726:20000-23000 (2051 - 1118)_TR7146|c0_g1_i1_25mer-D.melanogaster
AACATGGGCGACGTGATGAATATCGACAGCATAATATCGCGACTTCTCGAGGTGCGTGGGGCACGGCCAG
GTAAAAACGTACAGCTCTCGGAGGGCGAGATCCGGGGACTTTGCTTGAAGTCGCGCGAGATCTTCCTGTC
GCAGCCCATTCTGCTCGAGCTAGAGGCACCGTTGAAGATCTGCGGCGACATCCATGGACAGTACTACGAT
CTGTTGCGTCTGTTCGAGTACGGCGGCTTTCCGCCGGAATCGAATTACCTGTTCCTCGGCGACTACGTCG
ATCGCGGCAAGCAATCGCTGGAGACGATCTGCCTGCTGCTCGCCTACAAGATCAAATACTCGGAGAATTT
CTTCCTGCTGCGCGGCAACCACGAATGCGCCAGCATTAATCGCATATACGGATTCTACGACGAATGCAAG
CGTCGCTACAGNNNNNNNNTGTGGAAGACATTCACGGACTGCTTCAACTGCCTGCCAGTGGCGGCCATTG
TCGACGAGAAGATCTTCTGCTGCCACGGTGGTCTCAGTCCCGATTTGACCTCCATGGAGCAGATCCGTCG
CATTATGCGGCCAACCGATGTGCCCGACCAGGGACTGCTGTGCGATCTCCTGTGGTCCGATCCCGATAAG
GATACCATGGGCTGGGGCGAAAACGACCGCGGCGTTAGCTTCACCTTCGGTGCCGAGGTGGTGGCCAAGT
TTTTGCAGAAGCACGAGTTCGATCTCATCTGCCGAGCCCATCAAGTCGTCGAGGATGGGTACGAGTTCTT
TGCCAAACGCATGCTGGTCACCCTGTTCTCGGCGCCCAACTACTGCGGCGAGTTCGACAATGCCGGCGCC
ATGATGTCCGTGGACGATACGCTGATGTGCTCGTTCCAAATCCTCAAGCCAGCCGACAAG
>scaffold4434:537652-540146 (1 - 808)_CL41Contig1-D.melanogaster
GTAGAAGGCATCGAACGATTACGGTTTGTGAGCAGCCTGAAAGTCCTTAATTTGGAGGGCAATCCCATAG
CCAAGCAGCCAGATTTCCCATTGTCCCTCTATGTGATTGCCATTCTACCCCAGCTGAACTACTACGAATA
CGTTTTCATCAAGACGGAGACGCGTGAGGAGGCCCAAAAACGTTTTTACCGCGAGCTGCGCGAAATCGAA
GACAAGCAGGAGCGTGAGATTCAGGGCCTAGAAACGGAGGCTCGTGAAATGGCCGAGGCAGATCGGCTGG
CCTCCAGTTTTGTGGAGCACTTGGATGGAATGCAACTGTACGACTCCCTGTGGCGAGACGACGAGGATGG
GCGCATCCTTATGTTGGTAGGTGCACCGGCTCAGGAGCTGTGCGAGGAGTATTCCAAGGATGTGTACGAG
CTGACGCAGCAGATCTATCGCCTGGGCTTGGAGCGCTTCGGTGAACGCGATGAGGAGATTCGCGACTTCA
ATGCCAATCTGCATGAGGGGCAGGAGGAGCTGCAGGCCCAGGGACAACGGCAGATCGAAGACTTCCTGGA
GTACAAGGAGCGAATCTTTGACGAGATGCGCCTGAAGTGGAGAGAGCTGGATCAG
>scaffold417:7000-10000 (2931 - 1565)_CL83Contig1-D.melanogaster
ATGGCGTTCTCCACACAAAAAGAGTTCTTTCACGTACCCTTCAACAATGAGACATACGAATTTGAGTGTG
TCGATGCGTGTGTTAAACTTAAGAGGTATCCATCCACAGTTGACGACAGATCATGGTCAGCAAACGAAGA
TATGAAGTCACAGTTCGTGGCTGACCTGGTAGCCTGCAACTCACCGATAAAGAAGGACCGTGGTGCCGAG
CCTACCGCTAGATCTGCTCCATTGGGTCCTGAGGATGAGTACGGCAGTAATTTAGTGGTGGGCGACAGTT
TAATAAATGCCGCGGACGACACAATTGGTCGCATGCAGGATCTGATGATCAAGAATAATATTCTAAAGAA
GAAACTGGCCGATTCTGATGATAAATTGAGGACAGCCAACCAGGAGACCGCCGAGATCAAGCGGATTATG
GACCAGCGCTATGACCCCGACAAGAGCAAGGCTCTAAAAAAGAAAATCAAGCAACTGGCCGATGACAACA
AGATAACTCCGCAGGACGAGAAGGAACTGAACGGTCTGCAGGCGGCCATTGACGACATGAACAAGGCACA
CGACATCCTGGAGGCTGAAAATGCCAATCTAAAGCGGCTGCTCGAAAAACAATCGAAGCGCTGCAAGATG
GATAGCATTAAAGTCGATCCGGAAAAGAGCAACGATATACCCTACCTGCAGAAGAAGATCGACGACTTGG
GTAAGGAGGTGGCGCTACTGCGTGAGTTCGAGGACGAAGTCATGAAGCGTTGCGCCAAAAAGTGCGGTGC
TGAAGGTGGTGGTGCTAGGGGTCCTCCTGGAAAGGGCAGTTTCTCGCCGGACAAGGATGCCGAGAACATC
AAAAAGATTCTAGCCGATCGTGATGCGCTGCGAAAGAAGTGTAAGGAACTGGAGGAGCTCGGCGACAAAG
TCAATCAACTGGAGGAGAAGGCCAATGAGGCGGAGTGTCTGACATGCAACCTGGAGGAAAATCTACGGAA
ACAGTGCCGATGCATGGAGCAAATGCAGTGTGAAATGCGAGATATGCAGAACTACTACGAAAACGAGGTA
GACAAGGCTAGGGGCAATGAGGAAATCCTTAAGTGCCGTTGTAATCAGATGAAGCAGGAACTGGTGGCAG
CCAAATGTGCCGTCCAGCGGGCCCAGTGTCAACAAATGGAGATCGATGTGCTGCGAAACGAGCTGCGAAA
ACGGGACACTGCCCTCAACGCATACGATTGCCAGTTCCAGCAGATTATGGTAATTATTGTCGCGGAGCTG
CGGGAATAT
>scaffold2449:1-16500 (15222 - 13214)_CL8Contig1-D.melanogaster
CTGGAGGAGCGCGTGAACAACTGGACAAAGGGCATCCTGAAGATACTCGGCGAGAGTGAGCAGCTGCGCA
AGGAGAATGACCACAGTGGGCCGCAGGACGAGTTGGAGTACTGGAAGAAGCGTGGTGCCCAGTTCTCCCA
GCTGCTGGCCCATTTGCAGGACAAGGAGGTGCAGTTCACGCTGCACTGCCTCTTCCTAGCCGGATCCCGC
ATCATAAAGCAGTGGAAGGAGACGGACCGGAAGATCACCTTCTGCTACAACGAGGCGCGCGACAACTCCA
AGTTCATCCAGGCCATGGAGACGTGCTGCCATTCACTTTACCTGGACGATCCCGTGAGCATGAAGGAGTC
CATTCTGAGCCTGCTGCAAACGGTGCGACTCATCTATAGCGTCTCCCAGTTCTACAACACATCCGAAAGG
ACATCCGCGCTGATGGTCAAGATAACTAACCAAATGATTGAAACATGCAAGTCGTACATAACTTGTCGCT
GCAAGGAGACTATTTGGTCACAGGATCGCAATGTGATTCGCACCAAGCTGAGCAACTGCATCAAGTTGAA
TCACATATACCACGAGACCTACTACACGGTTAGGGAACAACCTTTTCTTCCGAACCAGACGCCTTTCGGA
TTTTCCGAGAACTTTGTATTCGGAAAATTTGATACATTTTGCGAGCGGCTTTCGAAAATCATTAGCATGT
TCAATTTGATTGATGACTACAATCATTTGTTCGAGCGTCGACTGGAAGGACTTCTTCTGGGAGAAGCACT
CGAGGATGCCTCCAATCACTTTGAGGAGGCGAAAAAGGAGGTGACTTCTAGGAAATACGATTACCTGGAT
CACCGCAACTCAGACTTTAACATCGACTTTGAGAGATTCATTCACAAAACGAACTCCTTAAAGGACACCA
TTGCTACTCTGATCGAAAAGGATTTCGACACCGTTTGGGAGACACCGCAGTGCATCCGATTTCTGGTGCG
ATTCGAGAAGGTGAGCGAGAAAATTCCACTCACCAGAATGGATGAGAAGTACACGCGAATCCTGCGCTAC
GTAGAGAAGGAGGTGGACCGAATCCTGAAAACATTCCGCAAACAGCGCGATGATCCACCGCTGGCCAGGA
ACTTTCCGCCAATTGCCGGAAGGATTCACTGGTGTCGTGCCCTGAGTCTCCACATCACGGAGCTCATGGA
TGCAGTGATGGAGCATGTGGTGCTGAGCAGCCTGCCCATGGCTAAGGACCTGGATGTGCGGTACCACAAT
GTGCTGGGCATCCTGCAGGAGTATGAGGACGAGATAGTGTCCATATGGCTGGATCAGGATGTCAGCGTGG
CCGATGCATGTCTCCTTCAGCCATTGCTTAGCCTCCAGGGCGATAAACTGTTTGTCAACCTGCATCCAAC
TATTCCACTGCTTATCCGGGAGGCCAAGATGCTGGCCAAACTGGACATCGAGCTGCCCATTGTGGCTGCG
ACGTTGATGAGTCGTCAGCAGTACTTCATCACCATACAGGACTCACTCAATTGCCTGATCAAAATGTTTC
TATCGACCGTGAGAGCTGTAAAGCTGGAGGTTCGTCCTTTGTTCCTGCCGCAGTTGGTGCGTCTTACGGC
GATGTTGAAACCAGGATTACACACCATCAATTGGACAAACCAAAACTGGACGGAGTTCTACGAGCGCTGC
AAGCAGGCCATTGAGAGTTTTGATGTCCTGGTCGCTCGTGTCCATGACATCTACTCCAATCGCATTCTCC
ACGTGCTGATGTGGATGCAGGAT
>scaffold2960:4000-7000 (0 - 2997)_contig_0_000023|dmel-all-translation-r6.02.fasta_gnl|BL_ORD_ID|959-D.melanogaster
ATGGAGCTACTCGATCGCTTGTACGTCCCCTTCTTCCGGAACTATCTCGAATGGAATGCCACGGTGCGAA
ACCGTTTCTGTTCCAGCATGGACAGATTCCTGGCATTTCTCAGCGGAATGCACCATCAAATCTCTGGGAT
GTCCGTGATGTACGTCCCCTTTGTCATCAAGGAGTTGACGACTGGGCCCGTTGATAGATACTTGGTCGGC
AGCCTGGAGGGCATCGCTCTCTACTGGACCACACAGATTCGAACTTTGCTGGCAGACGATACGTTGACGG
TTCCACATGATCTGGTCACCGTGCGAGATGAGTTTGAGTTCTGGGAATATCGCTATGAAGTCCTTCAAGG
AATCAATGATCAATTGGCTCATTCGGATGTTCAGAAGGTTTTGTTGCTCTTGCACAATGCCCAATCCGTG
CACATGCCACAAATGGATGGACTTATTGAGAGGGCCAGGAAGGAGCTTCATAAGTCTCTGTCGAATATTA
GGTACCTTCATCTGCTCATTGAGCCCTGCTCCAAAATCGATGCGGCCACAAGTCCGGCGGATTTGACGAA
ACTTTTACCTCGCATTATCCACCTCATACGTTTCATTTGGCTGAATTCGGAATACTACAATACAACTAGG
CTAATTGCTGCATTGTTTCGGAATTTGAGTAATCAGATCATAAGATTCTGCACAAAGCAAACCAAAGTGG
AGGAGATCCTCTCGGGCAAACCGCGTTTCGGCATTAGGATATGCAACGTGGCTATTGAGTGCTGCCTGAC
TTATAGGGGAATCTATGATACAATTTCCAGAGATCTTGCCCAGAAACACACACAAATGCCGTGGGAGCTG
GATGAGGGACTAATCTTTAACCACATCGACGCCTTTGTGGAACGTCTGAATGATGTGATTGACATTTGTG
AGTCCATGATTGTGTTTGGCCGACTGGATGAAAACGGAAGCATACCCAAACCCGTCTTTGGCGGAACCTG
TGGCGAGGAGCTGGAGAAGATTGCGGAAAGTGTGGAGGTGCAGTTTCTGGACACCTTGAACAAGCTACAG
CAAAACTCACAGGCATATATCCTGAATGTCCATCGCGCGGATTGGTATGCAGATGTGGCTGCCTTTCGGA
AAAATATGCAGAAACTGGAGGAGACTGTCCAGAGGCTGATCTTCAATGTATTCCAGCAAGTGTCCAATGT
TGAGGAAATGTTGGAGGCTCTGCAGGCCATGCTATTCTACTCCTATCGCCAGAGGGGAACACTGAGAAAA
ACATACTTAAAGGAAACAAGCAAGCTGTGGAGGATGTTCTCCAAGGAAATGGATGCTACGTCGAGAAAAT
TGTTAGAGGAGCAAAGCCGAGAATCCTGGTTATCAAAACACATATCCATAGCTCTCGGCTATCGGATTAA
TCTTGAACGCCTGACATGGCTAAGAGATCGGTTGAAGAACTCCGAATGGTTGCCGGCTGTTAAGGAATCA
TCTCCGGCTTTGGCCAAATTCGATGCACTGCGTCACGAATTCCAAAAGGAAATTCGACTTGCCTACGATG
ACTGGGTGGCCAAGTGCTGTGGCTTTTCGGGAGACCTTTGCCAGCGTTTGGATCGTTATCTAGTCGTGCG
AAGTAAGAAATTCAAGGGACTTTTGGAGTGCAATATCGATGCCTCCGTTCTGGAATTGTGTGAGCAAGCC
CAGCATTTTGAGCGAATGGGCTTCGCCATTCCCAGCACAATGAAAAAACTTTACGAAAGATATGATACTA
TAAGATCGTTATATAATGGTATAATCAAACTGGCCTTAAGTCACAATCGCATTCTGGCTGTTCTGAGCGA
TAGGGAACGGAAACTCTTTCGTCCTCTGATCCAAGCGTGTGACCGCCAGCTTGCTCCTGGGGTATTTAAG
ATCACCTATGGCTCCGAGTTCAACGAGGAATTTTTTGAAGACGGAACAGAGTTTATCGCTGAGTTCCAGG
AGTTAGTTCTTATATTCAAGCGCGCTAATCGCGGCGTGGCCAGGATTTGTGAGAAGATCTGCGGCACTTN
NCTGCTGCATTTTGCATTTTCCGGCTCCGTGGATATATCTGTGTTCCAACAGCAGTTGTCCAGCAGGCTG
AGTTCCTCCGGTGACATCTTAAGGAGCTACTACAGTCATGTAGTGGAGCTACTGTCAGCCTTAGTNCGGC
AATTTCAATCGGTGGATGACGAGATGTCTGCGGAGTGGATTGCTTATGTGAACGATATGGATGACNTGCT
AGCCAGCTCCTTGATGACCAGTGCTCGTGGATCATTAAACAAACTCTATGAGGCCCTTCATTGCGATGCG
GATATGGCATCCGCTCCCATTATTGTCGTCGAATCGGATGTNAAAGATGGTCGGATTGTCTTTACTCCCG
ACATGGATGCCATTGGAGATATGATCAATGGAATCGTGGACAGTATANNNNNCATGTTGGATCAGTTTCC
GCGATTGGGTTATAAACTAAAGCTCCCAAAGAAGCAGCAACGCCAGGGATTCGCTAGCGTTTTTCGGGAG
GATCAGGAATGCTCTGAATTGATGAGAAGCATT
>scaffold7817:21000-28000 (5981 - 3314)_contig_0_000048|dmel-all-translation-r6.02.fasta_gnl|BL_ORD_ID|14164-D.melanogaster
GAGAGCGTAGAGCCGGCGCAGATAAATCTACTGCGTGATCTTAACGATAAGTTTTTCTCAAGCTCCTACC
AGCTGGTGCAAAGTCTTAGCGAGCGCTTCCCCTTTCTGGCGGGCAAGGTCAAGTTGTACGTGGACATCCT
CTCCAGACTGCATGCGCACTACGTCAACGAGGTGGAGCAGGGCAGGGCAATGCATGAGAAGGTGAGAACG
GCAGACGAGAAGCTGCAACTGGCACTGCGGACCACAGCCATCTCGGAGGCGATGATGGAGCACTTGCGTG
AGTCCTTGGAGGACGCCTGGCGGAACGAGGACGCGACCAAGAATCGGGAGGAAACCATGCAGCTGCAGCT
GATGTCGCTGGTGCGCAGCGATCAATCAAATATGACAAAAGGCACGACCGATCAGGTGCCAATCTCTGCC
AAGGACCTCCAACTTCATCGCTTGGTCCTTCGGGAGCGCGATCGGCTGGCTGCCGAGCTTAAGGACCACC
AGAAGCGACTGCAAACTAACCGCCTTTACTCGGAGTCGGTGGAAGTCATGATCGAGGTATACAAGGAGAT
TATCTCCAAGCTCAATGCGCGGGCGAAGAAAGCCGAGTTGGACAACTTTCGGCTGGAGCACAGATGTAAT
GTGGAGCAGGATAAGTACGAGGATCGGCTGCTGCATCTGAACAAGGAGTTGGTCGCCGTTGTGCAGCAAA
ACGAGGAACTCCAGGCGGCCGAGAAGGATTTTATGGAGCTGGCTGCCACCAACGAAGCACTAAAGCAGCG
CAGCGATCGTCTTTCGCGGGAGAATCATACCCTGACCAAGTCTCTTCGAATCATGGAGGATGAGAAGAAC
AAGCTGCAGACGAGTCTAAAGGTGTCCGAGGGTCTGAACGATGCCCAGAGACGGGACAAGCTAGATCTCG
AATTGGCGCGCCGTTCAGCCGAGCGGGATGCCAAAAAGAAGGCTGACGACTCGATGATCCTGGAGCGACG
ATTCCACCTGCTGGCCAAGAAGAATACGGAGCTTAACGATCAAGTTCTGGTCAATCAAAATGAGCTCAAG
GTCCAGGAGAAGAAGATGATGATGGCCACCGCCAAGCTGAATGAGGCCATCCGACAAAAGGAGGAAATAG
CTCGTTCGCGGGACAAGCTGAGAGCAGAGATCTCCCGTTTGAATGACATTGTGGCCGGAGTGCGGCACGA
AATCGCTTCAATCCGCCACCAAATGCAGGATTTGCTAACCGATCTGCTTCGAGCCAACAAGCAGCTGGAC
GAGAAGGACCTGCAGGTGCAGAAAATCGCTCGGGAAAAGAGGGAGCAGAGCCTGGAGCTCAACGATGCCT
ACAAGAAGATCGATGGGATCGAGGAGACACTTGCCTTGAAGTCTGAGCGATTGGAGNNNNNNNNNNNNNN
NNNNNNNNNNNNNNNNNNNNNNNNNNCGAACGTCAAGAAGCAGATGGAAGTGATACAATCGGAGAAGGTC
ATGCTGATGAAAACGATGGACATGTGCTCGAGGGACCGCTCCACGCTGCAGAACACAATGACCAAGTTGA
CGCACCAGATCAACCAGATGACCAGTTCGCTGGCCATTAACGAAAAGGAGATCTCCAGCCTGAAGAACCA
GATTGAGCAGCTGAACCGAACTGTGAAGCAGAAGCAGAACGAGATTCACGCCAAAAGTCGCCTGTTGGCC
AGCACAAAGACGGATCTTCGCGAGATGAAGATCCGGTTGGAACAAGCTGCCCATACCATCGATACCGATG
AAAAGCGCTTTAAGAACATGGCCTGCGCCCTGGACGAGGTAACCAAAGAGAAGAGTCTGGTGGGCTTGCA
AATGGTTAGGAGGAATGATGAGGTGCGTCTGCTAAGGGAGAAACTGGATATGATGCAGAAGGCCATCGAT
CGCGGCACCATGCAGTACAACCAAAGGGTGGAGGACATCAGATTGCTTAAACTGGAAGTGGTAAACCTGC
GAACTTCGCACGAATGCATGCAGCGCGAGGTGGGCAACAAGGCGGCCATGCGCCATGATGTGATTCGATN
NNNNNNNNNNNNNNNNNNNNNNNNNNNNNNNNNNNNNNNNNNNNNNNNNNNNNNNNNNNNCCCCTGTCGC
ATCCATCGCTGGCGAGTCCTGCTCGGTAAGGATCCGCGCCGTTTCGAATTGATCCGCAAGATTCAACAGC
TCCTGAAGCGCAACATTCGACTATCCGTGGAACGGGAAAACAAGGCCAAGGAGCTGGCCGAATTGGAGCA
CGTTCACGAGGAGTTCAAGCGCCAGATGACGAATCTACCCGATCCGAGTGTGCGCCAGAAGCTCTGCATC
CAGCAGCGCATCAATCGCCGCCAGACCCGCCAACTCAAGGCCATGAAAGCTGAGCTCAGGATCAACGAGA
TCGATCTCAAGACCAGGGAGCACCTGATAGAGGGCTTC
>scaffold8090:32000-34500 (1591 - 1153)_TR1965|c0_g1_i1_25mer-D.melanogaster
TTTGTAGATTGCTACAACTGCCTGCCACTGGCGGCGATCATCGAGGAGAATATCTTCTGTTGCCACGGCG
GTCTGAGTCCCCATCTGTTTAGCATGCAGCAGATACGGGAAATTCGCCGGCCCATCGAAATACCGGAATC
CGGATTGATATGCGATATTCTGTGGTCCGATCCTGATCTGCGGATTATGGGCTGGGGTCCCAACGAAAGG
GGCGTGAGCCACACCTTCGGTTCAGATGTGGTCAGTGCCTTCTTGCACCGATTCAAATTGAACCTCATTT
GTCGGGGTCACCAGGTGGTCGAGGATGGCTACGAGTTCTTCGCCAAGCGCCAGCTGATCACAATTTTCTC
GGCCCCAAACTACTGCGGGGAGTTCGATAATGCTGGGGCCATGATGTGCATCAATCAGGATTTGTTGTGC
ACCTTTCGAGTTCAGAGGCCA
>scaffold8090:32000-34500 (2014 - 1714)_TR1965|c1_g1_i1_25mer-D.melanogaster
TTGGACCAAATAATTGCAAAGCTAAAACTAATCGGAGAGATAGGATCCGTGATTCAGATTTCCGTCCGGG
AAATCGAAGCGGTTTGTTCTCGGGCCAGGGAAGTACTGCTCAAGCAACCGACTCTGCTGGAGATTCCTGC
TCCGATTAATTTACTGGGAGACATACATGGTCAGTACCTAAATCTGTTGCGCTATTTCGAGTCCAATGGC
TATCCGCCGGATTCGGTGTATCTGCTACTGGGTGATTATGTGGACAGAGGCAAGCAGTCCATCGAAACAT
TGACCCTGCTACTGGCCCTCAAG
>scaffold4434:537652-540146 (901 - 1491)_TR3865|c1_g1_i1_25mer-D.melanogaster
ATGGCTCAGGAGCTGCATTTGCACGAGGCAGTTGAGGATTCTACCCTAAAATTTAACCGCAAGATCTCCG
ATCTTATGTCCAACTTCGTGGAGCAGGCGCAGGTGATCTTCCTGCAACTGCGCGATCTTTGTAGCTACTT
TGCCGACAATATGACGGATATTGTGAACCAGTTTCTGTCCACCAAGCTGGCTCGCAATGAACTGAATACC
ATTCCCGAAGAACTAAAGCAGTGTGTGGATGATCGAGAGGCGGTCCTCCAGCTGGTGGAGGGCATGAGGA
CTACTCACACATCGCGAGTGGATAAACGTGAAGATCGCCTAGCTCAACGCAGCAGGCAGTTTATAGATGA
CATGATCACGAATCTTAACAACAAAGAGGTTGATCGCCATCGCGCCAAGATTCTAGAGATCAACTCTTTT
ATGGAAATGATGACAGAGGCTTTGGCCAATCTGCCAGGTGAATTGCACCAGGAA
>scaffold2960:4000-7000 (400 - 2323)_TR4424|c1_g3_i1_25mer-D.melanogaster
GAAGTCCTTCAAGGAATCAATGATCAATTGGCTCATTCGGATGTTCAGAAGGTTTTGTTGCTCTTGCACA
ATGCCCAATCCGTGCACATGCCACAAATGGATGGACTTATTGAGAGGGCCAGGAAGGAGCTTCATAAGTC
TCTGTCGAATATTAGGTACCTTCATCTGCTCATTGAGCCCTGCTCCAAAATCGATGCGGCCACAAGTCCG
GCGGATTTGACGAAACTTTTACCTCGCATTATCCACCTCATACGTTTCATTTGGCTGAATTCGGAATACT
ACAATACAACTAGGCTAATTGCTGCATTGTTTCGGAATTTGAGTAATCAGATCATAAGATTCTGCACAAA
GCAAACCAAAGTGGAGGAGATCCTCTCGGGCAAACCGCGTTTCGGCATTAGGATATGCAACGTGGCTATT
GAGTGCTGCCTGACTTATAGGGGAATCTATGATACAATTTCCAGAGATCTTGCCCAGAAACACACACAAA
TGCCGTGGGAGCTGGATGAGGGACTAATCTTTAACCACATCGACGCCTTTGTGGAACGTCTGAATGATGT
GATTGACATTTGTGAGTCCATGATTGTGTTTGGCCGACTGGATGAAAACGGAAGCATACCCAAACCCGTC
TTTGGCGGAACCTGTGGCGAGGAGCTGGAGAAGATTGCGGAAAGTGTGGAGGTGCAGTTTCTGGACACCT
TGAACAAGCTACAGCAAAACTCACAGGCATATATCCTGAATGTCCATCGCGCGGATTGGTATGCAGATGT
GGCTGCCTTTCGGAAAAATATGCAGAAACTGGAGGAGACTGTCCAGAGGCTGATCTTCAATGTATTCCAG
CAAGTGTCCAATGTTGAGGAAATGTTGGAGGCTCTGCAGGCCATGCTATTCTACTCCTATCGCCAGAGGG
GAACACTGAGAAAAACATACTTAAAGGAAACAAGCAAGCTGTGGAGGATGTTCTCCAAGGAAATGGATGC
TACGTCGAGAAAATTGTTAGAGGAGCAAAGCCGAGAATCCTGGTTATCAAAACACATATCCATAGCTCTC
GGCTATCGGATTAATCTTGAACGCCTGACATGGCTAAGAGATCGGTTGAAGAACTCCGAATGGTTGCCGG
CTGTTAAGGAATCATCTCCGGCTTTGGCCAAATTCGATGCACTGCGTCACGAATTCCAAAAGGAAATTCG
ACTTGCCTACGATGACTGGGTGGCCAAGTGCTGTGGCTTTTCGGGAGACCTTTGCCAGCGTTTGGATCGT
TATCTAGTCGTGCGAAGTAAGAAATTCAAGGGACTTTTGGAGTGCAATATCGATGCCTCCGTTCTGGAAT
TGTGTGAGCAAGCCCAGCATTTTGAGCGAATGGGCTTCGCCATTCCCAGCACAATGAAAAAACTTTACGA
AAGATATGATACTATAAGATCGTTATATAATGGTATAATCAAACTGGCCTTAAGTCACAATCGCATTCTG
GCTGTTCTGAGCGATAGGGAACGGAAACTCTTTCGTCCTCTGATCCAAGCGTGTGACCGCCAGCTTGCTC
CTGGGGTATTTAAGATCACCTATGGCTCCGAGTTCAACGAGGAATTTTTTGAAGACGGAACAGAGTTTAT
CGCTGAGTTCCAGGAGTTAGTTCTTATATTCAAGCGCGCTAATCGCGGCGTGGCCAGGATTTGTGAGAAG
ATCTGCGGCACTTNNCTGCTGCATTTTGCATTTTCCGGCTCCGTGGATATATCTGTGTTCCAACAGCAGT
TGTCCAGCAGGCTGAGTTCCTCCGGTGACATCTTAAGGAGCTACTACAGTCATGTAGTGGAGCTACTGTC
AGCC
>scaffold594:2000-4000 (1078 - 961)_TR1080|c0_g1_i1-D.busckii
NCTGTCTTCACTGCCGCTTCCCAGAGTCCGCCAAAGTGTGGAGAACGAGGTGGAATGAATTTCCATTCGA
TGTCATCTGCGAGGCAAAATTCACGGACCTCGTTTATATGGCTTGCGCTG
>scaffold10937:1-1500 (964 - 1084)_TR13185|c0_g1_i1-D.busckii
ATGCACACTGGCGTTGAAACTACGTTCCATATTATTCGTCAACAGTTTTAGATATTGGGAGTACGTAACC
TAATCCGTAAGTAAGTATTTCACTGCAAGCAATGCTTCATGCAACGTCGCAAA
>scaffold9174:1-1500 (971 - 818)_TR13502|c0_g1_i1-D.busckii
CAGTTTGGATCAAAACGGGGTATATTTTTCGAGAAAATTGGTAACACACAACTAGCAGTGGCTGACTGGA
CGATAGTGGCTTACTTCGATCTCCAGACATAATGGATAGACATGGATACATTTGCAAAGGGGTCAACAAG
AATTGGGAGAATATGC
>scaffold2795:2500-5000 (1430 - 1622)_TR13668|c0_g1_i1-D.busckii
GCGGAACTTTCAGAGGAGAATAACAACTTATCTCCCTTACTCATACATGCTGCCACAGTTTCAGCTAAAA
AATCGAACGAAACAGACTTGGCTGTTGTTTTAAAAGCAGCTGCAAATTCTGAGAGCATTAATGAAATAAA
AATGAAGCTTTTTGCGGATGAGCCCAAACAAATGTCAGCTGACAGTGCCCTTGCA
>scaffold12238:17000-19000 (1036 - 1288)_TR16280|c0_g1_i1-D.busckii
AAAAGAGAAAACGACAATGATAACGATAGGCAAAATGGTAGTGACAATGATAGTGGTACGGATATTGATG
TCTACCCACTACTGGCTGCAGCAATACGCGGCCACATGTCACCAGCTCCTATGCCTCTTATTAAAATACC
ACATGATAAGACACATGTGGATGTTCGTTTGAATCCGCACAATAGCCAAATAGCTGTTGTACAGCACTCA
GCACCACTTGGAAATATGAATTCATTAGCTCACCAGTTTTCTGTC
>scaffold9174:2500-4500 (1095 - 856)_TR16344|c0_g1_i1-D.busckii
TACAAACAAAATCCATGTTTTACAAGGAGTTCCAAGGGAAGACATTACTTCAAATGTACAACTGGAGAAC
GAGATGTTGTGTCCGAAATCTTCAGGATATTTGATCCTCTTTGTATATTTTCTCCAGTTGTN
>scaffold3374:4000-6000 (1147 - 907)_TR16462|c0_g1_i1-D.busckii
ACGAAACAGCCGAGGGGCTTTTCGGATGAGTATGTCGGCTCGTCATATGGCGTCAATATAGCCAATGTAT
TATGGAAGGACAATAAAGCCGTGTCTTTGCTCTCCACCTATGTGGGTGTTAAGCCGTTTTTGAAGACAAA
TACAAACGAAGGAATAGCAAAGACAGCTCGCTACGACAAGAAATCTAAGAGGCACATAGAGGTTGACTGT
CCCCAAATTATTCGCGAATATAATGCCCACATG
>scaffold4746:1-1000 (125 - 5)_TR17538|c0_g1_i1-D.busckii
ATGAAAAATCCAACATCGAAACTTACTACAATGAGATTAGATTTAGAGGAATACCAATTCAAAATCGAAT
ACCTCAAGGGGAAGGACAATCATGCCGCGGATGCATTATCCCGCATTAATGTT
>scaffold12463:1-675 (370 - 547)_TR18141|c0_g1_i1-D.busckii
TCAGCAATAATCCACAAAAATGTATCTGTAAACTTGGATACCAAATCAAAGAAACCCCTTTATCGTGTGG
CTGGACGACGAAAGGGAGAATGTCTAGTAGTTCAGTCATACGAAGGATGCGAAGACCTCGAATGGCTTGA
TGAAGAGTATGTCGCTGATGATACCAGTGCAGATAAACAG
>scaffold2813:1-971 (30 - 187)_TR18642|c0_g1_i1-D.busckii
GGGGCCGACATCTGTCTCTGCAGGACCGGCCGAGGCGGTCTGGACGGCCCGGGACATGATGATTGCCTGT
CCAGTGGTGGCCTTTTTGCTGCTGGGGCCCTTCTTTCTCCATTTTTCGCACTGCAACAGCCGTTGTCACG
GCTGTGCGACTCGCCGTGG
>scaffold11864:1-1830 (1461 - 1260)_CL147Contig1-D.busckii
ATGCCCAACCAAACAAGTTCAATCAAACATGAACATGTGGTATCATATGCAGCATTGGTAATATCAATAA
TGTTGTTATTCATGTATGCATTGAAAAATCGACGCCAAATGACTGTGAGAACTATAACACCAACTGACGA
AGAAGCCACCCCTCCTGTCCGAGAACCTTCACCAAGACGTTTCACACTGCACTTAAATGACGGT
>scaffold11355:1-1200 (398 - 512)_TR19817|c0_g1_i1-D.busckii
GAGCTAATCGCTGGCTTTGATAGCGTTTCTCGTGTTGCTGTGCTCAAGACGTCAACTGGCATCATCCGAC
GAGCAGTACAGAAAGTATGTGTGCTTCCGAAGCAAGATGTTGTTGAA
>scaffold10196:10000-12000 (1055 - 809)_TR19912|c0_g1_i1-D.busckii
GTCGACCTGGGTTTGGATTTAGGCGAGAACGAAGAGCTCCTCTTTCAGAATGTTAATTTTGATGATCTAC
AAAACTCATGGCGACTAGAGGATGGGTCAGGACCGCATCGAAAGTTGGATTCGGGTTCTGACCTAACGCT
GTATGAGCAGCAACAAATGCTTGCAAACAATGCGCGTACACAATTATTGCAGGAGTTTTTCAAAAGTCAG
CAAGTGCTCGAACAGGTGTCCCCTGGAAGTCAAGTTCAA
>scaffold11433:1-2000 (1060 - 1192)_TR19966|c1_g1_i1-D.busckii
GCTGAGGTTGCTTTCCGGAGTGGCACTAACTCTACCCATTTCGAGAACAAGTCGAAAAAAACCAATAAGA
TTGAGTTCCCTTGATTAGACCTTGGTAACGGTCCCACGAAGTCCGCACAAACGGTGGTGAAAGGT
>scaffold11720:1000-2392 (1125 - 903)_TR20953|c0_g1_i1-D.busckii
AGACAAGTGCCCGCCTTTATGGGAGATCCTGACACACTAGGAGCCTTCATAAGGAGAATCGAATTCATAC
AAACACTGTACCCGACGTCAAACCCCAGGCAACTGCATGTGCTGTTTGGAACAATAGAGATACAAGTAGG
AGGAGACGCTCAACGCGTAGTACAAACCTCTGGCGCTAGTAACTGGACCGAATTGAAGAGGGCCTTGATT
GAAGAATATACAAAC
>scaffold2881:1-1000 (194 - 3)_TR21024|c0_g1_i1-D.busckii
CAGGATAACCACATTCGTGTTGTGGACGTTAAGACAGCAACAAGCATCTACAAGCACCCTATAAATAAAC
TTGCACCACTGTTCCCAGAAGACATGTCAAAAAAACGCCCCATCAGTGCTCCAGAGGAGACAGATAATAC
TGATGCACCACCCATCCAACGTAAAAAATTAATGTTACCAAGCATAACATCA
>scaffold922:85000-89000 (3998 - 3337)_TR2810|c0_g2_i1-D.busckii
GAAAAGAAGCTGCTCTATGCCAACAGTAAGGTAGAAGAGGTTAAACGCCAGCGTGATGATGTAACACGTG
AGCGAGAAAAGCTGAAAGTCGAAATTGTTACCTTGATGGATGCGCAGAGCAATCTGAAACATGATATATT
CAATCAGCGCAATCAAATTCAAGATATTCAAGTGTTGCTAGATCGCGCCAATAAGACCTTAGACGAAAAG
GATAACAAGATACATCATTTGCAAAAAGAGAAAGCAGAGCTAGTGTCGGAGACCAACGATCTTTCCAAAA
ACATCGAAGTCTTGGAGGAAACGTTGCAGAACAAAAACGAACGCATTACCACGTTGCTTGAGAGACTACG
ACTAAAGCATGAGGAATATATAAGTGTCAAGAAGCAAATGGAACTCATTTTCAGTGAGAAGGCGGCTTTG
GAGAAAAACTACACCACCTGCTGCAGAGATCGTCAGACTGTGCAATCGCTTAACTCCAAGTTATCCTTTC
AGGTGAATCAGCTAACCACTCAGCTGGCCATTAACGAAAAGGACATGATTGGCTTAAGAAATCAAATCGA
TCAATTGAACAGCGCTGTCAAGCATAAGCTCAACGATATA
>scaffold4561:1-2500 (1751 - 1597)_TR2985|c0_g1_i1-D.busckii
ATGATGCAATTTTTTTTATTTAAAGTAATATGTGACCCTTTGGAGGTCTTTTGTTTTGTCGCTTTGATAG
ACTGTGCCTCCACTCACAACCAAATAGGCGGTCAAGATATACTTTTAAATATTATGATGGTGGAGCTTGA
TTTTATCCTTCTTTGC
>scaffold11760:53500-55500 (616 - 1332)_TR3222|c0_g1_i1-D.busckii
TTTCGCATGGAGGACTACAACATGGACATGGCACGTCGCGTATGCGGCGACGTTGCTGGTCTGCTGTCTT
GGACCAAGGCCATGTCTTTCTTTCACAGCGTCAACAAGGAGGTGCTGCCGCTAAAAGCAAACCTAACAAT
GCAAGAAGCGCGTCTTAAGCTTGCTATGGACGACTTAGCTGGTGCAGAGGAGCAGCTGCGTGAGCGCGAG
GAGGCGCTTCAGGCTGTTAAGGACCAATATGACAAGGCGGTGGGTGAGAAGCAGCGTCTGATGGATGCTG
CCAATGTCTGTTTACGCAAGATGACGGCAGCCACGGCACTCATTAATGGACTATCTGATGAGAAGCATCG
CTGGACCAACCAGAGCAAGGAGTTCAAAATACAGTTGGGCAAGCTGGTGGGTGATGTGCTGCTGGCTACG
GGCTTTCTGTCCTATTGTGGTCCGTATAATCAGGAGTTTCGCGCCAATCTCATACGCACCTGGATGGGCA
TACTTAAGCAGAAGACCATACCTTTTACCACTGGACTGAAC
>scaffold11760:53500-55500 (43 - 1332)_TR3222|c0_g2_i1-D.busckii
GAAGATGGATACGGGNTTGAGATCCTTAAAAAAGATCTAGTTGTCATGGAGGAAGAGCTTGTCGAAGCCT
CCAAAAACGCTGAATCCGTCTTAGTTGAGGTTACCGAACGCGCTATGCAAGCGGAGATTGTTAAAAACCA
AGTGCTCATCGTCAAAGACAAGGCTGAAGCGTTGGTCGCTTGCATTGCAGACGAAAAGGCGCTCGCCGAA
GAAAAACTCGAGGCAGCCAAACCAGCACTCGAAGAAGCCGAGAATGCACTCAATACCATTAAGCCGGCAC
ACATAGCTACAGTGCGTAAGTTGGGCAGACCACCGCATCTGATCATGCGCATCATGGACTGCGTGCTTAT
CTTGTTTAAGCGCAAGTTACATCCTTGCATACCCGACGCGGGTACTCCCTGCCCAAAACCATCCTGGCAG
GAGTCGCTCAAGATGATGGCAAGCGCCACTTTTCTGCTACAGCTGCAAAACTATCCCAAGGACACTATTA
ATGATGAAATGATTGATCTGCTGCAGCCATATTTTCGCATGGAGGACTACAACATGGACATGGCACGTCG
CGTATGCGGCGACGTTGCTGGTCTGCTGTCTTGGACCAAGGCCATGTCTTTCTTTCACAGCGTCAACAAG
GAGGTGCTGCCGCTAAAAGCAAACCTAACAATGCAAGAAGCGCGTCTTAAGCTTGCTATGGACGACTTAG
CTGGTGCAGAGGAGCAGCTGCGTGAGCGCGAGGAGGCGCTTCAGGCTGTTAAGGACCAATATGACAAGGC
GGTGGGTGAGAAGCAGCGTCTGATGGATGCTGCCAATGTCTGTTTACGCAAGATGACGGCAGCCACGGCA
CTCATTAATGGACTATCTGATGAGAAGCATCGCTGGACCAACCAGAGCAAGGAGTTCAAAATACAGTTGG
GCAAGCTGGTGGGTGATGTGCTGCTGGCTACGGGCTTTCTGTCCTATTGTGGTCCGTATAATCAGGAGTT
TCGCGCCAATCTCATACGCACCTGGATGGGCATACTTAAGCAGAAGACCATACCTTTTACCACTGGACTG
AAC
>C1689038:1-407 (276 - 39)_TR3268|c0_g1_i1-D.busckii
ATGTGCCACTTCTACGTTGGTTCCCCAACAAAACCGAGAGTTCAAATAGAGACCTCGGCTCTCGTACTGC
CACATTTGGCAAGTAACTTGCCCTCTTACGAACTGCAACCAAATCTTTTTAAAGATTTGCCAGAACTTCC
ATATGCCGACCCCAACTTCTATAGGAGCTCACAAATTGATGTGCTCATAGGAGCGGATCTACTCCCCTCC
ATTCTACTGGGAGGCTTGTATCCGAATATT
>scaffold2881:1-1000 (591 - 337)_CL176Contig1-D.busckii
ACTGCATCTCCCATGTTTGAAGAGTTAAACACAGTGATCATTGAAATTGAAGGAATATTGAATTCGCACC
CAATCACACCAATGTCAAACGATCCTACATATACTACAGCTCTCACGCCAGCACACTTTCTTAGAGTTTC
GCCGGAAACTCTAACCGCTCCACCAGATATTAATAGCGACCGCAGTGAAAATTCCTTACTAAAACGCTGG
CAACTGGTATCCAGACTGAAGCAAGAATTTTGGAAACAATGGTCT
>C1689038:1-407 (282 - 96)_TR3268|c0_g2_i1-D.busckii
CAGAAGATGTGCCACTTCTACGTTGGTTCCCCAACAAAACCGAGAGTTCAAATAGAGACCTCGGCTCTCG
TACTGCCACATTTGGCAAGTAACTTGCCCTCTTACGAACTGCAACCAAATCTTTTTAAAGATTTGCCAGA
ACTTCCATATGCCGACCCCAACTTCTATAGGAGCTCACAAATTGATGTG
>scaffold11433:1-2000 (1385 - 1229)_TR4874|c0_g1_i1-D.busckii
GAACGAGTCTTACGGGAATGCCACGATCAACCAGCTGCGGGACATCCAGGGATTAGGAAGACGGTTCATC
GAGTTACTCAGCGATACTACTGGCCGGGCCTATTTAGGGACGTCGCCAGGTATGTTTGGGGATGCATTAG
CTGCCAACGGTACAAGTTG
>scaffold2713:8000-10000 (991 - 1102)_TR5535|c1_g1_i1-D.busckii
TTGCATAATCTTCTGCATGAGCGTAATGAATTGGTCAGATTGTTCAAAACAGCATTGGATACAATGCATT
CTGACGACCACAAAATCATTATCAGAGCAGAAATAAGACCAGCT
>scaffold1774:48500-51000 (921 - 1577)_TR5875|c0_g1_i2-D.busckii
TATGTAAATACAAACACATTCGCTGGCAAGGTGGCGCTCGCCGGAATGTCTGGTCTAGCTGGTGGCATTG
TGGGCACACCTGCTGACATGGTGAATGTGCGCATGCAAAACGATGTGAAGCTTCCTTACCGTCAACGCAG
AAATTACAAGAATGCCGTCGATGGTCTCATCAAGGTGTATCGCTCAGAAGGATTCACGCGGCTTTTCTCC
GGCGCCACGACTGCCACAGCACGCGGTGTGCTCATGACAATTGGTCAAATTGCATTTTATGATCAGATTA
AGCTGTATCTCTTAAAAACGGATTACTTCAAGGACGATCTAGTAACTCATTTTACAGCATCGCTGGCAGC
GGGCGCAATTGCTACAACGCTGACGCAACCTCTGGACGTGCTGAAGACACGCTCGATGAACGCTGCTCCT
GGCGAATACAATGGCCTGTGGGACATTGTTAAGCATACTGCTAAGCTGGGCCCATTGGGCTTCTTCAAGG
GCTACGTGCCGGCGTTTGTGCGTCTGGGGCCGCAGACAATTTTAACATTTGTACTGTTGGAGCAGCTGCG
CCTCAACTTTGGCTACGTTAAGACC
>scaffold11720:1-1500 (721 - 460)_TR640|c0_g1_i1-D.busckii
GAAGGTGACAATTTGACCTTCACTAGTACTGTTCAACATCAAATACAAACCATACATGAGGATCCAGTTT
ATAAACGGCCTTACAAACATTCTCAAGCAGAAAATGCTGAAATTGATAAACAAATAAAAGAAATGTTGAA
CCAAGGAATAATTCGCAAATCGAAATCTCCTTATAGTTCACCATTATTAGTAATACCAAAAAAAGCTGAT
GCTTCAGGTAAAGTAAAATACAGAGTGGTAGTTGATTACCGATACTTGAATGAA
>scaffold400:1-1000 (22 - 109)_TR6519|c0_g1_i1-D.busckii
GCGCGCAATGTATACCAAAAGGGTGATACAGAAAAGAAAAAGAAGTGCTATAGATGCGGACGCGAAGGTC
ATTTTATTGCTCAGTGCAAA
>scaffold11720:1-1500 (829 - 550)_TR7460|c0_g1_i1-D.busckii
AAGCATGAACTTCAAGAAACCAATGAGTTTCGTCTCGACCATTTAAATGAGGAAGAGAAACAACATGTAA
TTAAAATTTTACATGACTTTAAAGATGTGCAGTACCACGAAGGTGACAATTTGACCTTCACTAGTACTGT
TCAACATCAAATACAAACCATACATGAGGATCCAGTTTATAAACGGCCTTACAAACATTCTCAAGCAGAA
AATGCTGAAATTGATAAACAAATAAAAGAAATGTTGAACCAAGGAATAATTCGCAAATCGAAATCTCCTT
AT
>scaffold11720:1-1500 (829 - 508)_TR7460|c0_g1_i2-D.busckii
AAGCATGAACTTCAAGAAACCAATGAGTTTCGTCTCGACCATTTAAATGAGGAAGAGAAACAACATGTAA
TTAAAATTTTACATGACTTTAAAGATGTGCAGTACCACGAAGGTGACAATTTGACCTTCACTAGTACTGT
TCAACATCAAATACAAACCATACATGAGGATCCAGTTTATAAACGGCCTTACAAACATTCTCAAGCAGAA
AATGCTGAAATTGATAAACAAATAAAAGAAATGTTGAACCAAGGAATAATTCGCAAATCGAAATCTCCTT
ATAGTTCACCATTATTAGTAATACCAAAAAAAGCTGATGCTTCA
>scaffold886:60000-82000 (12286 - 19615)_TR8101|c0_g1_i4-D.busckii
TTTCCAGCCATCATCAGCCGCACGGCCATTGACTGGTTCCACGAGTGGCCCCAAAGTGCTCTGCAATCGG
TCTCCCAAAAGTTTCTCAACGAAATCGGAAATATACTGGAGGCCCAACTCATACCGCCCATCGGCCGCTT
TATGTCCTACGTACATGGCACTGTGAATCAGATATCGAAAATTTATCTACAGAATGAAAAACGTTACAAC
TACACGACACCGAAAACATTTCTCGAATACATTTTTCTCTACCGCAAACTGTTGGTTGACAAAACTGGTG
AATTCGCCCAACGCATTGGACGCCTACAGAGCGGCATGGCCAAGCTGGCGGAGTGTGCACGTCAAGTGGA
CACGCTTAAGCATCAATTGGCCATACAAGAGGTGCAGCTGGCTGCCAAAAACGCTGCTGCCGACAAGTTG
ATCGTTATTGTGAGCGCTGAAAGCGAGAAAGTGAAGCGTGAACGCTTTATCGCCTCCGAGGAGGAGAAAC
GTGTGCGCATCATAGAAGAAGATGTTTCGATTAAAACCAAAATGTGTGAGGAGGATTTGCGTCAAGCAGA
GCCCGCTTTGGTGGCTGCGCAAGCGGCGCTGAATACGCTGAACAAAAACAATTTAACTGAACTCAAATCA
TTTGGCTCGCCACCCAAGGCGGTGGTTAATGTATGCGCTGCAGTTATGGTGCTGCTGGCTACCAATGGCA
AAATACCACGTGATCGCAGCTGGAAGACAGCGAAGCTAATGATGGTGCGCGTGGATCAGTTTCTGAACGA
TTTGCTGCACTACAACAAGGACAATATACATCCGAATATTATAGAAACGCTGCAGGAATATCTAAAGGAT
CCGGAGTTTAATCCTGATAAGGTAGTGCAAAAGTCAGTAGCTGCAGCGGGTCTCTGCGCCTGGGTCATCA
ACTTGCATCGTTATCATCAGGTCTTTCTCATTGTGGGGCCCAAGCAAAAGGCTTTGCAGGACTCGCATCA
GGAGTTGCTGGAGGCACGTGAGCGGCTGCAGTATCTCAAGTCAAAGATTAACAATCTGGAGCTTAAGCTG
GCTGAAATACAAGCAGAATTCGAGCATGCAGTGGCTGAGAAGCAGAAATGCCAAAACGAAGCGGACAAGA
CGACATTCACCATCGATCTGGCGCATCGTCTGGTCAACGGACTGGCCAACGAGAATGTGCGCTGGCGAGA
ATCGGTGCAAAGCTTACAGGCCAAGATTGGCACGCTACCTGGAGATATACTGTTAATTTCCTCATTTCTA
TCGTACGTGGGCTGTTTTACGCGTCGCTACCGCGAGGAGCTGCAGCTCAAGATGTGGCTGCCGAGCTTTC
GCAAAATGGACCCCCATATACCGCATACCGAGGGAATTGAGCCATTATCGTTGCTATCAGACGATGCACA
AATTGCCACTTGGAATAATGAGGGCCTGCCCATGGACGGCATGTCCACAGAGAATGCCACAATCTTGCAG
CACTCCACGCGCTGGCCGCTGATGATTGATCCGCAGCTACAAGGCATCAAATGGATCAAGAGTCGCTTTG
GTCAGTCACTTGTGGTGCTGCGCTTAACTCAGCGTGGATTTCTGGAGCTGCTGGAGAAGTCGATTACCCA
AGGCGACACGGTGCTGATTGAGCAAATTGAGGAAACAATGGACACTGTGCTGGAGCCGCTGCTGAGTCGG
GCGCTGATCAAAAAGGGTCGCTATTTGCGCATAGGCGAAAAGGAAATGGAATTCAATGCAAACTTCCGTT
TGATATTGCACACCAAGCTGGCCAATCCGCACTACAAGCCGGAAGTGGTCAAAATCGAGCGACCCGACCT
AGAGCAAATGAAAATCGATGTAACGCTGCAGCAGAATAGCTTCAAAATATCGCTCAAGGCGCTGGAGGAT
GAGCTGCTGGCACGCCTCGCATCCGCAGGCGAAAATGTGCTGGCGGATCATGCGCTAGTGCTGAATCTGG
AGAACACCAAGCGCACAGTGGACGACATTGAGTGCAAAGTGCGTGAGGCGCATCTCACAACGCTGCAGAT
TGATGAGACGCGCAACATTTATCGCTCAGCCGCCAAGCGTGCGGCTATTCTCTACTTTGTGCTCAACGAT
CTGAGTCGCATTAATCCGATCTACAAGTTCTCGCTCAAGTCCTTTATGCATGTCTTTCGCCAGGCCATTG
CCTTGGCCACAGATTCGAAGAGCTTGGACAAGCGCGTGCTGCATCTGGTGGAGTCCATCACGCTGCAGAC
CTATCGCTATACACTGCGTGGTCTCTTCGAGGCGGACAAGCTAACCTTCACCTCACATCTAACGCTGCGC
ATTATGATTGCCGCCGAGCAGGTGGCCAAGGATGAAACGGACTTTCTGCTGCGCTATCCACATGATCCCA
ATACACTTTCGCCTTTAGATTTTGTTGGACGCAGCGCCTGGGGCGGCATCAAGTCGCTGGCGCTTATCGA
ACACTTCTATGGCATTGACAAGGATATGGAAAACTATACGAAGCGCTGGCGCAAGTTCATGTCCAGCGAT
GCGCCCGAGCGTGAGCAGTTCCCTGGCGAGTGGAAGCATCGCACGCCGCTGCAGAAACTTTGCATTGTGC
GCGCGCTGCGTCCGGATCGCATGACCTATGCCATGGCACTGTTTGTGGAGCAGACCATGGGACGTGTTTA
CGCTGAGGGGCAGACGCCGCCATTTGTGGCCATTTTCAAGGAGCTGAATGCAGCTACGCCGGCGTTCTTT
ATACTCTCGCCTGGTGTGGATCCCATACGTGATGTGGAGCGCTACGGGCAGCAGCAAAGTTTCCATGCAG
ACTCTGGCACGCTCATAAACATTTCACTGGGTCAGGGCCAAGAGCTGCTGGCCGAGCAGGCCATAGAGCA
GGCGCTGGCTAGTGGTCAACAGTGGGTCATACTGCAGAATATTCACCTGGTAGTCAATTGGCTGCCCACG
CTGGAGAAGCTCATCGAACGCATTGTGCTGCAAAGCGAAGCGCAAGGCGAGTCCAACTTTCGTTTATTTA
TTAGCGCCGAGCCCGCACCCGATGCACAGTATCATGTCATACCGCAGGGCATACTGGAGTCATCGTTGAA
GGTGGTCAATGAGCCGCCCGCTGGCATGGCTGCCAATCTGCACAAGGCCTGGGACAACTTCTCGCAGGAA
ACGCTCGAGACGTGCACACAGGAGGCGGAGTACAAGTCCATACTGTTTGCGCTTTGCTACTTTCATGCGC
TGGCGGGCGAGCGACGCAAGTTTGGTCCACAGGGCTGGAACAAGGTGTATCCGTTCAATGTGGGCGACTT
GAGCATCTCGGCCAGCGTGCTGCACAATTATTTGGAGGGCAGCAATCGCATACCTTGGGAGGATCTGCGC
TATCTCTTTGGCGAAATTATGTACGGCGGTCATATTACCGACGACTGGGACAGACGCCTATGTCAAACAT
TTCTGGAGGAGCTGCTGCAGCAGGATTTGATTGACGGTGACTTTGAGCTCTGTCCCGGCTTTCCAGCGCC
ACCCAATCTAGAGTTCGAGGGCTATCACAGCTACATAAACGAA
>scaffold11760:54000-60000 (817 - 5959)_TR8518|c0_g1_i1-D.busckii
TTTACCACTGGACTGAACATCATCAACATGCTAGTGGATTCTTCAACTGTGTCGGAGTGGACGCTGCAGG
GTTTGCCCAATGATGATTTGTCTGTGCAAAATGCTTTAATAGCCACAAAGTCGAGCAGCTATCCGCTTTT
GGTAGATCCGCAAACTCAAGGCAAGATNTACATAACATCGCTGAATCACAAATACTTTCGTACACATTTG
GAGGACTCGTTGTCGCTGGGTAGGCCGCTGTTAATAGAGGATGTGGGCATAGATCTTGATCCGGTCATAG
ACAATGTACTGGAGAAGAACTTTATCAAGTCTGGCAGCATTGAAAAAGTGCTAGTAGGTGATAAGGAATG
CGATGTTATGCCGGGCTTTATGCTGTACATAACCACCAAGCTGCCCAATCCTGCGTTTAGTCCTGAAGTT
AGCGCCAAGACTTCTATAATTGACTTTACAGTCACCATGCGTGGCCTGGAGGATCAGCTTTTGGGTCGTG
TTATACTCATGGAAAAGTCAGATCTCGAAGCGGAGCGTGTCGCTCTTTTCGAAACTGTGATGCAGAATCA
ACGCAACATGAAGGAGCTAGAAGCTAATCTGTTGTTTCGTCTAAGTTCCTCTCAAGGCTCGCTGGTGGAT
GATGAGGCGCTCATTGAGGTGCTGCGTGTGACCAAGACCACAGCTGAGGAGGTTAATCAAAAGCTCAAAA
TATCCGAAGTTACAGAGCGCAAGATAATGAAGGCACGTGAGGAGTTTCGAGCGGTGGCCAAACGCGGCTC
CATACTATACTTTTTAATTGTTGAAATGAGCAATGTGAATGCTATGTACCAGAACTCACTCAAGCAGTTT
CTGGTCATCTTCAACAACTCTATTACCAAGTCTACTAAGTCCAGCGTCACTGAGGAGCGCATAAATATCA
TACTGCGTTATCTAACCTATGAGGTGTACAAGTTTACCAATCGCAGTCTATACGAGCGGCACAAGCAGCT
GTTTACCCTCATGTTGGCTATTAAAATTGATTACTATAACGGCAACATAAGTCATGAGGAGTTTTTGACT
TTTATCAAGGGCGGTGCATCTTTGGATTTAAATGGTGTGGCACCCAAACCGTTCCGCTGGATTCTAGATA
TTACCTGGCTTAATCTGGTAGAGATTAGTAAGCTCGAAACGTTTAACACAGTGCTAGGTAATTGAGNGTG
TGAGAAGCCTGAGAATGAGGAAATACCTTGCGGCTACAATGCTGTGCTTGACAGTTTTCGTAAGCTGTTA
CTCATACGCTCTTGGTGCCCAGATCGCACTATATCCCAGGCTAAAAAGTATATTGAAGAATCGTTGGGCC
CAGAGTACAGTGAGATGCAGATATTGGATTTGGAGGCCACCTGGTCAGAGTCGGAGCCACGTACACCTTT
TGTCTGCCTGCTGTCTATTGGGTCTGATCCAACAACACAAATTGGCGCCCTAGCAAAGCAAAAGGACATA
ACTCTCAAGTCAGTGTCCATGGGTCAAGGGCAGGAGTATCATGCGCGTAAAATGATTATGGAGTCCATGG
CTAATGGCGGTTGGGTGTTGTTGCAGAATGTGCATCTGTCGCTGCCCTTTTGTACGGAGGTTATTGATAT
GCTGGTGGAGACAGAGCACATTGATGAGTCTTTTCGAATGTGGGTGACCACAGAGCCGCACTCCGAGTTC
CCTATTGGCCTGCTGCAGATGGCTCTCAAATTTACCAACGAACCGCCACAAGGCATACGCGCCAGCTTGA
AGCGTAGCTATCAGTCATTCACGCAGGACTTCCTGGACTATACGTCCGCCACCCAGTGGCCTGCCTTGCT
ATATACAGTCGCATTCTTGCATACGATTGTACAGGAGCGTCGCAAGTTTGGACCACTGGGCTGGAACATA
CCTTATGAGTTTAATCAGGCGGATTTCGCCGCCAGCGTGCAGTTCATACAGAACCATTTGGATGAAATGG
ATCCCAAGAAGGGTGTCTCCTGGCAAACGCTGGTCTACATGATTGGTGAGGTGCAGTATGGCGGACGTGT
GACAGATGACTTCGATAAGCGTCTGCTGACCACTTTCACTTCGGTGTGGTTCTGTGAGCAGCTGCTGTCC
AATGCCTTTGAGTTTTACAAGGGCTACAAAGTGCCCAATACAAAGAACCTTCAAGGCTTCATAGATTACA
TAAACAGTCTGCCCGCTTACGATACGCCCGAAGTGTTTGGTTTGCATTCCAATGCTGACATCACGTACCA
GATTAACTCGGCCAAAGGCATACTGGACACCATACTCAGTGTGCAGCCCAAGGAGGGCGGAGGGGGCGGA
GGCGAGACCAGAGAGAGCATCGTTTATCAGCTGGCGGATGATATGTTGCGTAAGCTGCCCGCTCAGTACA
ATGCATACGAAGTGCGTGAGAATCTGAACCGGATGGGCATACTGCTGCCCATGAACATATTTCTCAGGCA
GGAAATCGATCGCATGCAGCGCGTCATCAAGCGCGTGTATACGTGTTTATGCGATCTGAAGCTGGCCATT
GATGGCACCATTGTAATGAGTCCAGCGCTGAAGGAGTCACTGGACGCCATGTATGATGCACGCATACCCG
AAACCTGGATGAAGATATCATGGGAGTCCACAACGCTGGGCTTTTGGTACACGGAGCTACTGGAGCGCAA
TGCACAGTTTCGTACTTGGATATCTACAGACAGACCAAAGGTA
>scaffold11864:1-1830 (1650 - 1500)_CL178Contig1-D.busckii
ATAAGCACCTTCAGCACCATCATTAGCAAAATCAGTCCAAGCTATACCCATTTTGGAAGCATCATCATGC
AAAACGTCACTGAGGACAACCCATCACCAATAGGGCTCACTAGCCCAGAGCCTAAGCAACAAGATGATAC
TGACTTAGATGAC
>scaffold2036:3500-5426 (998 - 1415)_TR8948|c0_g1_i1-D.busckii
ATACAACAGGAACGAGGAACAAATATTGAAAATGGAGAAAACGCCACGGATTTCAATGTCTTCGGTGATG
GAACGTGGAAAAAGGGATATACTTCTCTCTATGATGTAACAATACTAATTGGGCTCCACAGTGGCAAACT
TATTGACCTTGCCGTGAAGAGCTCATACTGTGCATCTTATATCAGCAAAAAAAAAACATTGGATGAATAC
GAATTTGAAGAAGATTTGTGCTCTTCAAATCACGAAGGTTCTGCTGGGACGCTGTATGTGGATTATATTA
TGTAAATGCTTTTGAGATCTGAGGAACAATATGGCATCAAATACACTAATTATATTGGCGATGGCGATTC
TAAAACTTTTGCGGGTGTTTTGGCGATGAATCTATACGGTCATGTTTGTTCTGTTACAAAAAGT
>scaffold2444:44000-56000 (1436 - 11156)_TR9156|c0_g1_i1-D.busckii
CTGACACCGCCCAAGCAGACACCCGAATGGGTCAAGTTCTGCAAGAATCTGTTCGGTGGCTTCGCCATGT
TGCTGTGGATCGGTGCTATATTGTGCTTTGTGGCCTACTCTATTCAGGCCACTACCAGCGAGGAGCCAGC
CGATGATAACTTGTATCTGGGTATTGTACTTTCCGCTGTCGTCATTGTGACAGGCATTTTCTCTTACTAC
CAGGAATCGAAAAGCTCCAAGATTATGGAGTCGTTCAAGAACATGGTGCCCCAGTTTGCTACAGTTATTC
GCGAGGGCGAGAAATTGACGCTGCGCGCCGAGGATCTCGTACTGGGTGATGTCGTTGAAGTGAAATTCGG
TGATCGTATTCCAGCTGATATACGCATCATTGAGGCGCGTAATTTCAAGGTAGACAACTCTTCGCTTACT
GGTGAATCTGAGCCGCAGTCGCGTGGCGCTGAGTTCACACACGAGAACCCGTTGGAGACCAAGAACTTGG
CCTTCTTCTCGACCAATGCTGTGGAAGGCACTGCCAAGGGTGTTGTCATTAGCTGCGGTGATCACACCGT
GATGGGCCGCATTGCTGGCTTGGCCTCCGGTCTGGATACCGGCGAGACCCCAATTGCGAAGGAAATCCAT
CATTTCATTCACTTGATCACCGGCGTCGCTGTATTCCTGGGTGTCACCTTCTTCGTCATTGCATTCATTT
TAGGCTACCACTGGCTGGATGCTGTCATCTTCCTCATCGGTATTATCGTGGCCAACGTGCCCGAAGGTCT
GCTGGCCACTGTCACCGTGTGCCTGACCCTTACCGCCAAGCGTATGGCCTCGAAGAACTGCTTGGTCAAG
AATTTGGAAGCCGTCGAAACCCTGGGCTCTACCTCCACCATTTGCTCTGACAAGACCGGCACACTCACCC
AAAACCGCATGACAGTCGCTCACATGTGGTTCGATAATCAGATCATTGAAGCTGATACCACTGAAGATCA
GTCGGGTGTTCAATACGATAGAACTAGCCCTGGATTCAAGGCGCTCTCTCGCATTGCCACTCTCTGTAAC
CGTGCCGAGTTCAAAGGTGGCCAGGATGGTGTGCCAATTCTCAAGAAGGAAGTCAGCGGTGACGCCTCCG
AGGCTGCTCTGCTCAAGTGCATGGAGCTGGCCTTGGGCGATGTTATGAATATTCGCAAGCGCAACAAGAA
GATTGCCGAGGTGCCCTTCAACTCGACCAACAAATACCAAGTGTCCATTCACGAGACCGAGGACTCAAAC
GATCCACGCCAGCTGCTGGTCATGAAGGGTGCACCCGAGCGCATACTCGAGCGCTGCTCGACCATCTTCA
TCAACGGCAAGGAAAAGGTGCTCGACGAGGAGATGAAGGAGGCATTCAACAATGCTTACATGGAGCTGGG
AGGCCTGGGCGAACGTGTGTTGGGCTTCTGCGACTTTATGCTGCCNACCGACGATATTAACTTCCCCATC
GACAATCTACGCTTTGTGGGCCTTATGTCCATGATTGATCCTCCCCGTGCTGCTGTGCCCGATGCTGTTG
CCAAGTGCCGTTCCGCTGGTATTAAGGTCATCATGGTCACTGGTGATCATCCAATTACTGCCAAAGCCAT
TGCCAAATCCGTTGGCATTATCTCTGAGGGCAACGAGACCATTGAGGATATTGCCCAACGCCTTAACATC
CCCGTCTCCGAAGTCAACCCACGTGAGGCCAAGGCTGCCGTTGTCCACGGCGCTGAGCTGCGTGATGTGT
CCTCCGATCAGCTCGACGAGATTCTGCGCTATCACACCGAAATCGTATTCGCTCGTACCTCGCCCCAGCA
GAAGCTCATCATTGTCGAGGGTTGCCAGCGCATGGGCGCCATTGTGGCCGTCACTGGTGATGGTGTCAAC
GATTCGCCTGCCTTGAAGAAGGCCGATATTGGTGTTGCTATGGGTATTGCCGGCTCCGATGTGTCCAAGC
AGGCTGCTGACATGATCTTGTTGGACGACAACTTTGCCTCTATTGTGACTGGTGTTGAGGAGGGTCGCTT
GATCTTCGACAATCTGAAGAAGTCCATTGCCTACACTCTGACCTCCAACATACCCGAAATCTCGCCCTTC
TTGGCCTTCATCCTCTGCGATATTCCACTGCCATTGGGTACTGTAACAATTCTGTGCATCGATTTGGGCA
CTGACATGATACCGGCCATTTCACTCGCTTACGAGCAAGCCGAGAGCGATATTATGAAGCGTCAACCCAG
AGATCCGTATCGCGACAACTTGGTCAACCGCAGNNNNNNNNNNNNNNNNNNNGGACAAATTGGCATGATC
CAAGCTGCTGCCGGTTTCTTTGTCTACTTCGTTATTATGGCTGAGAACGGTTTCTTGCCCATGAAACTGT
TTGGCATTCGTAAGATGTGGGACTCTAAGGCCGTCAACGATCTAACTGACTCCTATGGCCAGGAATGGGT
ATGCACAATATAAATAAAATANNNNNNNNNCTGCCACACGGCTTTCTTCATCTCGATTGTGGTTGTGCAG
TGGGCCGATTTGATCATCTGTAAGACGCGCCGAAACTCCATCTTCCACCAGGGAATGCGCAACTGGGCTT
TGAACTTTGGCCTCGTTTTCGAAACAGTGCTGGCTGCCTTCCTCTCCTACTGCCCGGGCATGGACAAGGG
TCTGCGCATGTATCCGTTGAAGCTCGTCTGGTGGTTCCCAGCCATTCCATTCATGTTGGCCATCTTTATC
TATGATGAGACCCGTCGCTTCTACTTGCGTCGCAACCCAGGCGGCTGGTTGGAGCAGGAGACATACTAT
>scaffold2444:44000-56000 (1436 - 11156)_TR9156|c0_g1_i2-D.busckii
CTGACACCGCCCAAGCAGACACCCGAATGGGTCAAGTTCTGCAAGAATCTGTTCGGTGGCTTCGCCATGT
TGCTGTGGATCGGTGCTATATTGTGCTTTGTGGCCTACTCTATTCAGGCCACTACCAGCGAGGAGCCAGC
CGATGATAACTTGTATCTGGGTATTGTACTTTCCGCTGTCGTCATTGTGACAGGCATTTTCTCTTACTAC
CAGGAATCGAAAAGCTCCAAGATTATGGAGTCGTTCAAGAACATGGTGCCCCAGTTTGCTACAGTTATTC
GCGAGGGCGAGAAATTGACGCTGCGCGCCGAGGATCTCGTACTGGGTGATGTCGTTGAAGTGAAATTCGG
TGATCGTATTCCAGCTGGTGAATCTGAGCCGCAGTCGCGTGGCGCTGAGTTCACACACGAGAACCCGTTG
GAGACCAAGAACTTGGCCTTCTTCTCGACCAATGCTGTGGAAGGCACTGCCAAGGGTGTTGTCATTAGCT
GCGGTGATCACACCGTGATGGGCCGCATTGCTGGCTTGGCCTCCGGTCTGGATACCGGCGAGACCCCAAT
TGCGAAGGAAATCCATCATTTCATTCACTTGATCACCGGCGTCGCTGTATTCCTGGGTGTCACCTTCTTC
GTCATTGCATTCATTTTAGGCTACCACTGGCTGGATGCTGTCATCTTCCTCATCGGTATTATCGTGGCCA
ACGTGCCCGAAGGTCTGCTGGCCACTGTCACCGTGTGCCTGACCCTTACCGCCAAGCGTATGGCCTCGAA
GAACTGCTTGGTCAAGAATTTGGAAGCCGTCGAAACCCTGGGCTCTACCTCCACCATTTGCTCTGACAAG
ACCGGCACACTCACCCAAAACCGCATGACAGTCGCTCACATGTGGTTCGATAATCAGATCATTGAAGCTG
ATACCACTGAAGATCAGTCGGGTGTTCAATACGATAGAACTAGCCCTGGATTCAAGGCGCTCTCTCGCAT
TGCCACTCTCTGTAACCGTGCCGAGTTCAAAGGTGGCCAGGATGGTGTGCCAATTCTCAAGAAGGAAGTC
AGCGGTGACGCCTCCGAGGCTGCTCTGCTCAAGTGCATGGAGCTGGCCTTGGGCGATGTTATGAATATTC
GCAAGCGCAACAAGAAGATTGCCGAGGTGCCCTTCAACTCGACCAACAAATACCAAGTGTCCATTCACGA
GACCGAGGACTCAAACGATCCACGCCAGCTGCTGGTCATGAAGGGTGCACCCGAGCGCATACTCGAGCGC
TGCTCGACCATCTTCATCAACGGCAAGGAAAAGGTGCTCGACGAGGAGATGAAGGAGGCATTCAACAATG
CTTACATGGAGCTGGGAGGCCTGGGCGAACGTGTGTTGGGCTTCTGCGACTTTATGCTGCCNACCGACGA
TATTAACTTCCCCATCGACAATCTACGCTTTGTGGGCCTTATGTCCATGATTGATCCTCCCCGTGCTGCT
GTGCCCGATGCTGTTGCCAAGTGCCGTTCCGCTGGTATTAAGGTCATCATGGTCACTGGTGATCATCCAA
TTACTGCCAAAGCCATTGCCAAATCCGTTGGCATTATCTCTGAGGGCAACGAGACCATTGAGGATATTGC
CCAACGCCTTAACATCCCCGTCTCCGAAGTCAACCCACGTGAGGCCAAGGCTGCCGTTGTCCACGGCGCT
GAGCTGCGTGATGTGTCCTCCGATCAGCTCGACGAGATTCTGCGCTATCACACCGAAATCGTATTCGCTC
GTACCTCGCCCCAGCAGAAGCTCATCATTGTCGAGGGTTGCCAGCGCATGGGCGCCATTGTGGCCGTCAC
TGGTGATGGTGTCAACGATTCGCCTGCCTTGAAGAAGGCCGATATTGGTGTTGCTATGGGTATTGCCGGC
TCCGATGTGTCCAAGCAGGCTGCTGACATGATCTTGTTGGACGACAACTTTGCCTCTATTGTGACTGGTG
TTGAGGAGGGTCGCTTGATCTTCGACAATCTGAAGAAGTCCATTGCCTACACTCTGACCTCCAACATACC
CGAAATCTCGCCCTTCTTGGCCTTCATCCTCTGCGATATTCCACTGCCATTGGGTACTGTAACAATTCTG
TGCATCGATTTGGGCACTGACATGATACCGGCCATTTCACTCGCTTACGAGCAAGCCGAGAGCGATATTA
TGAAGCGTCAACCCAGAGATCCGTATCGCGACAACTTGGTCAACCGCAGNNNNNNNNNNNNNNNNNNNGG
ACAAATTGGCATGATCCAAGCTGCTGCCGGTTTCTTTGTCTACTTCGTTATTATGGCTGAGAACGGTTTC
TTGCCCATGAAACTGTTTGGCATTCGTAAGATGTGGGACTCTAAGGCCGTCAACGATCTAACTGACTCCT
ATGGCCAGGAATGGGTATGCACAATATAAATAAAATANNNNNNNNNCTGCCACACGGCTTTCTTCATCTC
GATTGTGGTTGTGCAGTGGGCCGATTTGATCATCTGTAAGACGCGCCGAAACTCCATCTTCCACCAGGGA
ATGCGCAACTGGGCTTTGAACTTTGGCCTCGTTTTCGAAACAGTGCTGGCTGCCTTCCTCTCCTACTGCC
CGGGCATGGACAAGGGTCTGCGCATGTATCCGTTGAAGCTCGTCTGGTGGTTCCCAGCCATTCCATTCAT
GTTGGCCATCTTTATCTATGATGAGACCCGTCGCTTCTACTTGCGTCGCAACCCAGGCGGCTGGTTGGAG
CAGGAGACATACTAT
>scaffold3135:122000-126000 (2738 - 1125)_TR9169|c0_g1_i1-D.busckii
TTATGCGGCATACGCTTCTGCACGGGCTATGGCATGTTGGTGCTGCTGCTGGGCTTCATCTACTTGGGTC
TGTTCTACTATCTGATATTCAAGCCTAAACTGGGACGCAGTCTACATCGCAATTACCTGCAGCCCTTAGG
CCAGAAGTGGCATGACTTGAGCAGAACACGCTTGGTGAGCTCGCTTTTGATTGTGCTCGTGCTCATTATT
TTGGGCATTTTCCTTTACTTTGAAACGAAGGACGAGCCACAGAAGCTGGTTTCCTTGGTGGCTCCTTGTT
TCTTTATTATCTGCGGCTATGCCTTCTCCACCAAGCGCAGCGCCATCAAGTGGCGCATTGTCATCACCGG
CATCTCCTGTCAGTTTTTGTTGGGCGTCTTTTGCATACGTTGGACAGTAGGACGGCAGATTTTTGAGTGC
GTTGGCAATAAGGTTTCCACGTTTTTGGGCTATGCCACAGATGGTGCACGCTTTGTGTTTGGCGATCTGC
TAATTGAGGCGCAAGTGTTTGCCTTTGCCATCTTGCCTGTGATCTTCTTCTTCAGCTTCTTTATATCCAT
ACTCTACTATCTGGGCACGATGCAGTGGGTGGTCATCAAACTGGGCTGGATCCTGCAGTCACTGCTGGGC
ACCACTGTCTGCGAGAGCGTCACCTCAGCCGCAAACATATTCCTGGGCATGTCTGAAAGTCCATTGCTCA
TTCGTCCGTATATCAATAAACTAACGCGCAGCGAGCTGCACAGCATTATGGTCNGGGCTTATTTGAGCTT
TGGCGCTTCTGCCGCGCATCTGATTACATCCTCGGTAATGGCTGCACCTGCTACGCTGGCTATATCCAAG
CTGTATATGCCAGAAACTGAAGAAACTCAAACATCCAGCGATAATATACAGCTGGAAAAATCTGAGGACT
CTTCTGTGCTGGATGCTGCTTCCAGTGGCGCTTCCAATGCTGTGCCTATCGTTTTGGGCATTATTGCCAA
CATTGTTGCATTTGTCGCCTTTGTTGCTTTTCTCAATGGCATTGTCAGCTGGCTGGGCTTTCTGGTCGGC
GCCGAACAAATTGACTTTGAGTGGATATTTTCTAAGCTCTTTGTGCCCATTGTCTGGGCCATGGGTGTGC
CTAAGGAGGACTGCCTAGATGTGGCCAAAGTGGTGGCCACCAAAACGATTATAAACGAATTTGTTGCCTA
TGAGCGTCTAGGAGAATTAATCACTACTGAAAAAATTACTGCTCGTAGCGCGGGCATTGCAACCTTCGCC
ATATGTGGCTTTGCCAATCCCAGCTCCTTGGGTATTTTGATTGGCTCGTTGAGCGTGATGGCGCCCAAGA
GACGTAATGACATCACTGCCGTTGCATTCCGTGCGTTTATTGTGGGCAGCATTGTTTGCTTTATTTCCGC
CAGCTTTGCAGGCATCCTTATGCAGAATGATGAG
>scaffold3135:122000-126000 (2738 - 1125)_TR9169|c0_g1_i3-D.busckii
TTATGCGGCATACGCTTCTGCACGGGCTATGGCATGTTGGTGCTGCTGCTGGGCTTCATCTACTTGGGTC
TGTTCTACTATCTGATATTCAAGCCTAAACTGGGACGCAGTCTACATCGCAATTACCTGCAGCCCTTAGG
CCAGAAGTGGCATGACTTGAGCAGAACACGCTTGGTGAGCTCGCTTTTGATTGTGCTCGTGCTCATTATT
TTGGGCATTTTCCTTTACTTTGAAACGAAGGACGAGCCACAGAAGCTGGTTTCCTTGGTGGCTCCTTGTT
TCTTTATTATCTGCGGCTATGCCTTCTCCACCAAGCGCAGCGCCATCAAGTGGCGCATTGTCATCACCGG
CATCTCCTGTCAGTTTTTGTTGGGCGTCTTTTGCATACGTTGGACAGTAGGACGGCAGATTTTTGAGTGC
GTTGGCAATAAGGTTTCCACGTTTTTGGGCTATGCCACAGATGGTGCACGCTTTGTGTTTGGCGATCTGC
TAATTGAGGCGCAAGTGTTTGCCTTTGCCATCTTGCCTGTGATCTTCTTCTTCAGCTTCTTTATATCCAT
ACTCTACTATCTGGGCACGATGCAGTGGGTGGTCATCAAACTGGGCTGGATCCTGCAGTCACTGCTGGGC
ACCACTGTCTGCGAGAGCGTCACCTCAGCCGCAAACATATTCCTGGGCATGTCTGAAAGTCCATTGCTCA
TTCGTCCGTATATCAATAAACTAACGCGCAGCGAGCTGCACAGCATTATGGTCNGGGCTTATTTGAGCTT
TGGCGCTTCTGCCGCGCATCTGATTACATCCTCGGTAATGGCTGCACCTGCTACGCTGGCTATATCCAAG
CTGTATATGCCAGAAACTGAAGAAACTCAAACATCCAGCGATAATATACAGCTGGAAAAATCTGAGGACT
CTTCTGTGCTGGATGCTGCTTCCAGTGGCGCTTCCAATGCTGTGCCTATCGTTTTGGGCATTATTGCCAA
CATTGTTGCATTTGTCGCCTTTGTTGCTTTTCTCAATGGCATTGTCAGCTGGCTGGGCTTTCTGGTCGGC
GCCGAACAAATTGACTTTGAGTGGATATTTTCTAAGCTCTTTGTGCCCATTGTCTGGGCCATGGGTGTGC
CTAAGGAGGACTGCCTAGATGTGGCCAAAGTGGTGGCCACCAAAACGATTATAAACGAATTTGTTGCCTA
TGAGCGTCTAGGAGAATTAATCACTACTGAAAAAATTACTGCTCGTAGCGCGGGCATTGCAACCTTCGCC
ATATGTGGCTTTGCCAATCCCAGCTCCTTGGGTATTTTGATTGGCTCGTTGAGCGTGATGGCGCCCAAGA
GACGTAATGACATCACTGCCGTTGCATTCCGTGCGTTTATTGTGGGCAGCATTGTTTGCTTTATTTCCGC
CAGCTTTGCAGGCATCCTTATGCAGAATGATGAG
>scaffold3135:122000-126000 (2738 - 1125)_TR9169|c0_g1_i5-D.busckii
TTATGCGGCATACGCTTCTGCACGGGCTATGGCATGTTGGTGCTGCTGCTGGGCTTCATCTACTTGGGTC
TGTTCTACTATCTGATATTCAAGCCTAAACTGGGACGCAGTCTACATCGCAATTACCTGCAGCCCTTAGG
CCAGAAGTGGCATGACTTGAGCAGAACACGGGCTCGTAGCGCGGGCATTGCAACCTTCGCCATATGTGGC
TTTGCCAATCCCAGCTCCTTGGGTATTTTGATTGGCTCGTTGAGCGTGATGGCGCCCAAGAGACGTAATG
ACATCACTGCCGTTGCATTCCGTGCGTTTATTGTGGGCAGCATTGTTTGCTTTATTTCCGCCAGCTTTGC
AGGCATCCTTATGCAGAATGATGAG
>scaffold9013:33500-36000 (1589 - 1085)_TR9365|c0_g1_i1-D.busckii
GTTTGCTGCAAGTGCCATGAAGCCGTGTCCCGTCGAGCGATCAATGCGCTGGGCAAGATCTATCATCCGC
ATCACTTCACGTGCAAGGAATGCGATAAGCCCATAGTTGACGCCGTGTTCAATGTGCAAAAAGGCGAGCC
GGTGTGCCAATCGTGTTACCAGGAGAAATACGCCAGCAGGTGTCATTGCTGTGGCACGCTTATAATGGAG
CGTGCTATTGTCGCCGCCAAGCGCAAGTGGCATGAGAAGTGTTTTCGCTGTGTACGCTGTCGCAAGTCAT
TGATAAAGTCAAATTTTTTCGAAGTCAACGGCTATTTATTTTGCAAGCACGACTACCGGAAACTCTTCTC
GTCTCGTTGCGCCAGCTGCGAGCAACCAATTGGTGGTAATGCCACCATTGCCCTGAATACCAAGTGGCAT
GCTGAATGCTTCCGGTGCCTCTGCTGTCAGCAGCCGATCGGTGGGGATTTTGCTATTTACAACGGAGATC
CTGTTTGCGCGAATTGT
>scaffold7985:1500-3000 (814 - 988)_TR9741|c0_g1_i1-D.busckii
ATGGACAACGTACTAAAAGAATTAATTGGCAAATGTTGTCTAGTATACTTAGATGACATAATAGTATTTT
CATCCTCACTCCAAGAACACATGCAGGATCTGCACAATGTTCTCACCAAACTTAAATCCGCTCATCTCAA
GCTTCAAGTAGAAAAATCTGAATTTCTTAAGAAAGAC
>scaffold549:1500-4500 (2459 - 748)_TR9924|c0_g1_i1-D.busckii
TTATCGCTATTTAGCAATCGCATTACAAAAATTGAAAATTTGGAAGCGCTTGACAAGCTTGTTATATTGA
GTATTGGCAATAATTTAATAGAAAAGTTCGATGGTATTGAGCGCTTGCGCTTTGTTAATAGCTTACGAGT
GCTAAATCTGGAAGGTAACCCCATAGCAAAGCTGCCCGAATTTCCTTTATCGCAATACGTAACCGCCATG
TTGCCCCAATTAAATTACTATGAATATGTATACATCAAGGACGAAATGCGTGAAGCAGCACAAAAGAGAT
TTTACCGCGAGTTACGTGAAATTGAGGACAAGCAGGAGCGTGAGATTAAGGGGCGCGAGACACAGGCGCG
TGAGCTGGCAGAGGCGGAGCGCTTGGCTTCCAGTTTTGTGGAGCATCTGGATGGTCAACAGCTATACGAG
AGCATGTGGCGTGACGATGAGCATGGCAAAGTTTTATTACTTGTGGGCGCGCAGGCGCAAGAGCTGGTTG
AGGAATACGACAAGGATGTGCATGAGTTAACTCAACAGCTATACAAGTTGGGATTGGAGCGCTTTGGCGA
ACGTGAGCAAGAAATCAAGAAATTTATGAACAGTCTACAGGCAGGACAAAAAGAAGCACAGTCGGTTGGC
CAGCAGCAAATTGAGGATTTCCTGCAGCTTCGAGATAAACTTNTTGACGAGGCATGCAACTTGCTGAGTC
AGCTGGAAAAGGACNNNNNNNNNNNNGAGCAGCCATGCATAAGTGAAGAGTCGACTTCAAATCCGGCAAT
GGATACGCTTCATGCCAAATTTGAGGATGCACTGAATGATTTGTGGCATAGTCTTATGACCCAAGAGCTG
CATTTACATGAGGCAGTTGAGGAATCCACACTAAGTTTTCAGCACGGTCTCTCCGCTTTGATGCTGAGCT
TTGTTGAACAAGCGCAGAGCCTTTTTCTACAGCTGCGCGATGTTTGTTTGCACTTCTCGGATAATCTATG
CGAACTTGTCTCTCGCTTCATAGCCAACAAGCTGACGCTACGGGATCTGGACTCTGTGCCGCAAGAGCTG
CGCATTTGCATCGATGATCGAGAGGCAGTTGTAAAACTTGTGGCAGACATGAGGTCCACACACATATCAC
GCATTGAGCAGCGTGAGGATCGCATGTCTGTAAGAAGCAAGGAATTCATAGAGCATCTTATTGAAAAGCT
AAGCAAAGAGGAAACTGAACGGCATCGTGCTAAGATTCTAGAGATAAACGCCTTTATGGAGATGATGACG
GAGGCCATGGCTAATCTTACACAGCAGTTA
>scaffold922:85000-89000 (3343 - 2591)_CL184Contig1-D.busckii
AACGATATACACAGCAGGGATCAGCAGCTACAGCGCATGCGCGTCGAGGTACATGAAATGAAAATGCGCA
GCGAGCAGCTCATCAGCACCATAGATCAGGATGAGAAGCGCTTCAAGCAGGTCAGCTGTAGCCTCGAAGA
CCTCAAAAAGGAAAAGAATCTAGTGGGGCTGCAAATGGTGCGACGCAATGATGAGTTAAAGCTGAAAAAC
GAAAAACTAAGCATGATGCAACTTGCTTTGGATCGCGGCACAATGCAGTATAATCAACGCATAGAGGACA
TACGTCTGCTCAAGCTAGAGATATCAGCGCTGACACAGACGAGCAATATGCGCCAGGAGGTGGTGCGGCT
GGAGCGTCAACTCAATCGGGAACGCTTGCGTGTTACTGCGTTCACGGAGGAGATGAAGCATCCCTGCCAC
ATACATCGCTGGCGTGTGACGTACGCCAAGGATCCAAAGAAGTTCGAGCTGCTGCGCAAGATACAGCTGC
TGCTCAAGCGTAACATACGTCTAGGCATCGAACGCAGCCGTGTGCAAGCGCAATTGCAGGAGTCAGAACG
TCGATATGAGAAGCTCAAGCGTCAGTTGCAATATGTGCCAGATCGCAGCATCGTAGATCGTCTTTGGAAG
CAGCGGCACATCACTCACCAGCAGAGCCGCAAGATTAAGGCAATGCAGGCAGAGCTGAGCATCAACGAAA
TCGATTTGCAGGCACGCGAATGTCTCATCGATGTCTTTCAGCAAACGTTGAAA
>C1743118:1-772 (451 - 598)_CL294Contig1-D.busckii
GAGCAAAAACATTTTGCAGAAGAAATCGTGGCGTTGAACAAATATCGACACATATCAAGCTCACTACGAT
TTCTTAGCCCGTTTTTTCATTTGACTGATGGATTTATGTTTTTAAAGATTGGAGGCCCCCTTGAACTGGT
AACGTTGCCG
>scaffold5335:2500-4500 (479 - 1025)_CL35Contig1-D.busckii
AAAAACAAGCAATTATCTGTACGCCTACTGNNNNNNNNNNNNNNNNNNNTTCCAACTGCAAAACAATCAT
TGCCACGACTAGAACTGTGCCGCTTTATTAGGCGAAGAACTCACTGCAGAGTTCGACAAGATCTTAATTT
AAACTCAGAACTAGTGCCGGGCTACTTTTGGTCAGACTCTACCGTTGTCCTATCATAGATTAATGCAGCA
GCCTCAACTTACTACACATTTGTGGCAAATAGAATTGCAAAAATTCAGGCA
>scaffold886:60000-82000 (9810 - 20914)_contig_0_000004|dmel-all-translation-r6.02.fasta_gnl|BL_ORD_ID|23625-D.busckii
TTTAATTTCTATACTACATCGGAGATATTCCAAAAGATGCTCGATCGACCGCTGGAAAAGAAATCGGGAC
GTGTGTATGCGCCCAGTGGACCCAAGCGACGTCTCATATACTTTGTCAATGATCTCAATATGCCTGAAGT
GGATGCCTATGGCACAGTCCAGCCGCACACAATTATGCGCCAATTCATGGACTACAGACAGTGGTACGAT
CGGCAACGACTGCAATTGAAGGACATACGGCTGTGTCAATTTGCCGCCTGCATGAATCCCACAGCGGGCT
CATTCACCATCGATCCGCGTCTACAGCGACACTTTTGTGTGTTCTCCGTGGCCTCACCCAATGAGGAGAC
GCTGCACTTTATCTACAGCAGCATTTTGAACAGTCATCTGGAGCAGGCCGCACTTGGTTTCAGCAAAGAA
ATACGCACGATTGGCAACATGTTGGTGCAAGTGGGAATTGCACTGCATCGACGTGTCGAATACGCATTCC
TGCCTACAGCTATTAAATTCCACTATATATTCAATCTGCGCGATCTGACGAACATATATCAGGGTGTGCT
GAACAGCGTCGGCACTGTGTGCAGCAAACCCGCTGAGCTAATGCGCTTGTATGTGCATGAGGCGTCGCGT
GTGTATCATGATCGCTTGGTGGATCAGTATGATATCAAATCGTTCAAGTCTTCGATTAGAGATATATTCA
AAAAGGATTTCGAGGACTTTGATGAGGATTTTGTGTTTGCCGAGCCCTTGATTTACTGTCACTTTGCGCA
ATCGCTGGCGGATCAAAAGTATATGCCTATCAAAAGTTGGGATGCGCTTTATCAGCTGCTCATGGAGGCG
CAGTGCAGCTACAACGATGTGGTGGGCTATATGAATCTGGTGCTGTTCGAGGATGCCATGATGCACACAT
GTCGCATTAATCGCATACTGGAGAGTCCACGCGGCAATGCGCTGCTCATAGGCGTTGGTGGCTCTGGCAA
ACAGACACTGGCGCGCNGCAAATACAAATCAAACGTGGCTTTGGCCCAGGATATGAAGGAGGAAATTGCC
AGTCTTTATATGAAAGTCGGACTCAAGAGCGTTGCATCGGTGTTTCTCATCTCGGACGCGCAGCTGCCAG
ACGAATCCATACTAATGCTCATTAACGATTTGCTGGCCTCTGGCGAAATACCCGAGCTGTTTAATGATGA
TCAACTGGAGACCATAATCAATGGCATACGCAACGAGGTCAAGCAGAGTGGCACACTCGATACCAAGGAA
AATTGCTGGCGTTATTTTGTAGAGAAAGTGCGACGTCTGCTGAAAGTTGTGCTCTGCTTTTCGCCAGTTG
GCCAGACGTTGCGTATACGCGCTCGAAAGTTTCCAGCCATCATCAGCCGCACGGCCATTGACTGGTTCCA
CGAGTGGCCCCAAAGTGCTCTGCAATCGGTCTCCCAAAAGTTTCTCAACGAAATCGGAAATATACTGGAG
GCCCAACTCATACCGCCCATCGGCCGCTTTATGTCCTACGTACATGGCACTGTGAATCAGATATCGAAAA
TTTATCTACAGAATGAAAAACGTTACAACTACACGACACCGAAAACATTTCTCGAATACATTTTTCTCTA
CCGCAAACTGTTGGTTGACAAAACTGGTGAATTCGCCCAACGCATTGGACGCCTACAGAGCGGCATGGCC
AAGCTGGCGGAGTGTGCACGTCAAGTGGACACGCTTAAGCATCAATTGGCCATACAAGAGGTGCAGCTGG
CTGCCAAAAACGCTGCTGCCGACAAGTTGATCGTTATTGTGAGCGCTGAAAGCGAGAAAGTGAAGCGTGA
ACGCTTTATCGCCTCCGAGGAGGAGAAACGTGTGCGCATCATAGAAGAAGATGTTTCGATTAAAACCAAA
ATGTGTGAGGAGGATTTGCGTCAAGCAGAGCCCGCTTTGGTGGCTGCGCAAGCGGCGCTGAATACGCTGA
ACAAAAACAATTTAACTGAACTCAAATCATTTGGCTCGCCACCCAAGGCGGTGGTTAATGTATGCGCTGC
AGTTATGGTGCTGCTGGCTACCAATGGCAAAATACCACGTGATCGCAGCTGGAAGACAGCGAAGCTAATG
ATGGTGCGCGTGGATCAGTTTCTGAACGATTTGCTGCACTACAACAAGGACAATATACATCCGAATATTA
TAGAAACGCTGCAGGAATATCTAAAGGATCCGGAGTTTAATCCTGATAAGGTAGTGCAAAAGTCAGTAGC
TGCAGCGGGTCTCTGCGCCTGGGTCATCAACTTGCATCGTTATCATCAGGTCTTTCTCATTGTGGGGCCC
AAGCAAAAGGCTTTGCAGGACTCGCATCAGGAGTTGCTGGAGGCACGTGAGCGGCTGCAGTATCTCAAGT
CAAAGATTAACAATCTGGAGCTTAAGCTGGCTGAAATACAAGCAGAATTCGAGCATGCAGTGGCTGAGAA
GCAGAAATGCCAAAACGAAGCGGACAAGACGACATTCACCATCGATCTGGCGCATCGTCTGGTCAACGGA
CTGGCCAACGAGAATGTGCGCTGGCGAGAATCGGTGCAAAGCTTACAGGCCAAGATTGGCACGCTACCTG
GAGATATACTGTTAATTTCCTCATTTCTATCGTACGTGGGCTGTTTTACGCGTCGCTACCGCGAGGAGCT
GCAGCTCAAGATGTGGCTGCCGAGCTTTCGCAAAATGGACCCCCATATACCGCATACCGAGGGAATTGAG
CCATTATCGTTGCTATCAGACGATGCACAAATTGCCACTTGGAATAATGAGGGCCTGCCCATGGACGGCA
TGTCCACAGAGAATGCCACAATCTTGCAGCACTCCACGCGCTGGCCGCTGATGATTGATCCGCAGCTACA
AGGCATCAAATGGATCAAGAGTCGCTTTGGTCAGTCACTTGTGGTGCTGCGCTTAACTCAGCGTGGATTT
CTGGAGCTGCTGGAGAAGTCGATTACCCAAGGCGACACGGTGCTGATTGAGCAAATTGAGGAAACAATGG
ACACTGTGCTGGAGCCGCTGCTGAGTCGGGCGCTGATCAAAAAGGGTCGCTATTTGCGCATAGGCGAAAA
GGAAATGGAATTCAATGCAAACTTCCGTTTGATATTGCACACCAAGCTGGCCAATCCGCACTACAAGCCG
GAAATGCAGGCGCAAACGACGCTGATTAACTTTACCGTTACACCGGATGGCCTGGAGGAACAGCTGCTGG
CGGAAGTGGTCAAAATCGAGCGACCCGACCTAGAGCAAATGAAAATCGATGTAACGCTGCAGCAGAATAG
CTTCAAAATATCGCTCAAGGCGCTGGAGGATGAGCTGCTGGCACGCCTCGCATCCGCAGGCGAAAATGTG
CTGGCGGATCATGCGCTAGTGCTGAATCTGGAGAACACCAAGCGCACAGTGGACGACATTGAGTGCAAAG
TGCGTGAGGCGCATCTCACAACGCTGCAGATTGATGAGACGCGCAACATTTATCGCTCAGCCGCCAAGCG
TGCGGCTATTCTCTACTTTGTGCTCAACGATCTGAGTCGCATTAATCCGATCTACAAGTTCTCGCTCAAG
TCCTTTATGCATGTCTTTCGCCAGGCCATTGCCTTGGCCACAGATTCGAAGAGCTTGGACAAGCGCGTGC
TGCATCTGGTGGAGTCCATCACGCTGCAGACCTATCGCTATACACTGCGTGGTCTCTTCGAGGCGGACAA
GCTAACCTTCACCTCACATCTAACGCTGCGCATTATGATTGCCGCCGAGCAGGTGGCCAAGGATGAAACG
GACTTTCTGCTGCGCTATCCACATGATCCCAATACACTTTCGCCTTTAGATTTTGTTGGACGCAGCGCCT
GGGGCGGCATCAAGTCGCTGGCGCTTATCGAACACTTCTATGGCATTGACAAGGATATGGAAAACTATAC
GAAGCGCTGGCGCAAGTTCATGTCCAGCGATGCGCCCGAGCGTGAGCAGTTCCCTGGCGAGTGGAAGCAT
CGCACGCCGCTGCAGAAACTTTGCATTGTGCGCGCGCTGCGTCCGGATCGCATGACCTATGCCATGGCAC
TGTTTGTGGAGCAGACCATGGGACGTGTTTACGCTGAGGGGCAGACGCCGCCATTTGTGGCCATTTTCAA
GGAGCTGAATGCAGCTACGCCGGCGTTCTTTATACTCTCGCCTGGTGTGGATCCCATACGTGATGTGGAG
CGCTACGGGCAGCAGCAAAGTTTCCATGCAGACTCTGGCACGCTCATAAACATTTCACTGGGTCAGGGCC
AAGAGCTGCTGGCCGAGCAGGCCATAGAGCAGGCGCTGGCTAGTGGTCAACAGTGGGTCATACTGCAGAA
TATTCACCTGGTAGTCAATTGGCTGCCCACGCTGGAGAAGCTCATCGAACGCATTGTGCTGCAAAGCGAA
GCGCAAGGCGAGTCCAACTTTCGTTTATTTATTAGCGCCGAGCCCGCACCCGATGCACAGTATCATGTCA
TACCGCAGGGCATACTGGAGTCATCGTTGAAGGTGGTCAATGAGCCGCCCGCTGGCATGGCTGCCAATCT
GCACAAGGCCTGGGACAACTTCTCGCAGGAAACGCTCGAGACGTGCACACAGGAGGCGGAGTACAAGTCC
ATACTGTTTGCGCTTTGCTACTTTCATGCGCTGGCGGGCGAGCGACGCAAGTTTGGTCCACAGGGCTGGA
ACAAGGTGTATCCGTTCAATGTGGGCGACTTGAGCATCTCGGCCAGCGTGCTGCACAATTATTTGGAGGG
CAGCAATCGCATACCTTGGGAGGATCTGCGCTATCTCTTTGGCGAAATTATGTACGGCGGTCATATTACC
GACGACTGGGACAGACGCCTATGTCAAACATTTCTGGAGGAGCTGCTGCAGCAGGATTTGATTGACGGTG
ACTTTGAGCTCTGTCCCGGCTTTCCAGCGCCACCCAATCTAGAGTTCGAGGGCTATCACAGCTACATAAA
CGAAATGCTGCCCGAAGAGTCGCCCATGCTTTATGGTCTGCATTCCAATGCGGAGATTGGCTTTCTTACC
AGCGCTTCGGAGCAGCTGCTGCGCACTATTTTCGAACTGCAGCCACGCGAATCCGAGCTGAGCTCACACT
GTGGCGCACCGCGTGAGGAGCTGGTCAAGATTATGATTGACGATTTTCTGGACAAGCTGCAGGATGAGTT
CAATCTTCAAGCGCTGCTCATACGCGTCGAACGCAAGACGCCCTTTGTGGTAGTGGCGCTCCAAGAGTGC
GAGCGCATGAATGCGCTCATACGCGAGATCAAGCGCTCGCTACGCGAACTCATGCTGGGCCTGAAGGGTG
AGCTAACGATTACGCAAGAAATGGAGCTGCTGGACTATGCCATCTTTTATGATCATGTGCCAACGGCGTG
GGCTCAACTGGCTTATCCCAGCATGCTGGGCCTGCAGGGCTGGTTTGCTGATCTGCTGCATCGCATCAAG
GAGCTGGCTGGCTGGCTAAACGACTTCAAGCTGCCCTGCGCCATCTGGCTGGGTGGTCTCTTCAATCCGC
AAAGCTTTCTCACAGCCATTATGCAGGAGAGCGCTAGAAAGCATGATCTGCCCCTGGATCGCATGCTGGT
CAGTTGTGATGTTACCAAGAAGCAAAAGGATGATGTTACGTAACCGCCCATGGAGGGCGCATTTGTGCAT
GACCTTTACCTGGATGGCGCCAGCTGGGATTGCCAGCTCAATTCGATTGTGGCGCTGCATCCGAAGGAAC
TGCTCTGCGCCATGCCCGTCATATATATCAAATCCATTGTGCAGGAGAAACAGGAATTGCAGCGCGTGTA
CGAGTGTCCGCTCTACAAGACCAGATCCCGTGGCAACACCTATGTCTGGACGCTCAATTTAAAGACACGC
GAACGCCCAGCTAAGTGGATATTGGCTGGCGCAGCGCTTTTATTACAG
>scaffold886:60000-82000 (12142 - 20911)_contig_0_000011|dmel-all-translation-r6.02.fasta_gnl|BL_ORD_ID|959-D.busckii
ATACGCAACGAGGTCAAGCAGAGTGGCACACTCGATACCAAGGAAAATTGCTGGCGTTATTTTGTAGAGA
AAGTGCGACGTCTGCTGAAAGTTGTGCTCTGCTTTTCGCCAGTTGGCCAGACGTTGCGTATACGCGCTCG
AAAGTTTCCAGCCATCATCAGCCGCACGGCCATTGACTGGTTCCACGAGTGGCCCCAAAGTGCTCTGCAA
TCGGTCTCCCAAAAGTTTCTCAACGAAATCGGAAATATACTGGAGGTGGGTTGAAAACAGCAACACCCAA
AACCAGCCAACGCACTGACTTTATTTATGGCCCAACTCATACCGCCCATCGGCCGCTTTATGTCCTACGT
ACATGGCACTGTGAATCAGATATCGAAAATTTATCTACAGAATGAAAAACGTTACAACTACACGACACCG
AAAACATTTCTCGAATACATTTTTCTCTACCGCAAACTGTTGGTTGACAAAACTGGTGAATTCGCCCAAC
GCATTGGACGCCTACAGAGCGGCATGGCCAAGCTGGCGGAGTGTGCACGTCAAGTGGACACGCTTAAGCA
TCAATTGGCCATACAAGAGGTGCAGCTGGCTGCCAAAAACGCTGCTGCCGACAAGTTGATCGTTATTGTG
AGCGCTGAAAGCGAGAAAGTGAAGCGTGAACGCTTTATCGCCTCCGAGGAGGAGAAACGTGTGCGCATCA
TAGAAGAAGATGTTTCGATTAAAACCAAAATGTGTGAGGAGGATTTGCGTCAAGCAGAGCCCGCTTTGGT
GGCTGCGCAAGCGGCGCTGAATACGCTGAACAAAAACAATTTAACTGAACTCAAATCATTTGGCTCGCCA
CCCAAGGCGGTGACAGCGAAGCTAATGATGGTGCGCGTGGATCAGTTTCTGAACGATTTGCTGCACTACA
ACAAGGACAATATACATCCGAATATTATAGAAACGCTGCAGGAATATCTAAAGGCAAGTGCAAAGCTGTG
CAAAGCGCATTAATTTATGTATATTTATTAGCAGGATCCGGAGTTTAATCCTGATAAGGTAGTGCAAAAG
TCAGTAGCTGCAGCGGGTCTCTGCGCCTGGGTCATCAACTTGCATCGTTATCATCAGGTCTTTCTCATTG
TGGGGCCCAAGCAAAAGGCTTTGCAGGACTCGCATCAGGAGTTGCTGGAGGCACGTGAGCGGCTGCAGTA
TCTCAAGTCAAAGATTAACAATCTGGAGCTTAAGCTGGCTGAAATACAAGCAGAATTCGAGCATGCAGTG
GCTGAGAAGCAGAAATGCCAAAACGAAGCGGACAAGACGACATTCACCATCGATCTGGCGCATCGTCTGG
TCAACGGACTGGCCAACGAGANNNNNNNNNNNNNNNNNNNNNNNNNNNNNNNNNATGCCAAGATTGGCAC
GCTACCTGGAGATATACTGTTAATTTCCTCATTTCTATCGTACGTGGGCTGTTTTACGCGTCGCTACCGC
GAGGAGCTGCAGCTCAAGATGTGGCTGCCGAGCTTTCGCAAAATGGACATACCGCATACCGAGGGAATTG
AGCCATTATCGTTGCTATCAGACGATGCACAAATTGCCACTTGGAATAATGAGGGCCTGCCCATGGACGG
CATGTCCACAGAGAATGCCACAATCTTGCAGCACTCCACGCGCTGGCCGCTGATGATTGATCCGCAGCTA
CAAGGCATCAAATGGATCAAGAGTCGCTTTGGTCAGTCACTTGTGGTGCTGCGCTTAACTCAGCGTGGAT
TTCTGGAGCTGCTGGAGAAGTCGATTACCCAAGGCGACACGGTGCTGATTGAGCAAATTGAGGAAACAAT
GGACACTGTGCTGGAGCCGCTGCTGAGTCGGGCGCTGATCAAAAAGGGTCGCTATTTGCGCATAGGCGAA
AAGGAAATGGAATTCAATGCAAACTTCCGTTTGATATTGCACACCAAGCTGGCCAATCCGCACTACAAGC
CGGAAATGCAGGCGCAAACGACGCTGATTAACTTTACCGTTACACCGGATGGCCTGGAGGAACAGCTGCT
GGCGGAAGTGGTCAAAATCGAGCGACCCGACCTAGAGCAAATGAAAATCGATGTAACGCTGCAGCAGAAT
AGCTTCAAAATATCGCTCAAGGCGCTGGAGGATGAGCTGCTGGCACGCCTCGCATCCGCAGGCGAAAATG
TGCTGGCGGATCATGCGCTAGTGCTGAATCTGGAGAACACCAAGCGCACAGTGGACGACATTGAGTGCAA
AGTGCGTGAGGCGCATCTCACAACGCTGCAGATTGATGAGACGCGCAACATTTATCGCTCAGCCGCCAAG
CGTGCGGCTATTCTCTACTTTGTGCTCAACGATCTGAGTCGCATTAATCCGATCTACAAGTTCTCGCTCA
AGTCCTTTATGCATGTCTTTCGCCAGGCCATTGCCTTGGCCACAGATTCGAAGAGCTTGGACAAGCGCGT
GCTGCATCTGGTGGAGTCCATCACGCTGCAGACCTATCGCTATACACTGCGTGGTCTCTTCGAGGCGGAC
AAGCTAACCTTCACCTCACATCTAACGCTGCGCATTATGATTGCCGCCGAGCAGGTGGCCAAGGATGAAA
CGGACTTTCTGCTGCGCTATCCACATGATCCCAATACACTTTCGCCTTTAGATTTTGTTGGACGCAGCGC
CTGGGGCGGCATCAAGTCGCTGGCGCTTATCGAACACTTCTATGGCATTGACAAGGATATGGAAAACTAT
ACGAAGCGCTGGCGCAAGTTCATGTCCAGCGATGCGCCCGAGCGTGAGCAGTTCCCTGGCGAGTGGAAGC
ATCGCACGCCGCTGCAGAAACTTTGCATTGTGCGCGCGCTGCGTCCGGATCGCATGACCTATGCCATGGC
ACTGTTTGTGGAGCAGACCATGGGACGTGTTTACGCTGAGGGGCAGACGCCGCCATTTGTGGCCATTTTC
AAGGAGCTGAATGCAGCTACGCCGGCGTTCTTTATACTCTCGCCTGGTGTGGATCCCATACGTGATGTGG
AGCGCTACGGGCAGCAGCAAAGTTTCCATGCAGACTCTGGCACGCTCATAAACATTTCACTGGGTCAGGG
CCAAGAGCTGCTGGCCGAGCAGGCCATAGAGCAGGCGCTGGCTAGTGGTCAACAGTGGGTCATACTGCAG
AATATTCACCTGGTAGTCAATTGGCTGCCCACGCTGGAGAAGCTCATCGAACGCATTGTGCTGCAAAGCG
AAGCGCAAGGCGAGTCCAACTTTCGTTTATTTATTAGCGCCGAGCCCGCACCCGATGCACAGTATCATGT
CATACCGCAGGGCATACTGGAGTCATCGTTGAAGGTGGTCAATGAGCCGCCCGCTGGCATGGCTGCCAAT
CTGCACAAGGCCTGGGACAACTTCTCGCAGGAAACGCTCGAGACGTGCACACAGGAGGCGGAGTACAAGT
CCATACTGTTTGCGCTTTGCTACTTTCATGCGCTGGCGGGCGAGCGACGCAAGTTTGGTCCACAGGGCTG
GAACAAGGTGTATCCGTTCAATGTGGGCGACTTGAGCATCTCGGCCAGCGTGCTGCACAATTATTTGGAG
GGCAGCAATCGCATACCTTGGGAGGATCTGCGCTATCTCTTTGGCGAAATTATGTACGGCGGTCATATTA
CCGACGACTGGGACAGACGCCTATGTCAAACATTTCTGGAGGAGCTGCTGCAGCAGGATTTGATTGACGG
TGACTTTGAGCTCTGTCCCGGCTTTCCAGCGCCACCCAATCTAGAGTTCGAGGGCTATCACAGCTACATA
AACGAAATGCTGCCCGAAGAGTCGCCCATGCTTTATGGTCTGCATTCCAATGCGGAGATTGGCTTTCTTA
CCAGCGCTTCGGAGCAGCTGCTGCGCACTATTTTCGAACTGCAGCCACGCGAATCCGAGCTGAGCTCACA
CTGTGGCGCACCGCGTGAGGAGCTGGTCAAGATTATGATTGACGATTTTCTGGACAAGCTGCAGGATGAG
TTCAATCTTCAAGCGCTGCTCATACGCGTCGAACGCAAGACGCCCTTTGTGGTAGTGGCGCTCCAAGAGT
GCGAGCGCATGAATGCGCTCATACGCGAGATCAAGCGCTCGCTACGCGAACTCATGCTGGGCCTGAAGGG
TGAGCTAACGATTACGCAAGAAATGGAGCTGCTGGACTATGCCATCTTTTATGATCATGTGCCAACGGCG
TGGGCTCAACTGGCTTATCCCAGCATGCTGGGCCTGCAGGGCTGGTTTGCTGATCTGCTGCATCGCATCA
AGGAGCTGGCTGGCTGGCTAAACGACTTCAAGCTGCCCTGCGCCATCTGGCTGGGTGGTCTCTTCAATCC
GCAAAGCTTTCTCACAGCCATTATGCAGGAGAGCGCTAGAAAGCATGATCTGCCCCTGGATCGCATGCTG
GTCAGTTGTGATGTTACCAAGAAGCAAAAGGATGATGTTACTATGCTTGNGCCGCCCATGGAGGGCGCAT
TTGTGCATGACCTTTACCTGGATGGCGCCAGCTGGGATTGCCAGCTCAATTCGATTGTGGCGCTGCATCC
GAAGGAACTGCTCTGCGCCATGCCCGTCATATATATCAAATCCATTGTGCAGGAGAAACAGGAATTGCAG
CGCGTGTACGAGTGTCCGCTCTACAAGACCAGATCCCGTGGCAACACCTATGTCTGGACGCTCAATTTAA
AGACACGCGAACGCCCAGCTAAGTGGATATTGGCTGGCGCAGCGCTTTTATTA
>scaffold10986:3000-9000 (1000 - 5070)_contig_0_000016|dmel-all-translation-r6.02.fasta_gnl|BL_ORD_ID|23622-D.busckii
TGCTCCTACATACGCAACTATTCGGATATACTTAAGAACGGCGTGCTCTGCGGCTTCTATTGGTTCACTC
TGGCTGTCGTCTTCCTCGCCGGCACTAATATCGCCGATCTGTTAGCTTTGGGTTATCTGATAGGCGCCTT
TGTGTTTTTGTGGCAGGGCTCGGACTTTTATCTGCGTCCCATTAAGCTCATCATCAGTCGCTGGAAGTGG
CTGCTGGCCTTCAATGTGGCCAACATACTCATCAAGACAAGCTTCCAGATGGCGGGCTCTGGCTATCAGA
CGCCCGATGAGCCCAGCACGCACTCGCAGTCGAGCTCGGGCACTTCGACGCCAGCGCATGCTTCATTGTT
GAGCAACAGCAGCAGCGACAGCAGCGTGGATAGCGCCGATGCTGCAGTGATTATAGAGCCAGAGATTAAT
ATAATGTTTAGTGATGAGCAGCAGGCGGCAACGCCCAGCACCGAGGCGCTGTCTGCTTTGCTTACCGAGG
GCTTCTTGGAGCCCAAGCGCATTTCTTTAGGTCTAGCGCCGTCGGAGCAAAGCGGCTGCAGCAATATGCG
CGGCTTGATGCCGCCTTTGGCGGACTATGCGCAAGCTATGGCTTCTAGTGCGGGCAACTCAGTGAATCTT
ACGCCCAATCTGCGACGTGGCCATCGACGACAGTCCTCCACCAATGCAGCTGTATCCTGGAACGAAACTG
TCTCGATTAAACGCACGCCACTCAAGCAATCTATGCGCTTGCATCGGCGTCATCAAAGCGTAGGCAATGC
CAACTATTCTTCAGAGGATTCGCACGAGCAGCGCACGAGCATCAATCTGAGCGGCGCTAGGGCAACAATA
CGCAGAAGGAAGGAAATTAAATTGCATCCACATGCTACACGTGCTGGCGACTACTATATGTTTGAGGAAA
TGGATGACAAGTTCGAGCTGGACTTAATACACGATGAAATAGACTTTCTGGAGGAGGAAAACATTACAGA
GAGTGAGATGAAGATGCAGCGTCGCAAAACTTTATACGATNNNNNNNNNNCCAAGGACTCGGATGAGGAC
TTTGATACGAATCCCATTATAAGGCTGCTGGAAGGCTTTCTGGTGACATTGACCATACGCCTCAATCGCT
TTTCGCGCAATTATCGCTTTGTCAATCGCATACTGGCAGGCGAGAAGAAGACTCTAAAGGAGTCTAGCTC
GCTGAATCGCTTGGGCTTGAGCAGCGCGGCGGCCATGTTTCATTTTCTGAAATCGAATCTC
>scaffold15500:1-1500 (495 - 630)_TR12238|c0_g1_i1-D.albomicans
TTGAGTTTGGGTAAATTCGATGGAACTATTATCAAGGATGCGATGAGACACTCTGAAAACATTAAATTCA
CAACAATCGATCGCGACAACGACAAATTTGGTGATGGTAATTGCGCAGTTGAATACAAAAGTGGCTGG
>scaffold14161:21000-22500 (722 - 977)_TR299|c0_g1_i1-D.albomicans
GACTACGATGATTGTCTGAAATACGCCACAGTTTGCATAGCAAATCACAATGAAACGCCGGATACATACG
AGAGTGTTGAGGAGAATCTAACGAACTTTATTGAACGATTTCATTTGGAATGTCTCGGGGAACTGGGAGA
CACAGTGAAGCTGCTGAGTCAGGTGATACTCGNNNNNNNNNNNNNNNNNNNNNNNCACAAATGGAGTGTG
CTGGATTTTATG
>scaffold2126:19500-21500 (1411 - 1120)_TR3388|c0_g1_i1-D.albomicans
GCTTACTACTTTAAAAAATATAGGAACATCAAAACTATAAATAATCCTGAAAACTCCGAAGCAAGAACTT
CTTCAAAGCTTGGGATGACAGGACTGGACGATGATAATAATTTACAACTCAGTAAATCTCTCGATGGTCA
GACCTCTAAGTCAATTCAGATTGCGGTAGAAAAAGCGGAATCAAAGCGTAAAATTACAATGGCCAAAGAG
AAACGAAATTTGAAAACAAAGAAAAAATATTATTACTGCCCAGAAATCGATTCGATATTTGTTAATTGCT
TTGAAAAATATAGA
>scaffold2126:19500-21500 (1339 - 1120)_TR3388|c0_g2_i1-D.albomicans
TCAAAGCTTGGGATGACAGGACTGGACGATGATAATAATTTACAACTCAGTAAATCTCTCGATGGTCAGA
CCTCTAAGTCAATTCAGATTGCGGTAGAAAAAGCGGAATCAAAGCGTAAAATTACAATGGCCAAAGAGAA
ACGAAATTTGAAAACAAAGAAAAAATATTATTACTGCCCAGAAATCGATTCGATATTTGTTAATTGCTTT
GAAAAATATAGA
>scaffold1084:56500-58000 (793 - 1161)_TR3439|c0_g1_i1-D.albomicans
GCCACCGCTATTGTGCAGGAACCCGCTTTGGCCAAGGTCGGTGCTGTGGTCAAGAGCGTGCCCACCGCTG
TCAGCCACCAAAGTGTCACCCAGGTGCACAGCACACCCGTCGTTGAGGATGTCGTCGCACCCGNNNNNNT
TGCCACCTATGCTGCTGCTGCTCCCGTGTCCACCTACTCGGCTGTCGCTCCTGTGTCCACCTACTCCGCT
GTGGCTCCGATCTCTACA
>scaffold14161:21000-22500 (1223 - 1466)_TR5454|c0_g1_i1-D.albomicans
TTGTCAGCAGCCACAAATCAATCCTCGGTGGATTTATCGTTGGATTTATCATTGCTTTCCTCACACGAAT
CCAGTGCAGTGAGTCCACAACAAGAGGCAGCTAAAGATCAAGCTGAGCTGGAGCAGGCGCGGCAGAGATA
TTCTCTAGCTCTCAGTCAACTGCAGGAGCAACAACAACAACCGAAAGCCAGCGTCGATGAGCCACCCAAT
GAACCGCGTCCTGTGGCCGCTTTTGCTGTGTCCTTT
>scaffold4308:22000-24000 (1172 - 830)_TR634|c0_g1_i1-D.albomicans
CTGAAAAGTAATTCTCATAGTCTTGTAGCTGATGTCAAGCACAACGGAGTCAAGCTAAGACCTCAAGATG
CTATCAAGAGATATGTTTCAACGGATTACTTGATGGTGATTAAGAAGGAAATGCAAGAGGATTTGCTTGA
AGCGGCCATTCAAACATCTATTTTGGCTTCCTATTATAACTCAAAAGACAAAAATACGCTGTCTTCTGCA
ACTTCTAATGCCTGCCAGTATGTGAGCATAAAGAATGAATCAGAAGAGGCGAAAAACTCAACCATAAAAG
AGAAT
>scaffold23298:15000-16500 (836 - 623)_TR6364|c0_g1_i1-D.albomicans
CTGCAGACGATCAATGAATTCGCTGAACAGTTAAGATTAGATCCAAACTACGCTCAGACAAAAGGCTTGC
TGATCGAGAAAGGCATACGAAAGTATAGTGAAAATCAAGAGGCGTTCATGAAAAGAGATTATATGCCTCC
AGAAAAAATGGTAGAACATTCA
>scaffold8614:50000-52000 (1014 - 1179)_TR7089|c0_g1_i1-D.albomicans
GTTAAAGTTCCCGCATTGAGTCCACCTGGTGATGTCAGGAAGTTGAATGCATTGGCTGCGCCATTGTTGT
TGTTGTTGTTGTTATTGCTCAGAGCTGAGGGCGTAGCTGGTGTGCAGGACAACGGATTGACAAAGAAGTA
CGAGTTGTGCGGCGATGCCGTCGGCGTT
>scaffold2825:23000-25000 (1141 - 817)_TR7381|c0_g1_i1-D.albomicans
ACAGAACTGACGGATTACAAGGGCTCTTTAGGGGATTACTTAACCCAGAAATACTGGAAAGAGCTGGAAA
AGTTGCCAGTCATAAATCAAACCATAGCCGAGGAATTTCTGGAGAACTTCCACAAGTTCGAGAGTTCCGT
TGAGGCCGCAGATCATTTGTACGAAGTGTCGGGACGCGGACACCTCGAGTACTGGCTCTGCGAGGGCGAA
CTGCTGCTTAACTGGCGCGATAAGGGCTACAAGAGTTTTCTGCGTTTGCTCATGCAATCTAAGCAGAATA
ATCCCGATGATCTTGGTGTACTAAAAGGAAGAGTGCTGCTCAACAAG
>scaffold616:249000-251000 (1213 - 757)_CL307Contig1-D.albomicans
AATGATGACGGCAACAATACTCGCCAAATTCCGCAGGCAGCAGAGCAAAATGATGCAGAAAATAAGCCGG
AAGATAACGTAAAATATTTTATATCAACACCGGGTACAGAACTTCAACAAATATTGGATAATAATGGACA
AAATAATACCACAAATAAACCGATGGGGAATGCAAAATACTATATAGCATCAGCCACTACAGGCACTGTG
ACTATTTTAACAGAAACTAATTTTGGATTTTTTGTTGCTCCTGATTTACATCCGGACAGTTTGGCGCTTT
GTGACGAAAGTACCCAAAAGATGTTTCTTCGTACTATCTACACGATTCTTTTGACACAATTAGTTTTTAC
CACGGGCATTATAAGCATCTTCTTATACCACGAAGCAACAATACAT
>scaffold18693:42000-44000 (31 - 1099)_TR7787|c0_g1_i1-D.albomicans
CAGGCGGTAGCCAAGTTCAACAAAGAGGCGCGTCACGAGCACGAAGGCTTCTACATCTTTAAGCAGGAGC
GCAACAACAACAACTGCGCTATTCTCTGCCTGGATACGCAGTCCGATGCCAGTGAATCGATCAGCGACCC
GACCAAGATCAACTTCAAG
>scaffold7345:121500-123500 (1147 - 868)_TR7950|c0_g1_i1-D.albomicans
GCCGAGGAGCGCATGCAGGAGATGTCAGGACTTCGTCCGAGACTTCAAGCACAGCCCGCCAGTCCGTTGC
TCAACACCAACAATCTGGCGTCGCCAACAACTCAGCTGCAGGTGAGCGTCATCGGTGGCACCACAATCAC
AGCAGCTGCAGTGCATCAGCCTCAGTCACAGCTGAGCTCAGCGGATAGCGGGCTGCTGCAGCCGCCGCCC
AATCAACAGTTGCCCACGGAGAAGAATCACCTGAACTATGCACAGCCGCAACTGCAGCCGCATCTACAAG
GC
>scaffold8984:10500-12500 (1144 - 958)_TR8000|c0_g1_i1-D.albomicans
ATGCAAGATACTAAGCGACAACCTCCTTCAGTCATATCACCACCGGCAAAATCCGTTCCTTTGAAGCCTG
TCCCTATCACAGTTCCACCACAATCAAAAGCTAATGCCAATGAACCAGACAATACACAAAGGCAGAGTGA
TGACAAATTAACCAAAGAGGATATTCTGGAGATGCTGGGCTTGAACAAG
>scaffold15078:69000-71000 (965 - 1094)_TR8122|c0_g1_i1-D.albomicans
ATGCAACTACAGCTAAAGAAGGCGCCAAGTGAAAAGGATCTACACTTGGCAACCGAAGGATTACTGCGCA
TTGAGAGCTTTTACGATCTAGAGGCATCGCACATGGCCAAGGGATTAATTCTGGATAAGCAA
>scaffold16527:5000-7000 (1201 - 893)_TR8256|c0_g1_i1-D.albomicans
GGCTTCCATTTTCTTGAGGCACTTGAGAAATTCTTCATTAGTTGCAAAATTGCGTCGATGTATACGCGGT
TCACTAACAACGCATTTGGGTTTTTTCTTGAAATGAAGACACTTTGGTTGATTTGTGTACTGCAATCGAC
CATGTTCAATATTGTGTTGAGCCTCCTTGATTACCGGTTCAATCATTTTATCAATGATCTTGCCCATGCG
TGCCAATTCATTGCGACATTCTACAAAAAGGATGAA
>scaffold6697:131000-133000 (1147 - 829)_TR8451|c0_g1_i1-D.albomicans
GAGAATCCTCTGCTGCCCAAGGATCCTTTGAAGCGTGCTCAGGACAAGATACTCGTGGAACGTTTCAGTG
CTCTTACCGGCGCCTTCATGAAGATCGTAATCCAGGGCGGTGATGGCGCCGATTTTTGGCCGGCCATTGA
CATATTCGAGGCAGAGCTGGGCAAGCGTGGCACGCCTTACTTCAGTGGCGAGAAGCCCGGATTCGTAGAC
TACATGATCTGGCCCTGGTTCGAGCGTCTGGCTGTGGCAGAGTTTATTCTCAAGGAAAGCTACAACTTTG
ACAAGAAGCGTTATGCCAAGATCAGCGCTTGGCTGGATCTG
>scaffold17915:11000-13000 (1538 - 1418)_TR8527|c0_g1_i1-D.albomicans
CCTCTGCCGCCATTCGCCATCGTCGCCGGCCACGATTCCGACAATGATCCCATCTATGTGGGACGCGCCT
ATCACAATGGCGACATGCTGCCCGCCAAGTACATTCCCAACAAGCAACAGGCC
>scaffold13626:25500-28000 (1492 - 861)_TR8935|c0_g1_i1-D.albomicans
TCCGAAAAGAGGGGTAAAATAATACCGAAACCGGCGTATCTGCACAATCCAAGGAAGGATGTGATATCCA
GATTCAATATGTGGAAGCTTAAATGACTCTGGGATAACAATTTCAGTGAGGCCGAATTCATTGCGGCAGC
CTTTGTCGTGACGAACGTGTCATCAATTGGTAAATACACAACACCCGCGGAATTTCTGAAGATCACGAAA
GATATGTTGTTGTCCCGCAACGATTCCCAATTACAGTTGGTGCGCTTCGAAAAGGAGCGTCTGCTTCTGG
CGATACCAATAAATGTGGCATCACGGCAAAACTATGGCGCGGCAAAATAATACGCGTTCATTGTTTGTTG
GCCAATACAAAGGTTGTTCAGCGAACTGGTGGATATCAACGATGTCTTGGCTCGTATGAATACCGAACCG
ATGTCGCCAGTTGAGGTTATCGTGCCCCATCGCATAGTGTTCGCCGAAATCTTTTTACGATTTCGAGGGG
ACTAAATAACAAAACAGGATGACAAGAATTGAATCCAAGCCAACCGTAAACCTCATTCGACCCCGCCGAC
ACATCAGACGCTTCTAGATCATGCATCAAGTCTAATGCTTGGGAAAGTGCTGTCGCGTATTAACGATCCT
>scaffold4843:22000-23500 (958 - 706)_TR9397|c0_g1_i1-D.albomicans
TCAGATGAGATTCATCAGTGGATCATGTGCGATGGTCCCGTGGATGCCGTGTGGATTGAGAACTTGAACA
CGGTGCTCGACGATAACAAGATGCTTTGTCTGGCCAACTCGGAACGCATCAAGCTAACCGCCTGGATACA
CATGCTCTTCGAGGTGCAGGATCTGCTGCAAGCCTCTCCAGCCACCGTCTCACGTTGTGGCATGGTCTAT
GTGGATCCCGGGGACCTTGGCTGGATACCTTTGGTGGATACGTGG
>scaffold1083:117500-119500 (1215 - 919)_TR9515|c0_g1_i1-D.albomicans
GGTTTCTCCGATCAGCTGCGCATCACACAGATCTTCATGGATGAGTTAAACATTGTTAAGACTTACAACT
TCCCGCACTGCAACGATGTGCGCTACTCGAATCTGGGGCATCTCATGGCCGCTGCCTATGACAATAATAT
TGCAGTTACTTCGGTGTACAATCTGGAGGTTATCATCCACCTAAAGGGACACAATGGCACCGTGCTCTCC
GTGGCCTGGACAAAGACGGACAAGTTTCTT
>scaffold6697:164000-165500 (1015 - 641)_CL468Contig1-D.albomicans
ATTATTTTGTTTCAGAATATTTTAAATTTGTATACATTTTTCTTGAAATCGATTGCAATGGTAATTTAGC
AAAAATGGGTGATGGGCGGACCAAGCAGCGGGAAGAGCACGATGTCCCAAAATATTGTGGATAAGTACGG
CTACAAACTGTCTCCTAGCGAGTTGGTGGAGAGAGAGATTCGGTCTAATTCTGTAAAGGGTGTTGAATTT
GCTGCAAAGCGTCAAGAGGGTCACGAAGTTCCTCTCGCGGAATGTGTGCACCTGCTAGAAAGCGAAATAA
TGAGC
>scaffold3738:26000-27500 (563 - 810)_TR9609|c0_g1_i1-D.albomicans
ACACTGGCAACCACCTCGTTGGAGCAGGAGGAGGACGAAGACGAGNNNNNNNNNNNNNNNNNNNNNNNNN
NNNNNNNNNNGCCACTGAAACCGGGCGCCTTAACAATCACCGCTGCAGATGGTGATAATGAGCATCCACG
TGTGCTGGAGGTTTCGGTGGTGCAGAGCACAACCACAACGCGAGCGCCTGCCGTGGAGTCAACGGTCAAG
CCCACAGTC
>scaffold9211:33000-35000 (1075 - 1186)_TR9646|c0_g1_i1-D.albomicans
ATGAAATTCAGGAGAAACTTGGCTCCTAAGGTTTATGAACTATTCAAGACAAATTTAGAGCTTAATTTTA
CGGCATTCGTTTGCGATCTATCACGATTCGACGAAGAGCAAGAG
>scaffold8994:63500-65000 (747 - 1097)_TR9654|c0_g1_i1-D.albomicans
GTGGATAAGAGCTTAGTTACGGGCAGCATTATAAACGTTTGCGGTGACGATGAATCCGCTTGTCAGAGCT
GTCCGGACAACAAGAAATACACTTGTGTAAGCAGCACGCAAGCAGCTCGTTGCGTCAATGGTGAAGTGTC
CACATCCTTGATCATCGATTGCGCTGAGGATGAGATTTGCGTCTCCGAGGCCGAAACCACATTCAAAAAC
GTTTGCGTGCCCAACTGTGCTGCCGACTTTGCACAATACAACGCCACCTGCAGCAATGCTGTTTACACGC
CACCAACTCAG
>scaffold1189:35500-37000 (828 - 723)_TR9656|c0_g1_i1-D.albomicans
TCGGCTACATACTTTGGCGGTCACTACAATGCACCTGCCACCAGCACGGCGATCAATACGGTCAGCAAAC
CTCTGGCTAATTCTAGAGCGAGCGTGGGCAACGCCAAT
>scaffold230:124000-125500 (941 - 728)_TR9893|c0_g1_i1-D.albomicans
ATGTATCAGCGTCAAAGTCTTGGCGCTAATTCAACTCATTTCTTCATTATCTTGTTACTCATACTGCAAG
TCTTTCATATCTCAGAATCTCAGTCGCAAGTGAAGCCACAGTTTGTATCCAGCTCTTCATTGGAGACGTT
TCAATCCAAGCAGAAAATGCCACCAGCTTATGTAAATGGTTTGCTTAGTTTGAAGGGAAGCCTGTTGACC
AACAAT
>scaffold230:124000-125500 (920 - 749)_TR9893|c0_g2_i1-D.albomicans
GGCGCTAATTCAACTCATTTCTTCATTATCTTGTTACTCATACTGCAAGTCTTTCATATCTCAGAATCTC
AGTCGCAAGTGAAGCCACAGTTTGTATCCAGCTCTTCATTGGAGACGTTTCAATCCAAGCAGAAAATGCC
ACCAGCTTATGTAAATGGTTTGCTTAGTTTGAAG
>scaffold6912:39500-41500 (1040 - 677)_TR10170|c0_g1_i1-D.albomicans
CTGGATATTAAGTTGAAGCATGTGCAGCAGCTGCTGGCCAACCAGGAATTGGAGCAACAGCACCGCGAGC
GAGATCGTCAGCGTGGCCACAAAGAGAGCAAGGGCAATGCCAAAGAGCGAGACGAAAGGATGCCTGAGTT
CGGGGATAATGCTGTGCCCGATGGCATCTATGAGCAGACATTGGCGCGCCTGCAGATCGCTCACATGAAT
CCCAATAATCTTTCGCATGAGGCCAACTACAAGTTGTCAAAGATCGAGCAGGAGGCAGCCGAGCGTGCGG
GCAAGATGCGCTACCCGAGTGGACTGCAAAAGCGCAGCTCCAGCGCTGGCTTTAATCCCATGAACGAGAT
CAAGCTGAAGACCAGC
>scaffold415:17500-19500 (962 - 1064)_TR10428|c0_g1_i1-D.albomicans
ATAGAGGACTTTTATACCAGATTTAAAAATTCTCTGCCCTCTCAAATTCCAATTTTGCTTTCTTTCTTCC
TCATGTACTTGTCAATACATCAATTCAAAACATTG
>scaffold10921:85500-87500 (285 - 546)_TR10486|c0_g1_i1-D.albomicans
GGCGTTGCACTACATCGCAACATACAATCGTACTTTGAACTGTTGTCCACGCTGGAGACGCAGCTGCAGC
AGCAGAAACTGAATCTTCAACAGTTGGTTAAGCAATTGCGTCCCTGGGTGAGCAATCTGCAGTCGCTGGC
CAGTGTGACCAGCCACGCTAGACGCAGCGAATGTTCGATTGCAGCGCTGCTCTCGATGATGTACGAACAG
CAGCAGCATTTTAAGAGCAACGCTTTGAAGCAAGTGCTGACTGCTGTGTCGGAT
>scaffold5979:40000-41500 (881 - 740)_TR10567|c0_g1_i1-D.albomicans
TCGGATGTTAATGGCATGCCCACGACCTTTCCCAATCTGGCTTTGTCCGCCCAGCAACTTTATCCGATTG
GGGGCAATAAGGGTTTCAGCTTGGCTGCGATGATTGATGTGTTGTGTGGCGTCATGTCGGGTGCCGACTA
TGCC
>scaffold25281:1500-3500 (781 - 1000)_TR10592|c0_g1_i1-D.albomicans
AAAAAGAAAAATATGTCGCTGTGGAAAATGTACAATCCCTACTGCATCGTGTATCCAGAACTAAGCATTC
CTCGCATGCATCAAAGCAATCGCCACAGCAAGCGGGCCAGAGGAGTCTTGAAGCACTTCAACGGAGCAGA
TGGCGATGGTTGGCTTGATTTGTCGTTCGACGTTCAGCAGGGCAAAGATGCCTTCCAGGTCTGCATGGAT
GTGAGTCAGTTT
>scaffold10921:85000-87000 (1352 - 1577)_TR10669|c1_g1_i1-D.albomicans
ATGCCGCTGAGCTATGTGTTTGGAGATGAGGCGCATGTTGAGTTCATACGCAGCAGCTACGAGTTGCCAG
CCCGCAAGTTGCTCGGCATACTCAAGGATCAAGGACAATTGCAGCAACATTTAAGCAATCTTCTAGATTA
CTTGTTGTTGCAACAAAATCAATTTGTTGAGTCGCTGCTGGAAAAGTGCGCGGAGCAGTTGCAACGTCCT
GTGGATAGTTTGGTGCCG
>scaffold2864:12500-14000 (766 - 895)_TR11243|c0_g1_i1-D.albomicans
ATGAGCGTAGATCGGCTGCTGCTTGCTGTGCTGCTCACCAGTTATATGTTTGTAGCCTGGTCTACCGATC
AGAAGGACGTCCTTTACCAGAAAATGCAGCTGGAGCGCAAGAAGCGCCAGTTGAAGGCGTTC
